# Supplementary material for: The Proteogenomics of Prostate Cancer Radioresistance
Source: Cancer Res Commun. 2024 Sep 19;4(9):2463–79. doi: 10.1158/2767-9764.CRC-24-0292 (PMC11411600; doi:10.1158/2767-9764.CRC-24-0292)
Supplement: Supplementary Table 1 — Differentially abundant transcripts [file crc-24-0292_supplementary_table_1_suppst1.xlsx]

## Sheet: Table S1
Table S1: differentially abundant transcripts
	CF vs. Parental				HF vs. Parental					HF vs. CF
	log2FoldChange	pvalue	padj	Symbol		log2FoldChange	pvalue	padj	Symbol		log2FoldChange	pvalue	padj	Symbol
ENST00000373930.4	-1.60941	1.86956e-114	1.04037e-109	MEGF9	ENST00000265734.8	2.6348	2.95551e-70	1.42905e-65	CDK6	ENST00000643230.2	-4.37294	3.29616e-87	1.95545e-82	SEMA3E
ENST00000643230.2	5.14903	2.00064e-94	5.56658e-90	SEMA3E	ENST00000532001.6	4.91603	6.89328e-45	1.66652e-40	PTP4A2	ENST00000633556.3	2.18187	6.92851e-85	2.05517e-80	CRYBG1
ENST00000555309.5	6.93013	1.26654e-90	2.34935e-86	HNRNPC	ENST00000497011.5	-3.38404	1.38987e-42	2.2401e-38	BCHE	ENST00000555309.5	-8.06247	9.85314e-74	1.94846e-69	HNRNPC
ENST00000497011.5	-6.98579	1.82103e-90	2.53342e-86	BCHE	ENST00000570137.7	4.19794	2.86428e-40	3.46234e-36	CDYL2	ENST00000399808.5	6.43063	5.57937e-73	8.27491e-69	IFITM3
ENST00000263398.11	2.16691	1.67817e-79	1.86774e-75	NA	ENST00000295522.4	-1.92638	8.3097e-40	8.03581e-36	CLDN1	ENST00000419821.6	6.85613	4.09815e-63	4.86246e-59	TAOK3
ENST00000602569.1	-6.12228	2.86825e-73	2.6602e-69	IFITM2	ENST00000645023.1	-4.59336	1.6987e-39	1.36892e-35	NEAT1	ENST00000536441.7	2.23821	1.88698e-62	1.86575e-58	SESN3
ENST00000419300.3	-2.44082	5.17059e-73	4.11047e-69	LINC00963	ENST00000613488.3	-2.3388	1.61772e-38	1.11743e-34	SIK1B	ENST00000559488.7	2.35563	9.54225e-62	8.08705e-58	ITGB3
ENST00000536441.7	-2.47297	1.20387e-68	8.37414e-65	SESN3	ENST00000373930.4	-1.10243	7.83677e-37	4.73654e-33	MEGF9	ENST00000216286.10	-2.75123	6.99071e-60	5.18405e-56	NID2
ENST00000369038.6	-2.49022	2.03871e-64	1.26055e-60	ADAMTSL4	ENST00000379177.5	3.706	1.04079e-34	5.59161e-31	ZFX	ENST00000395384.9	6.99146	3.90522e-59	2.57419e-55	QPRT
ENST00000419821.6	-6.14479	5.94146e-62	3.3063e-58	TAOK3	ENST00000340607.5	-2.04194	1.54121e-34	7.45206e-31	PTGES	ENST00000645023.1	-7.11906	7.96787e-58	4.72694e-54	NEAT1
ENST00000244869.3	2.17194	6.46613e-58	3.27116e-54	EREG	ENST00000584027.8	4.01257	1.90428e-28	8.3705e-25	NBPF9	ENST00000367029.5	-2.95193	1.88706e-53	1.01773e-49	G0S2
ENST00000399808.5	-5.42817	1.92692e-57	8.93575e-54	IFITM3	ENST00000419300.3	-1.61435	1.10989e-27	4.47213e-24	LINC00963	ENST00000532001.6	7.52119	1.69863e-52	8.39762e-49	PTP4A2
ENST00000264381.8	-4.32392	3.47548e-53	1.48772e-49	BCHE	ENST00000605216.5	-3.82995	4.88197e-26	1.81579e-22	ZSWIM8	ENST00000265087.8	-1.42659	3.39235e-50	1.54809e-46	STC2
ENST00000582401.6	-4.16363	2.29162e-50	9.10885e-47	TXNIP	ENST00000396934.7	3.82678	1.81379e-25	6.2643e-22	BTN3A2	ENST00000436383.2	1.95427	2.44207e-44	1.03483e-40	LINC00707
ENST00000278937.7	-4.47553	2.24258e-48	8.31968e-45	MPZL2	ENST00000439685.6	1.86103	9.43994e-25	3.04293e-21	CCDC80	ENST00000356189.6	2.08515	2.42191e-42	9.57866e-39	ACBD7
ENST00000583942.2	5.39349	6.06628e-48	2.10985e-44	LINC02582	ENST00000395384.9	3.11378	2.51622e-24	7.60401e-21	QPRT	ENST00000397224.9	4.63707	3.09471e-42	1.09473e-38	NA
ENST00000315274.7	4.75984	4.13029e-47	1.35201e-43	MMP1	ENST00000614891.5	-2.63229	2.04956e-22	5.82943e-19	MAL2	ENST00000583942.2	-6.41978	3.13701e-42	1.09473e-38	LINC02582
ENST00000534624.6	2.16501	3.69697e-46	1.14294e-42	HSPA8	ENST00000530691.5	1.08388	2.64533e-22	7.10596e-19	MICAL2	ENST00000341037.8	-1.52712	3.76054e-42	1.23941e-38	TNC
ENST00000396222.6	2.19748	1.1245e-44	3.12882e-41	LDHA	ENST00000264381.8	-2.66483	6.99928e-22	1.69215e-18	BCHE	ENST00000295522.4	-1.84156	2.53229e-40	7.90674e-37	CLDN1
ENST00000673083.1	2.19748	1.1245e-44	3.12882e-41	LDHA	ENST00000287713.7	-2.37623	6.86004e-22	1.69215e-18	NMNAT2	ENST00000439685.6	2.13774	4.51341e-40	1.33879e-36	CCDC80
ENST00000360110.9	2.09946	1.28175e-44	3.39651e-41	TFRC	ENST00000375011.4	-1.96913	1.76236e-21	4.05779e-18	GALNT12	ENST00000530782.5	2.22985	9.47633e-39	2.67706e-35	SLFN13
ENST00000278175.10	4.21777	2.42765e-44	6.14062e-41	ADM	ENST00000442011.7	1.91518	3.52425e-21	7.74566e-18	TGFBI	ENST00000602569.1	5.02446	1.09811e-38	2.96115e-35	IFITM2
ENST00000643441.1	4.51543	6.25386e-44	1.51311e-40	SEMA3E	ENST00000537332.2	-1.59096	1.36065e-20	2.86043e-17	CITED2	ENST00000278175.10	-3.93275	8.64204e-38	2.22908e-34	ADM
ENST00000357085.5	-2.83381	1.04149e-43	2.31828e-40	TRIM38	ENST00000481431.2	-3.44328	2.8647e-20	5.77142e-17	LRP8	ENST00000570137.7	4.98035	1.70852e-37	4.22324e-34	CDYL2
ENST00000399817.8	-3.7437	1.03036e-43	2.31828e-40	IFITM2	ENST00000231004.5	2.05879	1.74471e-19	3.37442e-16	LOX	ENST00000411416.6	-4.20942	2.07091e-37	4.91426e-34	PLAC8
ENST00000380924.1	-4.20591	3.11376e-43	6.66441e-40	NFIB	ENST00000367255.10	-2.17493	2.4571e-19	4.56946e-16	SYNE1	ENST00000659568.1	-6.3628	3.02482e-37	6.90183e-34	UCA1
ENST00000261978.9	-2.71201	5.17931e-43	1.06748e-39	LTBP2	ENST00000436383.2	1.48966	1.07277e-18	1.92113e-15	LINC00707	ENST00000338779.11	1.84535	5.7212e-36	1.25707e-32	MTSS2
ENST00000633556.3	-1.78339	3.61896e-42	7.19242e-39	CRYBG1	ENST00000297991.6	-2.24262	1.12228e-18	1.93802e-15	AQP3	ENST00000409652.5	1.71663	1.01991e-34	2.16094e-31	APOL6
ENST00000368809.1	2.21898	5.76322e-42	1.1059e-38	S100A10	ENST00000534898.9	-3.28909	1.74292e-18	2.90599e-15	PRORP	ENST00000559087.5	-6.19145	1.11012e-34	2.27096e-31	BMP4
ENST00000397860.7	-1.83317	2.83536e-41	5.25941e-38	MBP	ENST00000220244.7	-1.66073	3.50865e-18	5.655e-15	CEMIP	ENST00000399817.8	3.36545	2.58132e-34	5.10457e-31	IFITM2
ENST00000659568.1	5.26203	5.49637e-41	9.86652e-38	UCA1	ENST00000392870.3	1.78974	7.1056e-16	1.10829e-12	GRK5	ENST00000526330.5	4.11352	6.83185e-34	1.30742e-30	APLP2
ENST00000527613.5	-5.27598	2.90161e-40	5.04591e-37	BCLAF1	ENST00000262105.6	-3.06695	1.11512e-15	1.66495e-12	MCM4	ENST00000361175.8	-1.41959	5.75518e-33	1.06696e-29	PAPSS2
ENST00000613488.3	-2.34973	3.27812e-38	5.5279e-35	SIK1B	ENST00000367976.4	-1.73822	1.13632e-15	1.66495e-12	CCN2	ENST00000584027.8	6.17468	1.10605e-32	1.98838e-29	NBPF9
ENST00000559087.5	5.10615	5.96884e-38	9.76923e-35	BMP4	ENST00000355327.7	-1.30058	1.92866e-15	2.74278e-12	THSD4	ENST00000315274.7	-4.16387	1.35599e-32	2.366e-29	MMP1
ENST00000379177.5	3.92657	1.38808e-36	2.20697e-33	ZFX	ENST00000395611.7	-3.03916	2.36212e-15	3.26323e-12	MAPK8	ENST00000527613.5	5.46924	7.3294e-32	1.24233e-28	BCLAF1
ENST00000242810.11	-2.03449	4.14442e-36	6.40636e-33	KLHL24	ENST00000409508.8	-2.99432	7.65362e-15	1.02797e-11	DNAH11	ENST00000636712.1	5.04947	3.51269e-31	5.78862e-28	SERPINA1
ENST00000231004.5	2.66582	1.10514e-35	1.66214e-32	LOX	ENST00000570156.7	-1.95412	8.73043e-15	1.1409e-11	NA	ENST00000606017.2	2.13938	1.17728e-30	1.88763e-27	CD24
ENST00000361175.8	1.57712	2.39583e-35	3.5085e-32	PAPSS2	ENST00000368809.1	1.47181	1.53204e-14	1.9494e-11	S100A10	ENST00000334047.12	-2.95979	1.86863e-30	2.91727e-27	F3
ENST00000636712.1	-4.81468	3.28245e-35	4.68363e-32	SERPINA1	ENST00000222553.8	-1.31004	1.91655e-14	2.37613e-11	NAMPT	ENST00000396934.7	6.03277	2.11656e-30	3.21961e-27	BTN3A2
ENST00000614891.5	-3.43792	1.17759e-34	1.63826e-31	MAL2	ENST00000260526.11	1.1815	2.85304e-14	3.44875e-11	ARHGAP29	ENST00000478935.1	5.39847	4.38793e-30	6.50785e-27	ARL6IP5
ENST00000340958.3	-4.89584	1.23059e-34	1.67024e-31	CLDN4	ENST00000282356.9	2.09553	5.03731e-14	5.94058e-11	CAMK4	ENST00000369038.6	1.75879	4.92669e-30	7.12868e-27	ADAMTSL4
ENST00000409003.5	-2.58075	1.0439e-33	1.38312e-30	SAMD12	ENST00000284486.9	1.65662	8.94923e-14	1.03027e-10	FAM167A	ENST00000368890.8	-5.54219	9.47205e-30	1.33793e-26	PIP5K1A
ENST00000397224.9	-3.9996	3.64623e-33	4.71873e-30	NA	ENST00000380833.9	-2.33547	3.63824e-13	4.09108e-10	CLCN4	ENST00000397860.7	1.52724	4.60706e-29	6.21168e-26	MBP
ENST00000341049.7	2.06777	7.38538e-33	9.34049e-30	CAV1	ENST00000393203.3	-1.2189	1.18653e-12	1.30389e-09	PTGFRN	ENST00000643441.1	-3.82405	4.56594e-29	6.21168e-26	SEMA3E
ENST00000396137.5	-1.5558	3.97275e-32	4.91279e-29	JMY	ENST00000307428.7	1.5737	1.33539e-12	1.43486e-09	PARM1	ENST00000380620.8	-3.09397	9.68932e-29	1.27738e-25	B3GALT5
ENST00000445642.6	1.51451	5.14934e-32	6.22936e-29	ASPH	ENST00000389131.8	1.24182	1.90291e-12	2.00021e-09	LOXL2	ENST00000316623.10	-3.51375	8.46878e-28	1.0922e-24	FBN1
ENST00000367029.5	2.44911	8.25138e-32	9.76963e-29	G0S2	ENST00000293872.13	-2.7801	2.01483e-12	2.07279e-09	NA	ENST00000293872.13	-5.21151	1.17743e-27	1.48619e-24	NA
ENST00000269321.12	2.22563	2.71537e-31	3.14802e-28	ARHGDIA	ENST00000303714.9	-0.93579	2.15515e-12	2.17095e-09	NA	ENST00000240285.10	-2.14983	1.79634e-27	2.22016e-24	RDH10
ENST00000411416.6	3.5468	3.43196e-30	3.89759e-27	PLAC8	ENST00000399429.8	-2.72834	4.39342e-12	4.33532e-09	COL28A1	ENST00000307227.10	2.0836	6.16551e-27	7.46467e-24	NA
ENST00000577894.1	3.63726	2.37134e-29	2.63921e-26	EVI2B	ENST00000479034.5	-2.69078	4.87222e-12	4.71163e-09	SRRM1	ENST00000582401.6	3.18899	6.68203e-27	7.92823e-24	TXNIP
ENST00000358321.4	-4.06682	3.36847e-29	3.67547e-26	SUSD2	ENST00000420696.7	-2.72381	5.69478e-12	5.29527e-09	PBX1	ENST00000244869.3	-1.50479	8.92273e-27	1.03792e-23	EREG
ENST00000330676.8	-2.03368	5.65193e-29	6.04843e-26	TLCD2	ENST00000524602.5	-2.70724	5.60086e-12	5.29527e-09	CHD7	ENST00000269321.12	-1.94144	1.5495e-26	1.73441e-23	ARHGDIA
ENST00000643932.2	-3.26928	1.20958e-28	1.27001e-25	TMEM8B	ENST00000257408.5	-1.92116	6.07507e-12	5.54229e-09	KLB	ENST00000357085.5	2.23999	1.54322e-26	1.73441e-23	TRIM38
ENST00000265734.8	1.85538	1.47602e-28	1.52107e-25	CDK6	ENST00000368890.8	-2.70889	8.4423e-12	7.5593e-09	PIP5K1A	ENST00000230565.3	2.91128	1.77143e-26	1.94611e-23	ENPP5
ENST00000527536.5	2.60001	1.76733e-28	1.78815e-25	BCLAF1	ENST00000449045.7	2.49823	3.06106e-11	2.69106e-08	PPT1	ENST00000278937.7	3.52554	1.98058e-26	2.13633e-23	MPZL2
ENST00000380620.8	3.08884	4.47844e-28	4.45029e-25	B3GALT5	ENST00000392524.6	-2.62291	3.43621e-11	2.96692e-08	HNRNPA3	ENST00000666831.1	-5.5371	3.29193e-26	3.48739e-23	LINC02582
ENST00000265678.9	-2.07435	6.31527e-28	6.16547e-25	RPS6KA2	ENST00000541583.6	2.47443	3.95879e-11	3.35817e-08	ZNF875	ENST00000537332.2	-1.64607	3.70602e-26	3.85719e-23	CITED2
ENST00000230565.3	-2.99897	1.09264e-27	1.04834e-24	ENPP5	ENST00000297423.9	2.41987	4.0365e-11	3.36505e-08	SPIDR	ENST00000394166.8	-1.53016	3.84749e-26	3.93538e-23	NR2F2
ENST00000381410.5	-1.66403	1.72693e-27	1.62882e-24	SNX18	ENST00000216286.10	-1.4809	4.2756e-11	3.42944e-08	NID2	ENST00000332246.10	-3.15378	4.01139e-26	4.03348e-23	CSGALNACT1
ENST00000679262.1	-4.03244	7.18368e-27	6.66262e-24	NA	ENST00000309660.10	2.47644	4.30455e-11	3.42944e-08	PTPN2	ENST00000578921.6	1.44199	1.92706e-25	1.90538e-22	RAB31
ENST00000599328.1	-3.81011	1.44031e-26	1.31394e-23	ZNF677	ENST00000392560.6	-2.62033	4.32652e-11	3.42944e-08	OLA1	ENST00000393310.5	5.30338	2.29502e-25	2.232e-22	LIMS1
ENST00000262102.10	-3.38909	2.54678e-26	2.28586e-23	MTUS1	ENST00000206423.8	1.71735	1.26239e-10	9.84498e-08	NA	ENST00000534898.9	-5.25353	7.62665e-25	7.2976e-22	PRORP
ENST00000473756.1	3.39762	2.86942e-26	2.53456e-23	LINC00973	ENST00000531873.5	1.58984	1.61913e-10	1.24267e-07	CD44	ENST00000295633.8	-2.62515	1.00268e-24	9.4419e-22	FSTL1
ENST00000355327.7	-1.57778	3.31805e-26	2.88504e-23	THSD4	ENST00000346322.9	-2.54134	1.7276e-10	1.3052e-07	MYLK	ENST00000374736.8	-1.92927	1.61854e-24	1.50031e-21	ABCA1
ENST00000666831.1	4.3688	3.87391e-26	3.31654e-23	LINC02582	ENST00000369965.8	2.52047	1.85555e-10	1.3803e-07	WDR47	ENST00000330676.8	1.7905	5.08305e-24	4.63926e-21	TLCD2
ENST00000479451.5	-3.94185	4.60864e-26	3.88578e-23	BCHE	ENST00000522677.7	1.30733	2.29093e-10	1.67835e-07	MYBL1	ENST00000007699.10	3.05382	1.02916e-23	9.1127e-21	YBX2
ENST00000267584.9	-2.51585	4.75096e-26	3.94599e-23	AK7	ENST00000369856.8	-1.64946	2.555e-10	1.84387e-07	FLNA	ENST00000672150.1	3.05382	1.02916e-23	9.1127e-21	YBX2
ENST00000578921.6	-1.53917	1.01407e-25	8.29863e-23	RAB31	ENST00000361866.8	-1.4713	2.60124e-10	1.84963e-07	COL6A1	ENST00000586720.5	3.50936	1.09044e-23	9.51332e-21	LGALS3BP
ENST00000240285.10	2.21583	1.03157e-25	8.31953e-23	RDH10	ENST00000402676.7	-1.24371	2.91419e-10	2.04213e-07	AKAP12	ENST00000379802.8	1.25513	2.51078e-23	2.15872e-20	DSP
ENST00000380122.10	1.63356	1.95028e-25	1.55042e-22	TXLNG	ENST00000319211.5	-1.18254	3.35576e-10	2.31797e-07	F2R	ENST00000588012.5	-1.09373	2.85286e-23	2.4178e-20	PTPRS
ENST00000587250.4	-2.57279	4.38239e-25	3.43481e-22	RND2	ENST00000264449.14	-2.20113	4.63437e-10	3.15607e-07	ATP8A1	ENST00000380833.9	-3.14953	8.05227e-23	6.72818e-20	CLCN4
ENST00000478935.1	-4.26062	6.66979e-25	5.15501e-22	ARL6IP5	ENST00000369040.8	-2.47629	4.71148e-10	3.16402e-07	NA	ENST00000367976.4	-1.95255	8.90359e-23	7.33618e-20	CCN2
ENST00000256646.7	1.3871	8.48612e-25	6.46898e-22	NOTCH2	ENST00000397111.9	-2.48507	5.01408e-10	3.32111e-07	CARS1	ENST00000395611.7	-4.98408	9.70991e-23	7.89097e-20	MAPK8
ENST00000320270.4	1.67969	1.04888e-24	7.8876e-22	RRS1	ENST00000361927.9	-1.8698	5.55248e-10	3.62802e-07	COLGALT2	ENST00000562507.5	4.395	9.84874e-23	7.89562e-20	VAC14-AS1
ENST00000360596.7	-2.0287	3.2849e-24	2.43731e-21	ACSS2	ENST00000659716.1	-2.47149	6.07269e-10	3.91502e-07	DLG1	ENST00000341049.7	-1.67096	1.21116e-22	9.58025e-20	CAV1
ENST00000559488.7	-1.73546	4.01882e-24	2.94262e-21	ITGB3	ENST00000263398.11	1.04656	8.03982e-10	5.11502e-07	NA	ENST00000367255.10	-2.26504	2.53605e-22	1.97962e-19	SYNE1
ENST00000342456.11	-2.58103	4.82476e-24	3.48686e-21	ALDH3B1	ENST00000617768.5	-1.88612	1.00401e-09	6.30469e-07	CHAC1	ENST00000360845.3	-1.30235	6.22341e-22	4.79485e-19	GNL3L
ENST00000227214.10	-2.26565	7.76598e-24	5.54053e-21	PLEKHB1	ENST00000311601.6	-1.56856	1.28866e-09	7.98838e-07	SH3PXD2B	ENST00000534624.6	-1.52419	7.48723e-22	5.69461e-19	HSPA8
ENST00000421109.6	1.72455	8.28334e-24	5.83482e-21	NR2F2	ENST00000577894.1	2.13285	1.40118e-09	8.57595e-07	EVI2B	ENST00000220244.7	-1.6903	3.04157e-21	2.28406e-18	CEMIP
ENST00000286234.6	-2.49951	1.67112e-23	1.16243e-20	DEPTOR	ENST00000264265.4	-2.45313	1.48338e-09	8.96554e-07	LXN	ENST00000587250.4	2.34342	3.68584e-21	2.73328e-18	RND2
ENST00000303221.10	-1.64616	1.34299e-22	9.2265e-20	EMB	ENST00000313432.5	-1.39232	1.82085e-09	1.08694e-06	ATP2A2	ENST00000380924.1	3.15795	4.53768e-21	3.32343e-18	NFIB
ENST00000553458.6	-2.21056	1.64929e-22	1.11927e-19	ALDH6A1	ENST00000465261.6	-1.21749	2.00178e-09	1.18037e-06	LMO7	ENST00000605216.5	-4.51332	6.71849e-21	4.86066e-18	ZSWIM8
ENST00000310706.9	-2.83723	3.9567e-22	2.6528e-19	JUP	ENST00000381086.9	1.73174	2.60599e-09	1.51813e-06	IGFBP3	ENST00000352634.8	-5.08527	8.62187e-21	6.16256e-18	ZDHHC16
ENST00000394166.8	1.54151	5.3818e-22	3.56532e-19	NR2F2	ENST00000226279.8	-2.02385	4.21312e-09	2.42515e-06	CD38	ENST00000258534.13	1.69205	2.0224e-20	1.42832e-17	DRAM1
ENST00000252486.9	-3.61504	8.99597e-22	5.8895e-19	APOE	ENST00000378182.4	-1.42207	4.52711e-09	2.57523e-06	TRIM13	ENST00000481431.2	-4.65104	2.75967e-20	1.92609e-17	LRP8
ENST00000352634.8	4.08995	9.80651e-22	6.3455e-19	ZDHHC16	ENST00000261425.7	-1.84596	7.74529e-09	4.35465e-06	KLHL5	ENST00000304338.8	2.25519	3.73366e-20	2.57557e-17	PPP4R4
ENST00000265087.8	1.15338	1.45234e-21	9.28961e-19	STC2	ENST00000303329.9	-1.70246	9.85281e-09	5.4759e-06	ARNT2	ENST00000655708.1	-5.02589	4.15352e-20	2.83227e-17	UCA1
ENST00000295958.10	-1.6887	1.64886e-21	1.04268e-18	SMIM14	ENST00000370763.6	1.23249	1.03163e-08	5.66836e-06	DNAJB4	ENST00000648008.1	4.75983	5.08344e-20	3.42699e-17	G2E3
ENST00000489485.5	-2.93479	1.92974e-21	1.20659e-18	CLDN11	ENST00000479451.5	-2.16636	1.20495e-08	6.54625e-06	BCHE	ENST00000497011.5	4.00276	1.06164e-19	7.07662e-17	BCHE
ENST00000261304.7	-1.77129	2.43223e-21	1.50387e-18	GALC	ENST00000366997.9	-0.960014	1.46354e-08	7.86281e-06	LPGAT1	ENST00000509493.1	-4.81656	3.09911e-19	2.04283e-16	FGB
ENST00000285407.11	1.4288	4.53024e-21	2.77032e-18	KLF10	ENST00000394642.7	-1.96428	1.73654e-08	9.22695e-06	TMEM98	ENST00000261783.4	2.07897	3.36841e-19	2.19594e-16	ARG2
ENST00000393310.5	-4.02916	4.88334e-21	2.92931e-18	LIMS1	ENST00000530373.6	-2.13987	2.10428e-08	1.10593e-05	PAX6	ENST00000554284.1	-3.02404	3.62417e-19	2.337e-16	NID2
ENST00000602300.5	1.9116	4.89552e-21	2.92931e-18	HNRNPDL	ENST00000525929.2	-2.28305	2.83721e-08	1.47511e-05	PCDHA7	ENST00000643932.2	2.74693	6.41711e-19	4.09349e-16	TMEM8B
ENST00000261783.4	-2.23001	5.18876e-21	3.07175e-18	ARG2	ENST00000349901.11	-2.02572	3.48274e-08	1.79146e-05	MFF	ENST00000653686.1	-4.96553	7.26575e-19	4.58554e-16	LINC02582
ENST00000655708.1	4.02944	6.51751e-21	3.81775e-18	UCA1	ENST00000409618.5	-2.22142	5.63018e-08	2.86558e-05	ATG9A	ENST00000374866.9	-1.87594	7.96401e-19	4.94283e-16	COL5A2
ENST00000395384.9	-3.97598	6.63027e-21	3.84334e-18	QPRT	ENST00000253861.5	-1.44838	5.85879e-08	2.89065e-05	EXOC4	ENST00000394718.4	2.10774	7.99851e-19	4.94283e-16	AKAP5
ENST00000543196.6	-3.52067	2.26663e-20	1.30034e-17	GALNT6	ENST00000462448.1	2.17678	5.83899e-08	2.89065e-05	STK17A	ENST00000417154.5	1.78085	8.80333e-19	5.3841e-16	GLS
ENST00000267101.8	-2.34676	2.39857e-20	1.362e-17	ERBB3	ENST00000475181.1	1.75648	5.82378e-08	2.89065e-05	CCDC80	ENST00000239223.4	-1.62849	1.73283e-18	1.04898e-15	DUSP1
ENST00000260197.12	-1.47145	2.53247e-20	1.4235e-17	SORL1	ENST00000272521.7	-2.22831	6.2577e-08	3.05629e-05	TMEM177	ENST00000474663.5	3.16655	1.87229e-18	1.12195e-15	SLAIN1
ENST00000334047.12	2.51091	2.89709e-20	1.61217e-17	F3	ENST00000442151.6	1.91046	6.77814e-08	3.27737e-05	CD44	ENST00000392560.6	-4.43066	2.2352e-18	1.32603e-15	OLA1
ENST00000533238.5	2.19946	3.0746e-20	1.69401e-17	HSPA8	ENST00000618882.1	1.69742	7.22628e-08	3.45946e-05	PRAF2	ENST00000285689.8	1.9881	3.96412e-18	2.32843e-15	GRAMD2B
ENST00000020945.4	2.71446	3.56943e-20	1.94737e-17	SNAI2	ENST00000677436.1	2.10085	7.93789e-08	3.76287e-05	NA	ENST00000398422.2	-4.87708	5.386e-18	3.13259e-15	CCT7
ENST00000614378.1	-3.15691	4.46739e-20	2.41361e-17	H3C8	ENST00000391854.7	-1.55959	8.37758e-08	3.90434e-05	GNG4	ENST00000324109.9	-0.993112	6.69051e-18	3.85354e-15	DNMBP
ENST00000264245.9	2.43635	4.89119e-20	2.59224e-17	ARHGAP31	ENST00000677865.1	-2.17451	8.39781e-08	3.90434e-05	NA	ENST00000360319.9	-2.17254	9.28408e-18	5.29594e-15	FLNA
ENST00000359271.4	-2.56082	4.87373e-20	2.59224e-17	SLC2A10	ENST00000507668.7	-1.19322	8.55297e-08	3.9386e-05	SERINC5	ENST00000392524.6	-4.41099	9.50497e-18	5.37031e-15	HNRNPA3
ENST00000357742.9	-1.83973	5.12278e-20	2.68936e-17	MCTP2	ENST00000368324.5	1.70456	1.06597e-07	4.86243e-05	SYT11	ENST00000372692.8	-2.09438	1.15367e-17	6.44241e-15	SET
ENST00000499560.2	-3.13133	5.98039e-20	3.11025e-17	NA	ENST00000469554.1	1.70009	1.70239e-07	7.69289e-05	CCDC80	ENST00000473756.1	-2.81831	1.16197e-17	6.44241e-15	LINC00973
ENST00000261769.10	-2.877	8.12062e-20	4.18423e-17	CDH1	ENST00000392320.7	-1.59631	1.72083e-07	7.70422e-05	STAT4	ENST00000261537.7	1.15795	1.24716e-17	6.85073e-15	NA
ENST00000296794.10	-3.92604	8.40376e-20	4.29039e-17	ARHGEF28	ENST00000377403.7	-1.16315	1.8812e-07	8.34491e-05	H6PD	ENST00000250092.11	1.25832	2.09745e-17	1.14157e-14	CD68
ENST00000275230.6	-2.41579	1.01309e-19	5.12514e-17	SLC2A12	ENST00000322985.9	-1.33759	2.51451e-07	0.000110529	PODXL	ENST00000519380.1	-2.43347	2.33623e-17	1.25997e-14	RDH10
ENST00000375486.9	-2.77595	1.6277e-19	8.1602e-17	PADI2	ENST00000374189.5	2.06626	2.89122e-07	0.000124818	MAPK8	ENST00000261978.9	1.81907	2.59057e-17	1.38455e-14	LTBP2
ENST00000356189.6	-1.63946	1.64433e-19	8.16995e-17	ACBD7	ENST00000476396.1	1.28256	2.88843e-07	0.000124818	DNAJB4	ENST00000371225.4	1.88539	3.93845e-17	2.08615e-14	TACSTD2
ENST00000334956.15	1.82537	3.07173e-19	1.51271e-16	PARVA	ENST00000440541.6	-2.1362	3.09142e-07	0.00013228	KCTD10	ENST00000489485.5	2.68516	3.97797e-17	2.08843e-14	CLDN11
ENST00000409652.5	-1.46452	3.40952e-19	1.66433e-16	APOL6	ENST00000428312.6	-2.10405	3.90117e-07	0.000165464	SLMAP	ENST00000557746.5	-4.69055	7.13468e-17	3.71285e-14	MAX
ENST00000653686.1	3.90188	5.04936e-19	2.44336e-16	LINC02582	ENST00000469435.1	1.37523	4.12222e-07	0.00017332	KLF6	ENST00000396222.6	-1.4185	8.67163e-17	4.43487e-14	LDHA
ENST00000249071.11	-3.8192	6.27494e-19	3.01024e-16	RAC2	ENST00000615790.5	1.06364	4.40515e-07	0.000183619	NA	ENST00000673083.1	-1.4185	8.67163e-17	4.43487e-14	LDHA
ENST00000606017.2	-1.8576	6.57966e-19	3.12944e-16	CD24	ENST00000256246.5	1.26061	5.35366e-07	0.000221248	TEX15	ENST00000344911.8	1.30501	1.06076e-16	5.37858e-14	NTN4
ENST00000345988.7	-2.19077	7.92292e-19	3.7364e-16	PPL	ENST00000618718.1	-1.72006	6.01065e-07	0.000246294	CITED2	ENST00000340384.5	-1.56355	1.1055e-16	5.55793e-14	TUBB4B
ENST00000641708.1	-2.33523	8.98109e-19	4.19983e-16	OLMALINC	ENST00000328236.10	1.37801	6.72502e-07	0.000273251	NA	ENST00000614378.1	3.02255	1.14693e-16	5.71777e-14	H3C8
ENST00000313432.5	-1.84115	1.31081e-18	6.07866e-16	ATP2A2	ENST00000527624.1	1.52176	7.05575e-07	0.0002843	PCDHA6	ENST00000589333.3	-4.62862	1.47857e-16	7.3097e-14	UCA1
ENST00000392320.7	-2.47465	1.64506e-18	7.56566e-16	STAT4	ENST00000376736.6	-1.14846	7.88544e-07	0.000315105	RFK	ENST00000645538.1	-2.0701	1.60093e-16	7.8492e-14	ATP13A3
ENST00000378402.10	-3.16733	1.93696e-18	8.83506e-16	PKHD1L1	ENST00000555619.6	-1.06148	8.09771e-07	0.000320935	NPC2	ENST00000329235.6	-2.59411	2.34712e-16	1.14134e-13	AP1S2
ENST00000297991.6	-2.2684	2.33251e-18	1.05528e-15	AQP3	ENST00000262244.6	-1.7775	1.01485e-06	0.000398942	MOB3B	ENST00000369996.3	-3.46136	2.6041e-16	1.256e-13	TNFRSF6B
ENST00000586720.5	-3.00901	3.30601e-18	1.48365e-15	LGALS3BP	ENST00000631604.1	-2.04118	1.24101e-06	0.000483915	CDKN1C	ENST00000465261.6	-1.39972	4.27734e-16	2.04639e-13	LMO7
ENST00000409871.6	-1.79929	4.67504e-18	2.08125e-15	ZC3H6	ENST00000248041.12	-2.02294	1.25694e-06	0.000486205	CYP4F11	ENST00000360596.7	1.65094	5.26999e-16	2.50114e-13	ACSS2
ENST00000398422.2	3.81331	4.88464e-18	2.15731e-15	CCT7	ENST00000546160.5	-1.50784	1.26948e-06	0.000487159	PDE4D	ENST00000014914.6	-0.994556	6.67816e-16	3.1443e-13	GPRC5A
ENST00000374866.9	1.95073	6.41805e-18	2.81222e-15	COL5A2	ENST00000354353.9	1.9711	1.35092e-06	0.000514327	KCNMA1	ENST00000455146.8	1.70914	7.44685e-16	3.47862e-13	COG6
ENST00000562507.5	-3.55317	6.68384e-18	2.9058e-15	VAC14-AS1	ENST00000311177.7	-1.04041	1.46716e-06	0.000550005	HOXB9	ENST00000290271.7	-1.56608	8.97275e-16	4.15866e-13	STC1
ENST00000570156.7	-2.16163	8.59143e-18	3.70617e-15	NA	ENST00000367651.4	-1.66816	1.46738e-06	0.000550005	CITED2	ENST00000340438.6	3.09897	1.03355e-15	4.75311e-13	GSPT2
ENST00000374279.4	-1.36618	9.13201e-18	3.90906e-15	UGCG	ENST00000378402.10	-1.76189	1.57636e-06	0.00058631	PKHD1L1	ENST00000263398.11	-1.11682	1.39942e-15	6.35629e-13	NA
ENST00000275358.8	-2.99774	1.00702e-17	4.27778e-15	VWDE	ENST00000267842.10	-1.70734	1.66557e-06	0.0006122	SLC27A2	ENST00000379068.8	-1.49401	1.40358e-15	6.35629e-13	NA
ENST00000243077.8	-1.64546	1.86542e-17	7.86416e-15	LRP1	ENST00000551883.1	-1.57368	1.67129e-06	0.0006122	SOCS2	ENST00000346322.9	-4.30216	1.73075e-15	7.77854e-13	MYLK
ENST00000007699.10	-2.65072	2.13526e-17	8.86738e-15	YBX2	ENST00000303004.5	-1.36674	1.73109e-06	0.000629337	CEBPB	ENST00000260648.10	-4.52828	2.14305e-15	9.55912e-13	PREPL
ENST00000672150.1	-2.65072	2.13526e-17	8.86738e-15	YBX2	ENST00000500949.6	-0.868404	1.9073e-06	0.000688222	OIP5-AS1	ENST00000358321.4	3.27377	2.64601e-15	1.17145e-12	SUSD2
ENST00000253407.4	-2.89974	2.3949e-17	9.87194e-15	C1QL1	ENST00000341773.10	-2.00838	2.02779e-06	0.000726278	CD22	ENST00000257347.9	-2.1356	3.15276e-15	1.38546e-12	CARS2
ENST00000371225.4	-1.97257	3.10823e-17	1.25338e-14	TACSTD2	ENST00000265748.7	1.02443	2.05051e-06	0.000729016	ANLN	ENST00000421109.6	-1.35345	3.25032e-15	1.41783e-12	NR2F2
ENST00000532091.1	2.02145	3.08297e-17	1.25338e-14	HSPA8	ENST00000531118.5	1.74657	2.16564e-06	0.00076433	CD44	ENST00000249071.11	4.02036	4.44014e-15	1.92271e-12	RAC2
ENST00000557746.5	3.71436	3.10407e-17	1.25338e-14	MAX	ENST00000303143.9	-1.9133	2.29822e-06	0.000801303	COL8A2	ENST00000509973.5	-4.37859	4.61185e-15	1.98259e-12	PLAC8
ENST00000267460.9	-3.35629	3.73622e-17	1.49578e-14	PELI2	ENST00000356698.9	-1.89742	2.30355e-06	0.000801303	RSPO3	ENST00000524602.5	-4.18464	6.87523e-15	2.93434e-12	CHD7
ENST00000589333.3	3.68749	4.48538e-17	1.78288e-14	UCA1	ENST00000369802.7	1.25613	2.39589e-06	0.000827473	CSF1	ENST00000356698.9	-3.19289	7.7144e-15	3.26898e-12	RSPO3
ENST00000316623.10	2.70362	5.03316e-17	1.98642e-14	FBN1	ENST00000467789.5	1.54284	2.76799e-06	0.000949205	SSR3	ENST00000371610.7	1.19863	7.84033e-15	3.29878e-12	PARD6B
ENST00000347615.6	2.91891	5.76714e-17	2.26007e-14	SMG7	ENST00000497989.5	-1.20399	2.99503e-06	0.00101983	INTS6	ENST00000632716.1	4.1541	7.94146e-15	3.3178e-12	RIMS2
ENST00000377733.4	-2.98381	1.19081e-16	4.634e-14	H2BC10	ENST00000397910.8	-1.89274	3.04125e-06	0.00102833	MUC16	ENST00000367549.4	-1.21199	1.23335e-14	5.11667e-12	DHX9
ENST00000309791.8	-3.55876	2.59991e-16	1.00472e-13	COL14A1	ENST00000273067.5	1.37417	3.1782e-06	0.00106717	MARCHF4	ENST00000450424.5	-1.5155	1.31486e-14	5.41694e-12	EIF4G1
ENST00000377474.4	-1.83985	2.74947e-16	1.05519e-13	KCTD12	ENST00000646610.1	1.57037	3.80752e-06	0.00126966	RPS6KA3	ENST00000260356.6	-1.60721	1.88195e-14	7.69978e-12	THBS1
ENST00000509973.5	3.5939	2.80574e-16	1.06941e-13	PLAC8	ENST00000550767.5	1.32081	3.86564e-06	0.00127151	TUBA1A	ENST00000376263.8	4.27835	1.96337e-14	7.97786e-12	HNRNPK
ENST00000531063.1	1.51391	3.85199e-16	1.4582e-13	HSPA8	ENST00000554284.1	-1.71414	3.83998e-06	0.00127151	NID2	ENST00000271628.9	-1.13324	3.31357e-14	1.33726e-11	SF3B4
ENST00000509493.1	3.49805	3.93598e-16	1.47993e-13	FGB	ENST00000396442.7	-1.45853	3.89238e-06	0.00127165	OCLN	ENST00000555544.1	1.38815	3.93854e-14	1.57874e-11	AHNAK2
ENST00000376236.9	2.60567	6.69871e-16	2.50181e-13	APBB1IP	ENST00000300527.9	-1.33471	4.27982e-06	0.00138884	COL6A2	ENST00000392542.6	1.71643	5.0726e-14	2.01968e-11	RFC5
ENST00000545712.7	-2.05146	7.37472e-16	2.73592e-13	MMAB	ENST00000322611.4	1.27725	4.4651e-06	0.00143931	BASP1	ENST00000295400.11	1.58637	5.24611e-14	2.07484e-11	TGFA
ENST00000654204.1	-3.55642	8.96382e-16	3.30344e-13	LINC00963	ENST00000604555.5	1.7491	4.55237e-06	0.00145772	TGFBI	ENST00000537561.5	4.18446	6.12238e-14	2.40537e-11	NUDT16
ENST00000676690.1	1.23585	1.22294e-15	4.47724e-13	NA	ENST00000644750.1	-1.55121	4.605e-06	0.00146487	SIK1	ENST00000522514.6	1.23731	8.60206e-14	3.35735e-11	PCMTD1
ENST00000648008.1	-3.53182	1.35581e-15	4.93125e-13	G2E3	ENST00000403625.6	-1.23191	5.17641e-06	0.00163588	MAST4	ENST00000262067.5	1.31419	1.30395e-13	4.99077e-11	TSPAN13
ENST00000260648.10	3.55841	1.39706e-15	5.04827e-13	PREPL	ENST00000250896.8	-1.40316	5.21506e-06	0.00163739	NA	ENST00000368636.8	-1.29579	1.28795e-13	4.99077e-11	BNIP3
ENST00000376736.6	-1.56122	1.60411e-15	5.75907e-13	RFK	ENST00000602569.1	-1.34144	5.8085e-06	0.00181195	IFITM2	ENST00000678380.1	1.4662	1.30333e-13	4.99077e-11	NA
ENST00000265348.9	-1.92631	1.64537e-15	5.83194e-13	CUL7	ENST00000643185.2	1.02462	7.33091e-06	0.00227221	NA	ENST00000508487.3	-2.10397	1.46721e-13	5.57964e-11	CXCL2
ENST00000474663.5	-2.82267	1.63908e-15	5.83194e-13	SLAIN1	ENST00000297323.12	-1.25685	7.57611e-06	0.00233325	ADCY1	ENST00000307662.5	1.19891	1.57003e-13	5.93261e-11	SYNPO
ENST00000428670.8	1.97407	1.83668e-15	6.46882e-13	NA	ENST00000644641.2	-1.91067	7.74841e-06	0.00237121	SLC18A2	ENST00000340958.3	3.66045	1.5965e-13	5.99446e-11	CLDN4
ENST00000443185.7	-2.01286	2.92101e-15	1.02232e-12	ZNF516	ENST00000406246.8	-1.70193	7.94624e-06	0.00241646	RELA	ENST00000235382.7	-1.67956	1.72208e-13	6.4253e-11	RGS2
ENST00000358502.10	1.79677	4.50381e-15	1.56642e-12	APOL2	ENST00000310706.9	-1.51795	8.43983e-06	0.00253468	JUP	ENST00000381410.5	1.2299	1.99054e-13	7.38054e-11	SNX18
ENST00000524552.5	1.90085	5.32468e-15	1.84042e-12	HSPA8	ENST00000520198.1	1.26647	8.43899e-06	0.00253468	ASPH	ENST00000281821.7	-2.23104	2.0513e-13	7.55858e-11	EPHA4
ENST00000368719.9	1.75069	6.3568e-15	2.1836e-12	S100A6	ENST00000395346.6	-1.91474	9.24784e-06	0.0027602	PIGS	ENST00000524323.1	-1.59934	2.24436e-13	8.21892e-11	STC1
ENST00000360845.3	1.2161	7.01326e-15	2.39432e-12	GNL3L	ENST00000264563.7	-1.69687	9.43117e-06	0.00279764	IL11	ENST00000349901.11	-2.7816	2.42691e-13	8.79946e-11	MFF
ENST00000531873.5	1.83934	8.66261e-15	2.93937e-12	CD44	ENST00000317744.9	-1.25704	1.0182e-05	0.00300194	WSCD1	ENST00000360694.8	1.72996	2.43255e-13	8.79946e-11	PPARD
ENST00000422392.6	-3.1942	9.22983e-15	3.11286e-12	CDH1	ENST00000588012.5	-0.792325	1.03607e-05	0.00303614	PTPRS	ENST00000409003.5	1.7126	2.91094e-13	1.04662e-10	SAMD12
ENST00000592179.6	-1.79971	9.91302e-15	3.32313e-12	ANKRD29	ENST00000495990.5	1.24646	1.13113e-05	0.00329473	TRABD2A	ENST00000380155.4	-1.17382	3.03455e-13	1.08448e-10	SYAP1
ENST00000257347.9	2.15217	1.26553e-14	4.21703e-12	CARS2	ENST00000395198.7	-1.86267	1.30182e-05	0.0037692	HERC4	ENST00000383389.2	1.96386	3.33855e-13	1.17892e-10	HSPA1A
ENST00000526330.5	-2.73106	1.50554e-14	4.98694e-12	APLP2	ENST00000371332.8	1.80923	1.3519e-05	0.00389089	HELLS	ENST00000449876.1	1.96386	3.33855e-13	1.17892e-10	HSPA1A
ENST00000642232.1	3.09927	1.70372e-14	5.60997e-12	SEMA3E	ENST00000357484.10	-0.989771	1.53195e-05	0.004383	ARPIN	ENST00000261486.6	2.33207	3.43737e-13	1.19954e-10	EPB41L4A
ENST00000357785.10	3.05448	1.93478e-14	6.33332e-12	NA	ENST00000332246.10	-1.55471	1.56666e-05	0.00440413	CSGALNACT1	ENST00000335211.9	-3.89777	3.42825e-13	1.19954e-10	IGFN1
ENST00000667600.1	-2.73856	2.45965e-14	8.00435e-12	MAP4K3-DT	ENST00000358913.10	-1.84774	1.55718e-05	0.00440413	NA	ENST00000350763.9	-1.62678	3.78515e-13	1.30555e-10	TNC
ENST00000360694.8	-1.84915	2.50504e-14	8.10468e-12	PPARD	ENST00000476924.5	-1.6916	1.56339e-05	0.00440413	MFF	ENST00000667600.1	2.74592	3.76654e-13	1.30555e-10	MAP4K3-DT
ENST00000392348.6	1.80425	3.14493e-14	1.01161e-11	BCLAF1	ENST00000206474.11	-1.84864	1.59901e-05	0.00446908	HAUS4	ENST00000329421.8	-1.72716	4.00454e-13	1.37323e-10	MARCKSL1
ENST00000537561.5	-3.38349	3.25141e-14	1.03985e-11	NUDT16	ENST00000615329.4	1.18358	1.71396e-05	0.00476283	RPS6KC1	ENST00000616026.4	-4.1672	4.21108e-13	1.43576e-10	MTSS2
ENST00000271638.3	1.45498	3.39957e-14	1.08102e-11	S100A11	ENST00000416165.6	-1.85233	1.73015e-05	0.00478036	BAHD1	ENST00000619035.4	-1.75118	4.84224e-13	1.64152e-10	TNFAIP3
ENST00000424217.1	-3.36371	3.45914e-14	1.09372e-11	GGT5	ENST00000347615.6	1.67443	1.84863e-05	0.0050787	SMG7	ENST00000271877.11	-1.6152	5.23133e-13	1.76335e-10	UBAP2L
ENST00000458235.7	-2.43457	3.63579e-14	1.14308e-11	NA	ENST00000506430.2	1.43318	2.01881e-05	0.00551489	AP3S1	ENST00000557457.1	1.328	5.37843e-13	1.80269e-10	AHNAK2
ENST00000258534.13	-1.54776	3.91017e-14	1.22243e-11	DRAM1	ENST00000602300.5	1.13328	2.08575e-05	0.00566573	HNRNPDL	ENST00000367324.8	3.84004	6.10035e-13	2.03317e-10	PKP1
ENST00000500949.6	-1.08809	3.93939e-14	1.22469e-11	OIP5-AS1	ENST00000493935.1	1.17448	2.12715e-05	0.00574592	PEG10	ENST00000504727.1	2.06081	6.81607e-13	2.25901e-10	C5orf24
ENST00000282406.9	-1.9854	4.28222e-14	1.32387e-11	PLEKHH2	ENST00000247138.11	-1.8579	2.14743e-05	0.00576847	SLC35A2	ENST00000377625.6	-1.27678	7.63589e-13	2.51666e-10	TBC1D4
ENST00000233893.10	1.39442	4.38049e-14	1.34677e-11	HSPE1	ENST00000217159.6	-1.06573	2.16132e-05	0.0057737	SLCO4A1	ENST00000400324.9	-1.78382	7.99308e-13	2.61983e-10	DIAPH3
ENST00000554631.2	-2.6485	5.92453e-14	1.81148e-11	DICER1-AS1	ENST00000413382.6	1.41424	2.20466e-05	0.00585713	PSMA4	ENST00000499560.2	2.67491	8.30725e-13	2.70784e-10	NA
ENST00000327669.5	-1.73631	5.988e-14	1.82087e-11	FAM110C	ENST00000445951.5	-1.8279	2.22532e-05	0.0058797	FAM149B1	ENST00000395346.6	-3.9617	8.8932e-13	2.883e-10	PIGS
ENST00000542925.5	-2.80402	7.18971e-14	2.17442e-11	NA	ENST00000263150.9	-1.82653	2.61054e-05	0.00675498	WDR37	ENST00000442123.6	2.13751	9.40002e-13	3.03074e-10	STYX
ENST00000409151.5	1.69642	7.5339e-14	2.2662e-11	SPATS2L	ENST00000525469.1	1.23309	2.59166e-05	0.00675498	CD44	ENST00000267584.9	1.82786	1.29783e-12	4.16181e-10	AK7
ENST00000228705.7	-1.44128	7.73738e-14	2.31489e-11	PPM1H	ENST00000554401.1	1.44149	2.61247e-05	0.00675498	HSP90AA1	ENST00000242810.11	1.30829	1.31359e-12	4.18973e-10	KLHL24
ENST00000376263.8	-3.33893	8.1173e-14	2.41557e-11	HNRNPK	ENST00000659132.1	1.7969	2.59681e-05	0.00675498	HCG18	ENST00000313546.8	1.36616	1.55631e-12	4.93733e-10	POC1B
ENST00000542447.6	-1.28437	1.35174e-13	4.00115e-11	CADM1	ENST00000368061.3	-1.50503	2.97045e-05	0.00763974	VANGL2	ENST00000436682.6	3.80415	1.80025e-12	5.68085e-10	DLG1
ENST00000391770.9	1.1326	1.42382e-13	4.19222e-11	MYADM	ENST00000366691.4	-1.27659	3.11342e-05	0.00792315	RHOU	ENST00000513978.5	4.00585	1.99259e-12	6.25453e-10	GRAMD2B
ENST00000256246.5	1.62763	1.81685e-13	5.32128e-11	TEX15	ENST00000646945.2	-1.27659	3.11342e-05	0.00792315	RHOU	ENST00000262105.6	-3.78142	2.11437e-12	6.60183e-10	MCM4
ENST00000360299.10	-1.90307	1.90812e-13	5.53037e-11	RAB5B	ENST00000296092.7	-1.80411	3.35291e-05	0.00831383	ZNF35	ENST00000391770.9	-1.03407	2.24275e-12	6.96602e-10	MYADM
ENST00000372420.5	-2.72746	1.90339e-13	5.53037e-11	PLTP	ENST00000319653.14	-1.74006	3.31941e-05	0.00831383	FMN2	ENST00000479034.5	-3.90038	2.30651e-12	7.12677e-10	SRRM1
ENST00000380026.8	1.4036	2.43933e-13	7.03336e-11	CENPE	ENST00000348159.9	-1.43611	3.33995e-05	0.00831383	MEF2D	ENST00000369965.8	4.0396	2.62691e-12	8.07467e-10	WDR47
ENST00000307662.5	-1.25384	2.72327e-13	7.81156e-11	SYNPO	ENST00000486023.1	-1.33935	3.31664e-05	0.00831383	COL6A1	ENST00000581347.2	-2.86278	2.94226e-12	8.99739e-10	TMEM200C
ENST00000548825.7	-2.82607	2.83735e-13	8.09708e-11	NA	ENST00000629532.2	-1.80411	3.35291e-05	0.00831383	ZNF35	ENST00000395076.9	1.28934	2.98517e-12	9.0818e-10	PPM1A
ENST00000632716.1	-3.28639	2.96732e-13	8.42477e-11	RIMS2	ENST00000431584.2	-1.08888	3.38385e-05	0.00834774	ABCA2	ENST00000409299.8	3.907	3.1179e-12	9.43722e-10	PXMP4
ENST00000340384.5	1.5123	3.11366e-13	8.7656e-11	TUBB4B	ENST00000360319.9	-1.32191	3.42996e-05	0.00841855	FLNA	ENST00000357785.10	-3.20621	3.25467e-12	9.80118e-10	NA
ENST00000371610.7	-1.21316	3.11887e-13	8.7656e-11	PARD6B	ENST00000513882.5	0.961876	3.46372e-05	0.00845847	MYO10	ENST00000397111.9	-3.8602	3.60446e-12	1.07997e-09	CARS1
ENST00000379426.2	-1.89981	3.86675e-13	1.08129e-10	TMEM170B	ENST00000495401.5	1.59408	3.65051e-05	0.00886982	RPL24	ENST00000297107.11	-1.38892	3.66354e-12	1.09216e-09	GALNT10
ENST00000295633.8	1.98583	4.08547e-13	1.13674e-10	FSTL1	ENST00000351488.7	-1.78464	4.31017e-05	0.0104203	MTMR3	ENST00000459673.1	1.94379	3.84692e-12	1.14109e-09	CDHR1
ENST00000368636.8	1.35418	4.62349e-13	1.28004e-10	BNIP3	ENST00000369583.4	-0.945711	4.50248e-05	0.010831	DUSP5	ENST00000358913.10	-3.96946	5.75706e-12	1.69919e-09	NA
ENST00000529292.5	-2.45807	4.8283e-13	1.33012e-10	TM7SF2	ENST00000461696.1	1.05224	4.54073e-05	0.010869	ANKRD28	ENST00000503393.8	1.67612	6.65245e-12	1.95374e-09	SH3BP2
ENST00000335211.9	3.17824	4.9478e-13	1.35633e-10	IGFN1	ENST00000475729.5	-1.50777	4.59684e-05	0.0109491	PHC3	ENST00000562883.6	1.62326	7.78846e-12	2.27611e-09	MTSS2
ENST00000446834.5	-2.04187	5.50161e-13	1.50075e-10	SYCP2	ENST00000513024.5	1.6056	4.67703e-05	0.0110314	LIMCH1	ENST00000206423.8	1.74531	8.31294e-12	2.41748e-09	NA
ENST00000543273.5	-2.51225	5.55957e-13	1.50916e-10	CASTOR3	ENST00000530782.5	1.06137	4.66897e-05	0.0110314	SLFN13	ENST00000512701.6	1.91548	8.46423e-12	2.44947e-09	TTC39B
ENST00000382103.7	-1.78563	5.59842e-13	1.51233e-10	SEPSECS	ENST00000399503.4	-0.934675	4.94511e-05	0.0116071	MAP3K1	ENST00000216862.8	-1.88674	1.00885e-11	2.90533e-09	CYP24A1
ENST00000276533.4	1.55139	6.07468e-13	1.63306e-10	GINS4	ENST00000445642.6	0.850516	5.03913e-05	0.0117706	ASPH	ENST00000599328.1	2.80867	1.40365e-11	4.02277e-09	ZNF677
ENST00000431558.1	2.32178	6.43241e-13	1.71492e-10	PRRT3-AS1	ENST00000223642.3	-1.17551	5.29303e-05	0.0121878	C5	ENST00000542274.5	1.91662	1.44245e-11	4.1141e-09	CDH3
ENST00000499247.3	-1.53959	6.44083e-13	1.71492e-10	TOB1	ENST00000369915.8	1.39369	5.25495e-05	0.0121878	TKTL1	ENST00000287713.7	-1.84693	1.47341e-11	4.1823e-09	NMNAT2
ENST00000526991.3	-1.39377	6.79484e-13	1.80057e-10	CHMP1B	ENST00000430580.6	-1.04799	5.29336e-05	0.0121878	NBPF1	ENST00000371941.4	1.70943	1.49802e-11	4.23191e-09	PREX1
ENST00000644750.1	-2.25773	8.03669e-13	2.11955e-10	SIK1	ENST00000433496.5	1.76795	5.41902e-05	0.012418	RFC4	ENST00000296641.5	-2.88589	1.61597e-11	4.54348e-09	F2RL2
ENST00000616026.4	3.23291	8.35404e-13	2.19286e-10	MTSS2	ENST00000368136.3	-1.7529	5.68008e-05	0.0129549	L3MBTL3	ENST00000379607.10	-1.17706	1.92573e-11	5.38885e-09	EIF1AX
ENST00000286918.9	-1.6175	8.53129e-13	2.22887e-10	ANKRD9	ENST00000368223.4	-0.997474	5.9337e-05	0.0134216	NES	ENST00000299314.12	1.07631	2.16995e-11	6.04376e-09	GNPTAB
ENST00000659716.1	-3.23939	8.68603e-13	2.25869e-10	DLG1	ENST00000560869.6	-1.14519	5.94025e-05	0.0134216	TNFAIP2	ENST00000332272.9	2.06693	2.8415e-11	7.87719e-09	CHST6
ENST00000304992.11	1.07214	8.73903e-13	2.26191e-10	PRPF8	ENST00000621843.1	-1.2257	6.02005e-05	0.0135387	KLF13	ENST00000320270.4	-1.17792	3.15306e-11	8.70026e-09	RRS1
ENST00000380938.6	-1.55377	1.06566e-12	2.73282e-10	ERBIN	ENST00000556908.5	-1.46749	6.05686e-05	0.0135584	COCH	ENST00000392807.8	2.15543	3.3232e-11	9.12726e-09	ISCU
ENST00000400000.7	-1.26312	1.06564e-12	2.73282e-10	VAPA	ENST00000409299.8	1.78224	6.11098e-05	0.0136165	PXMP4	ENST00000609089.1	-3.80233	3.73021e-11	1.01979e-08	NA
ENST00000332272.9	-2.1773	1.29417e-12	3.2885e-10	CHST6	ENST00000627032.2	1.76145	6.21278e-05	0.0137798	GLG1	ENST00000357802.6	2.14296	4.76904e-11	1.29781e-08	RRP7BP
ENST00000621161.5	-2.28413	1.28884e-12	3.2885e-10	RAB11FIP4	ENST00000339464.9	1.29744	6.28237e-05	0.0138706	WNT7B	ENST00000326857.9	-1.54867	4.95193e-11	1.34143e-08	DCBLD2
ENST00000416749.1	-2.12431	1.50241e-12	3.80027e-10	ZNF204P	ENST00000561132.5	-1.34067	6.39719e-05	0.0140599	IQGAP1	ENST00000370078.2	-1.82716	5.0639e-11	1.36553e-08	PRMT6
ENST00000332822.6	2.55393	1.55124e-12	3.90603e-10	NOG	ENST00000502307.1	1.45222	6.85127e-05	0.0149897	AREG	ENST00000381055.8	-2.7453	5.11167e-11	1.37217e-08	ADAMTS6
ENST00000272849.7	2.99207	1.86267e-12	4.66909e-10	NRP2	ENST00000519937.7	-1.76649	7.56115e-05	0.0164683	SFTPB	ENST00000542925.5	2.66149	6.12277e-11	1.63619e-08	NA
ENST00000397909.7	2.09062	1.8787e-12	4.68816e-10	NAV3	ENST00000553851.3	1.47199	7.72657e-05	0.0167531	PRAF2	ENST00000360110.9	-1.1772	6.78253e-11	1.80437e-08	TFRC
ENST00000014914.6	0.978937	1.92759e-12	4.78869e-10	GPRC5A	ENST00000377918.8	1.68251	7.80678e-05	0.0168515	PCDH17	ENST00000345988.7	1.69696	6.8189e-11	1.80594e-08	PPL
ENST00000531118.5	2.41182	1.96825e-12	4.86796e-10	CD44	ENST00000465184.1	0.978338	7.99743e-05	0.0171863	PEG10	ENST00000261769.10	2.23666	7.12449e-11	1.87849e-08	CDH1
ENST00000557457.1	-1.37156	2.20958e-12	5.44065e-10	AHNAK2	ENST00000374075.9	-1.25462	8.16528e-05	0.0174694	AKNA	ENST00000545203.2	-1.41077	8.09206e-11	2.12417e-08	ROR1
ENST00000394718.4	-1.82763	2.6754e-12	6.55862e-10	AKAP5	ENST00000641708.1	-1.27488	8.442e-05	0.0179818	OLMALINC	ENST00000357081.8	-0.96881	8.53757e-11	2.23124e-08	NA
ENST00000340438.6	-2.64435	2.75923e-12	6.73447e-10	GSPT2	ENST00000378555.8	-1.2463	8.7346e-05	0.0184625	PODXL	ENST00000473947.1	2.1671	8.97628e-11	2.33561e-08	TMEM8B
ENST00000371384.4	-1.5833	3.17625e-12	7.71842e-10	FAM210B	ENST00000490123.5	-1.73171	8.74403e-05	0.0184625	ZNF542P	ENST00000493802.5	2.51601	9.9061e-11	2.56629e-08	GBP2
ENST00000307227.10	-1.59992	3.3257e-12	8.04646e-10	NA	ENST00000490437.5	-1.70692	9.37678e-05	0.0197124	SRI	ENST00000296794.10	3.53822	1.04935e-10	2.70664e-08	ARHGEF28
ENST00000306378.11	2.55137	3.40909e-12	8.2125e-10	BPTF	ENST00000267620.14	-1.68754	9.59059e-05	0.0200746	FBLN5	ENST00000391839.6	-2.51978	1.07734e-10	2.7668e-08	COX20
ENST00000544915.5	1.01035	3.59206e-12	8.61598e-10	ARNTL2	ENST00000395770.3	1.12807	9.85631e-05	0.0205419	LNPEP	ENST00000254801.9	-3.83996	1.11893e-10	2.86122e-08	JCHAIN
ENST00000519380.1	2.09496	3.7252e-12	8.897e-10	RDH10	ENST00000527536.5	1.22842	9.91817e-05	0.0205821	BCLAF1	ENST00000394673.6	-1.27557	1.25476e-10	3.19479e-08	ZNF207
ENST00000353334.10	-3.16298	3.80936e-12	9.0591e-10	CD74	ENST00000531063.1	0.988142	0.000104256	0.0215428	HSPA8	ENST00000626538.2	3.27625	1.38155e-10	3.50257e-08	BLACAT1
ENST00000336926.11	-1.16837	3.96146e-12	9.38074e-10	HIP1	ENST00000338682.8	-1.68858	0.000110219	0.0224865	ANKRD34B	ENST00000377733.4	2.55739	1.42685e-10	3.60203e-08	H2BC10
ENST00000417368.7	-1.62871	6.29115e-12	1.48343e-09	AASS	ENST00000376588.4	-1.03915	0.000110151	0.0224865	PSAT1	ENST00000454366.2	-1.55996	1.49996e-10	3.77056e-08	GTSE1
ENST00000402412.5	-1.46532	6.5578e-12	1.53978e-09	R3HDM2	ENST00000598523.3	1.62023	0.000109944	0.0224865	GABRQ	ENST00000361846.7	-3.80524	1.57313e-10	3.93779e-08	ST7L
ENST00000367549.4	1.19427	8.29872e-12	1.94037e-09	DHX9	ENST00000261486.6	1.40388	0.000111691	0.0226911	EPB41L4A	ENST00000677865.1	-3.70366	1.58384e-10	3.94796e-08	NA
ENST00000436682.6	-3.12061	8.7136e-12	2.02885e-09	DLG1	ENST00000235382.7	-1.15064	0.000113678	0.022905	RGS2	ENST00000440541.6	-3.61249	1.62652e-10	4.02056e-08	KCTD10
ENST00000638862.1	-2.44541	9.55099e-12	2.21456e-09	ZNF888	ENST00000348513.12	-1.2614	0.000114165	0.022905	SMARCE1	ENST00000615165.1	-2.11429	1.6232e-10	4.02056e-08	NA
ENST00000474777.1	-2.06309	1.0273e-11	2.37208e-09	TGM2	ENST00000443185.7	-1.20399	0.000113902	0.022905	ZNF516	ENST00000368799.2	-3.79499	1.77895e-10	4.37909e-08	FLG
ENST00000359676.9	-3.10035	1.10541e-11	2.5419e-09	NOL4L	ENST00000677911.1	-1.67669	0.000124065	0.0247884	NA	ENST00000356487.11	-1.20151	2.06285e-10	5.05697e-08	GPI
ENST00000626538.2	-2.97904	1.12817e-11	2.58355e-09	BLACAT1	ENST00000482406.1	1.28336	0.000126856	0.0252418	ANTXR2	ENST00000531461.5	-3.78631	2.16649e-10	5.28917e-08	ACER3
ENST00000020926.8	-2.91406	1.15743e-11	2.6397e-09	SYT13	ENST00000592179.6	-1.12073	0.000130982	0.0259559	ANKRD29	ENST00000369040.8	-3.60709	2.25079e-10	5.46536e-08	NA
ENST00000525469.1	1.68881	1.59987e-11	3.63385e-09	CD44	ENST00000397120.8	-1.69728	0.000136231	0.026886	AP1G2	ENST00000369856.8	-1.61487	2.25708e-10	5.46536e-08	FLNA
ENST00000233838.9	-1.21986	1.61853e-11	3.64648e-09	GGCX	ENST00000396137.5	-0.832164	0.000146275	0.0287507	JMY	ENST00000424217.1	3.37668	2.27871e-10	5.4953e-08	GGT5
ENST00000319332.10	1.76444	1.61339e-11	3.64648e-09	P3H2	ENST00000526145.6	1.02911	0.000150697	0.0295001	ETS1	ENST00000380762.5	-1.68198	2.37629e-10	5.68442e-08	HCCS
ENST00000524718.5	-3.08309	1.63349e-11	3.66535e-09	ST14	ENST00000388835.4	-1.11513	0.000155138	0.0302469	KRT18	ENST00000416617.3	2.14409	2.37027e-10	5.68442e-08	IQCD
ENST00000371568.8	1.37658	1.85083e-11	4.13635e-09	ORC1	ENST00000311234.9	-1.19505	0.000170602	0.0331283	INTS6	ENST00000553458.6	1.56225	2.42878e-10	5.78665e-08	ALDH6A1
ENST00000473947.1	-2.20537	1.9018e-11	4.23326e-09	TMEM8B	ENST00000262396.10	-1.6628	0.000171299	0.0331306	TRAF4	ENST00000436427.1	-1.17439	2.82722e-10	6.709e-08	YBX1
ENST00000330494.12	-3.0601	1.96267e-11	4.35134e-09	CHD3	ENST00000450342.5	1.56863	0.000173797	0.0334798	HLA-A	ENST00000280258.6	1.32302	2.90536e-10	6.86696e-08	PRSS23
ENST00000429644.7	1.87629	1.97329e-11	4.35752e-09	GBE1	ENST00000268459.6	-1.50231	0.000180185	0.0345726	NKD1	ENST00000490123.5	-3.64478	2.95579e-10	6.95842e-08	ZNF542P
ENST00000643185.2	1.28771	2.01755e-11	4.43764e-09	NA	ENST00000482804.1	1.6572	0.000185537	0.0354588	SCHIP1	ENST00000247138.11	-3.38499	2.96936e-10	6.96274e-08	SLC35A2
ENST00000404933.7	1.40516	2.23023e-11	4.88613e-09	SMS	ENST00000397573.5	-1.61154	0.000195167	0.0371524	BMF	ENST00000229239.10	-1.18583	3.03001e-10	7.07698e-08	GAPDH
ENST00000366691.4	-1.81604	2.26824e-11	4.93059e-09	RHOU	ENST00000304916.4	-1.4799	0.000196776	0.0372286	LRATD2	ENST00000288599.9	1.55676	3.05034e-10	7.09653e-08	NCOA1
ENST00000646945.2	-1.81604	2.26824e-11	4.93059e-09	RHOU	ENST00000543196.6	-1.54617	0.000197107	0.0372286	GALNT6	ENST00000372731.8	-0.954434	3.11633e-10	7.22173e-08	SPTAN1
ENST00000507668.7	-1.37659	2.68456e-11	5.81285e-09	SERINC5	ENST00000381199.8	-1.24984	0.000214508	0.0403575	NA	ENST00000676690.1	-1.02236	3.28449e-10	7.58179e-08	NA
ENST00000329235.6	2.17188	2.76157e-11	5.95643e-09	AP1S2	ENST00000301071.12	1.38371	0.000215712	0.0404268	TUBA1A	ENST00000354848.5	-2.11646	3.33992e-10	7.67988e-08	CD46
ENST00000379607.10	1.2375	3.20448e-11	6.88506e-09	EIF1AX	ENST00000618966.1	1.53743	0.00023718	0.0442784	NA	ENST00000319332.10	-1.6101	3.73824e-10	8.5626e-08	P3H2
ENST00000622639.4	-3.01942	3.48941e-11	7.46842e-09	MSANTD3	ENST00000337843.7	-1.24843	0.000245831	0.0455305	C1QTNF6	ENST00000602637.1	1.74754	4.20365e-10	9.59159e-08	H2AC6
ENST00000339091.8	-1.50089	3.86472e-11	8.23999e-09	TFPI	ENST00000360110.9	0.916743	0.000245905	0.0455305	TFRC	ENST00000570453.1	2.66107	4.28983e-10	9.75073e-08	NXPH3
ENST00000647930.1	-1.78984	3.98222e-11	8.45812e-09	RNF157	ENST00000370651.7	-1.25864	0.000246711	0.0455305	NA	ENST00000360299.10	1.64648	4.32259e-10	9.78769e-08	RAB5B
ENST00000380607.5	-2.5263	4.48838e-11	9.49692e-09	SH3GL2	ENST00000360612.5	-1.29468	0.000248805	0.0457423	PIM3	ENST00000648637.1	2.06175	4.58379e-10	1.03397e-07	LINC00707
ENST00000297423.9	2.55677	4.96028e-11	1.04557e-08	SPIDR	ENST00000526330.5	1.3888	0.000250386	0.0458585	APLP2	ENST00000282406.9	1.69159	4.70878e-10	1.05814e-07	PLEKHH2
ENST00000369996.3	2.59512	5.63236e-11	1.18275e-08	TNFRSF6B	ENST00000269919.11	-1.44066	0.000252245	0.0458816	PGPEP1	ENST00000525777.5	1.86323	5.33718e-10	1.19258e-07	FDFT1
ENST00000379068.8	1.38444	5.73898e-11	1.20024e-08	NA	ENST00000381577.4	-1.31132	0.00025241	0.0458816	CD274	ENST00000679262.1	2.80891	5.34725e-10	1.19258e-07	NA
ENST00000379730.7	-2.60247	5.75875e-11	1.20024e-08	IQGAP2	ENST00000344956.8	-1.32832	0.000255825	0.0463282	PVR	ENST00000642232.1	-2.94819	6.33529e-10	1.40765e-07	SEMA3E
ENST00000335117.9	-2.92502	5.98569e-11	1.24288e-08	ZNF486	ENST00000356878.5	1.63861	0.000262402	0.0473419	PCDHA7	ENST00000261304.7	1.27263	7.3018e-10	1.61634e-07	GALC
ENST00000399103.5	-3.01135	6.05454e-11	1.2525e-08	PIGP	ENST00000340811.9	-1.43021	0.000268852	0.0483253	PKP2	ENST00000345136.8	-1.5186	7.52937e-10	1.66052e-07	NA
ENST00000588787.5	-1.43206	6.61949e-11	1.36297e-08	KANK2	ENST00000279873.12	-1.19115	0.000277109	0.0496251	ARID5B	ENST00000297071.9	-2.04729	8.16574e-10	1.79419e-07	TRA2A
ENST00000608442.2	-2.99968	6.63752e-11	1.36297e-08	AFAP1-AS1	ENST00000380122.10	0.896932	0.000279091	0.0497957	TXLNG	ENST00000020945.4	-1.90885	8.66996e-10	1.89795e-07	SNAI2
ENST00000378024.9	1.14359	6.84304e-11	1.4e-08	AHNAK						ENST00000379047.7	-1.61528	9.11867e-10	1.98884e-07	NQO1
ENST00000675569.1	-2.35041	6.89714e-11	1.4059e-08	NA						ENST00000451786.5	3.45325	9.81106e-10	2.12424e-07	LINC-PINT
ENST00000557275.5	-1.71677	7.239e-11	1.4702e-08	SYNE3						ENST00000674590.1	-1.17032	9.80538e-10	2.12424e-07	NA
ENST00000279873.12	-1.78862	7.73171e-11	1.56456e-08	ARID5B						ENST00000480356.1	-2.7944	1.19184e-09	2.57111e-07	F3
ENST00000372861.5	-2.25047	8.47786e-11	1.70933e-08	KCNK15						ENST00000375252.3	1.15998	1.2532e-09	2.6937e-07	CYBRD1
ENST00000308108.8	1.3574	8.61227e-11	1.72546e-08	CCNE2						ENST00000523292.5	-1.79124	1.25925e-09	2.69693e-07	DST
ENST00000628155.2	-2.93752	8.61986e-11	1.72546e-08	SERPINA1						ENST00000369846.9	1.81481	1.27308e-09	2.71675e-07	LCA5
ENST00000380535.8	-2.39682	1.02764e-10	2.04968e-08	TNFSF13						ENST00000264649.10	-1.75366	1.2964e-09	2.75659e-07	ATP6V0A1
ENST00000301455.7	2.6991	1.06662e-10	2.11983e-08	ANGPTL4						ENST00000358432.8	-1.3529	1.31847e-09	2.79325e-07	EPHA2
ENST00000298295.4	-2.05227	1.10091e-10	2.1802e-08	DEPP1						ENST00000491035.5	-1.62951	1.32306e-09	2.79325e-07	RPL10
ENST00000254801.9	2.98083	1.11699e-10	2.20419e-08	JCHAIN						ENST00000335117.9	3.18173	1.43547e-09	3.01984e-07	ZNF486
ENST00000471542.5	-1.98467	1.22182e-10	2.40254e-08	AHSA2P						ENST00000240100.7	-1.51293	1.4576e-09	3.05555e-07	DUSP4
ENST00000506730.5	-2.52453	1.30051e-10	2.54826e-08	RNF212						ENST00000302342.3	0.970375	1.54773e-09	3.23306e-07	ZNF217
ENST00000677436.1	2.58566	1.3238e-10	2.5848e-08	NA						ENST00000469554.1	1.92937	1.62958e-09	3.39209e-07	CCDC80
ENST00000361846.7	2.96899	1.3741e-10	2.67363e-08	ST7L						ENST00000556454.1	1.47712	1.69992e-09	3.52614e-07	CLMN
ENST00000368799.2	2.95706	1.38986e-10	2.69488e-08	FLG						ENST00000395544.9	1.43219	1.75048e-09	3.61837e-07	ULK2
ENST00000611077.5	-1.79792	1.41767e-10	2.73925e-08	BCAM						ENST00000374189.5	3.62687	1.93364e-09	3.9831e-07	MAPK8
ENST00000503393.8	-1.65202	1.54826e-10	2.98123e-08	SH3BP2						ENST00000396472.5	1.3395	2.03952e-09	4.18667e-07	FAM177A1
ENST00000558984.1	-2.95808	1.59446e-10	3.0596e-08	BMP4						ENST00000388835.4	-1.42574	2.0588e-09	4.21167e-07	KRT18
ENST00000244221.9	-1.68618	1.7306e-10	3.30943e-08	PAIP2B						ENST00000225174.8	-1.28385	2.21209e-09	4.50305e-07	PPIF
ENST00000356487.11	1.26906	1.82415e-10	3.47638e-08	GPI						ENST00000379426.2	1.6087	2.22183e-09	4.50305e-07	TMEM170B
ENST00000338779.11	-1.24946	1.85879e-10	3.53031e-08	MTSS2						ENST00000556584.5	2.00835	2.22762e-09	4.50305e-07	POLE2
ENST00000677771.1	1.64733	1.8715e-10	3.54235e-08	NA						ENST00000566808.2	2.24259	2.2316e-09	4.50305e-07	CDH3
ENST00000380762.5	1.74745	1.89081e-10	3.56677e-08	HCCS						ENST00000496455.7	-0.978112	2.46507e-09	4.95731e-07	GMPS
ENST00000366610.7	-1.15899	1.93869e-10	3.64474e-08	IRF2BP2						ENST00000407997.4	3.40902	2.75229e-09	5.51621e-07	APOBEC3G
ENST00000620401.4	1.77456	1.9642e-10	3.68027e-08	HNRNPM						ENST00000284136.10	-2.74519	2.84361e-09	5.68004e-07	SEMA3D
ENST00000341037.8	1.02047	2.00745e-10	3.74867e-08	TNC						ENST00000620401.4	-1.63303	2.8963e-09	5.76587e-07	HNRNPM
ENST00000367466.4	-2.93564	2.02757e-10	3.77358e-08	PLA2G4A						ENST00000217159.6	-1.2353	3.04535e-09	6.04233e-07	SLCO4A1
ENST00000531461.5	2.94505	2.05919e-10	3.81966e-08	ACER3						ENST00000396525.7	-0.983159	3.12506e-09	6.17981e-07	NA
ENST00000495168.1	-2.85458	2.1437e-10	3.96321e-08	TCEA2						ENST00000475181.1	1.91196	3.22649e-09	6.35919e-07	CCDC80
ENST00000555544.1	-1.30894	2.31769e-10	4.27069e-08	AHNAK2						ENST00000356082.9	-1.55748	3.92981e-09	7.71973e-07	LAMB3
ENST00000395076.9	-1.27761	2.39182e-10	4.39273e-08	PPM1A						ENST00000559838.5	1.89126	4.49458e-09	8.80002e-07	MOK
ENST00000296498.3	-1.51495	2.45649e-10	4.49667e-08	PRSS12						ENST00000645177.1	-3.56307	4.62303e-09	9.00125e-07	UCA1
ENST00000334197.12	-2.81567	2.50404e-10	4.56868e-08	NA						ENST00000662856.1	3.14324	4.6277e-09	9.00125e-07	LINC00884
ENST00000380680.5	1.207	2.59174e-10	4.71325e-08	UBL3						ENST00000263245.10	1.14361	4.75396e-09	9.21663e-07	ARFGAP3
ENST00000541717.4	2.21958	2.68305e-10	4.8634e-08	MELK						ENST00000395748.8	-1.20989	4.8326e-09	9.33857e-07	AREG
ENST00000358746.7	-1.20972	2.73927e-10	4.94918e-08	TTC37						ENST00000374279.4	1.03925	4.87751e-09	9.39476e-07	UGCG
ENST00000236051.3	1.56813	2.85452e-10	5.14073e-08	NA						ENST00000267101.8	1.63096	5.45039e-09	1.04508e-06	ERBB3
ENST00000303004.5	-1.67171	2.88456e-10	5.17806e-08	CEBPB						ENST00000409618.5	-3.38722	5.46102e-09	1.04508e-06	ATG9A
ENST00000281441.8	-2.44912	3.12315e-10	5.58833e-08	TMEM45B						ENST00000311852.11	1.55503	6.3066e-09	1.20302e-06	MMP14
ENST00000371941.4	-1.67504	3.35592e-10	5.98559e-08	PREX1						ENST00000380607.5	2.41551	6.64099e-09	1.26275e-06	SH3GL2
ENST00000522514.6	-1.17471	3.90763e-10	6.94734e-08	PCMTD1						ENST00000558984.1	3.32982	6.78198e-09	1.28543e-06	BMP4
ENST00000368890.8	2.60765	3.99608e-10	7.08196e-08	PIP5K1A						ENST00000330494.12	3.40363	6.90067e-09	1.30377e-06	CHD3
ENST00000425699.3	-1.79751	4.07864e-10	7.20534e-08	NANOS1						ENST00000539745.1	-2.07824	7.18714e-09	1.35358e-06	H4-16
ENST00000416617.3	-2.10121	4.33286e-10	7.63022e-08	IQCD						ENST00000392533.8	1.49989	7.41007e-09	1.39115e-06	TAOK3
ENST00000084798.9	-1.63816	4.78967e-10	8.40806e-08	CA11						ENST00000622639.4	3.30991	7.60303e-09	1.42287e-06	MSANTD3
ENST00000495273.5	2.04094	4.80555e-10	8.40942e-08	ROBO1						ENST00000559082.5	-1.31407	7.81019e-09	1.45704e-06	PSMA4
ENST00000504727.1	-1.88069	5.16764e-10	9.0147e-08	C5orf24						ENST00000618718.1	-1.97942	8.58286e-09	1.59617e-06	CITED2
ENST00000338682.8	-2.67918	6.05881e-10	1.05363e-07	ANKRD34B						ENST00000628155.2	3.23965	8.68886e-09	1.61083e-06	SERPINA1
ENST00000619035.4	1.62699	6.22212e-10	1.07866e-07	TNFAIP3						ENST00000227503.13	-1.57411	9.21681e-09	1.70339e-06	SF1
ENST00000315491.12	2.05352	6.54602e-10	1.13128e-07	TUBB3						ENST00000307428.7	1.29656	9.49877e-09	1.75004e-06	PARM1
ENST00000405496.5	-2.06855	6.77417e-10	1.16709e-07	SERPING1						ENST00000296092.7	-3.3705	1.01492e-08	1.85834e-06	ZNF35
ENST00000368404.9	-1.43149	6.98622e-10	1.1999e-07	SLC50A1						ENST00000629532.2	-3.3705	1.01492e-08	1.85834e-06	ZNF35
ENST00000291270.9	-1.49244	7.25704e-10	1.24258e-07	DMPK						ENST00000471542.5	1.80397	1.02065e-08	1.86308e-06	AHSA2P
ENST00000649928.2	-1.78323	7.28884e-10	1.2442e-07	NA						ENST00000602786.5	-1.52181	1.05255e-08	1.91542e-06	HSPH1
ENST00000378785.7	-2.66488	7.60512e-10	1.29422e-07	ATAD3C						ENST00000372146.5	-0.911429	1.05997e-08	1.92303e-06	GTF3C4
ENST00000338821.6	-1.34159	8.33919e-10	1.41481e-07	ATP9A						ENST00000346623.6	1.45913	1.10251e-08	1.99409e-06	ALDH1A3
ENST00000459993.5	-1.28343	8.45574e-10	1.42752e-07	TASOR						ENST00000340126.9	-1.23983	1.11448e-08	2.00963e-06	SP100
ENST00000569205.5	-1.2473	8.46537e-10	1.42752e-07	CCPG1						ENST00000383767.7	1.88253	1.14036e-08	2.04386e-06	RBMS3
ENST00000374736.8	1.41172	8.60564e-10	1.44679e-07	ABCA1						ENST00000402412.5	1.24741	1.13814e-08	2.04386e-06	R3HDM2
ENST00000354480.2	1.66446	8.75863e-10	1.46807e-07	RBM3						ENST00000422392.6	2.81318	1.15014e-08	2.05518e-06	CDH1
ENST00000553851.3	2.04961	8.82009e-10	1.47394e-07	PRAF2						ENST00000550929.5	1.65726	1.27854e-08	2.27776e-06	LETMD1
ENST00000609089.1	2.81921	9.31084e-10	1.55129e-07	NA						ENST00000265678.9	1.2677	1.30813e-08	2.3235e-06	RPS6KA2
ENST00000290573.7	2.17628	1.0866e-09	1.80499e-07	HK2						ENST00000380026.8	-1.13869	1.38662e-08	2.45557e-06	CENPE
ENST00000306317.7	-2.80153	1.17642e-09	1.9426e-07	LGI3						ENST00000369159.2	-1.42472	1.53954e-08	2.71824e-06	H2AC18
ENST00000555619.6	-1.19992	1.17306e-09	1.9426e-07	NPC2						ENST00000599345.1	3.35842	1.81482e-08	3.19478e-06	MAP2K2
ENST00000263735.9	-1.44007	1.19916e-09	1.96412e-07	EPCAM						ENST00000005178.6	1.60991	1.93881e-08	3.40295e-06	PDK4
ENST00000380155.4	1.11858	1.20005e-09	1.96412e-07	SYAP1						ENST00000367466.4	3.15377	1.97719e-08	3.46009e-06	PLA2G4A
ENST00000493802.5	-2.29227	1.19527e-09	1.96412e-07	GBP2						ENST00000446834.5	1.68635	2.00707e-08	3.50204e-06	SYCP2
ENST00000220507.5	-1.84741	1.20894e-09	1.97288e-07	RHOV						ENST00000360325.11	2.16613	2.11009e-08	3.6496e-06	CLDN7
ENST00000339468.8	-2.22738	1.43952e-09	2.34229e-07	YPEL1						ENST00000470178.6	2.88024	2.10271e-08	3.6496e-06	CFLAR
ENST00000434651.6	-2.38696	1.47965e-09	2.40058e-07	HLA-DQB1						ENST00000672443.1	2.16613	2.11009e-08	3.6496e-06	CLDN7
ENST00000391418.3	2.45059	1.58384e-09	2.55471e-07	KRTAP2-3						ENST00000620538.2	1.64709	2.15431e-08	3.71524e-06	ATP10A
ENST00000570303.2	2.45059	1.58384e-09	2.55471e-07	KRTAP2-3						ENST00000474777.1	1.77974	2.1927e-08	3.77049e-06	TGM2
ENST00000005178.6	-1.72207	1.78529e-09	2.87132e-07	PDK4						ENST00000376451.4	-2.16453	2.21274e-08	3.79395e-06	KIAA1217
ENST00000357802.6	-1.99861	1.79226e-09	2.87423e-07	RRP7BP						ENST00000453748.5	1.51684	2.3759e-08	4.06197e-06	NASP
ENST00000334660.10	-1.21912	1.80862e-09	2.89212e-07	CHP1						ENST00000299759.11	-2.28389	2.40993e-08	4.09685e-06	RRAD
ENST00000340811.9	-2.17019	1.81483e-09	2.89374e-07	PKP2						ENST00000421351.4	-1.02445	2.41011e-08	4.09685e-06	PERP
ENST00000660637.1	-2.81233	1.90397e-09	3.0272e-07	LINC02542						ENST00000262753.9	3.17378	2.7226e-08	4.6148e-06	POF1B
ENST00000264449.14	-2.23971	2.01272e-09	3.191e-07	ATP8A1						ENST00000472837.7	-2.9031	2.79522e-08	4.7244e-06	GTF2IRD2B
ENST00000332707.10	-1.02849	2.02155e-09	3.19588e-07	XPOT						ENST00000253407.4	2.15058	2.88215e-08	4.85749e-06	C1QL1
ENST00000219271.4	-1.54418	2.06102e-09	3.24905e-07	MMP15						ENST00000392912.6	1.83695	2.90677e-08	4.88511e-06	HLTF
ENST00000526421.6	1.18507	2.15286e-09	3.38424e-07	BIRC3						ENST00000504676.5	1.20408	3.04922e-08	5.11003e-06	CSNK1A1
ENST00000338891.12	-2.79603	2.24435e-09	3.51813e-07	FAM184A						ENST00000301455.7	-2.70715	3.07118e-08	5.12861e-06	ANGPTL4
ENST00000262065.8	-1.47234	2.34256e-09	3.66176e-07	MMD						ENST00000371208.5	1.18452	3.0776e-08	5.12861e-06	HOOK1
ENST00000360004.5	-2.77268	2.37766e-09	3.70622e-07	HLA-DRB1						ENST00000272849.7	-2.84922	4.38063e-08	7.27957e-06	NRP2
ENST00000452576.6	-2.54816	2.41247e-09	3.74998e-07	VWDE						ENST00000264245.9	-1.50909	4.49638e-08	7.45105e-06	ARHGAP31
ENST00000489856.1	2.01488	2.49619e-09	3.8693e-07	CAV1						ENST00000678351.1	-3.35271	5.00686e-08	8.27387e-06	NA
ENST00000479899.5	2.08145	2.53633e-09	3.92061e-07	CCDC58						ENST00000371655.4	-0.866668	5.13461e-08	8.46141e-06	RAB3B
ENST00000297258.11	1.53675	2.68612e-09	4.14064e-07	FABP5						ENST00000339750.3	-3.34262	5.34148e-08	8.77794e-06	RIMS2
ENST00000294984.7	-2.24294	3.27163e-09	5.02927e-07	IL24						ENST00000375486.9	1.90511	5.36266e-08	8.7884e-06	PADI2
ENST00000312562.7	1.64107	3.29577e-09	5.05243e-07	FOSL1						ENST00000373055.6	-1.66906	5.50393e-08	8.99505e-06	CDCA8
ENST00000480356.1	2.41018	3.62396e-09	5.54028e-07	F3						ENST00000543273.5	2.08567	5.78416e-08	9.42706e-06	CASTOR3
ENST00000532001.6	-2.77345	3.87804e-09	5.91247e-07	PTP4A2						ENST00000479899.5	-1.96352	6.08206e-08	9.88543e-06	CCDC58
ENST00000389622.7	1.10763	4.01102e-09	6.09851e-07	CRYBG3						ENST00000380535.8	2.18133	6.23221e-08	1.01018e-05	TNFSF13
ENST00000397910.8	-2.44833	4.14251e-09	6.28126e-07	MUC16						ENST00000359676.9	3.15909	6.47057e-08	1.04596e-05	NOL4L
ENST00000271877.11	1.46754	4.2434e-09	6.39937e-07	UBAP2L						ENST00000458235.7	1.91227	6.82199e-08	1.09977e-05	NA
ENST00000395405.5	2.17645	4.23893e-09	6.39937e-07	ZWINT						ENST00000554631.2	2.12777	7.01522e-08	1.12785e-05	DICER1-AS1
ENST00000652850.1	-2.19636	4.38737e-09	6.5986e-07	NA						ENST00000399103.5	3.1415	7.11996e-08	1.1416e-05	PIGP
ENST00000378182.4	-1.43053	5.13349e-09	7.69995e-07	TRIM13						ENST00000427262.6	-3.31609	7.30691e-08	1.16842e-05	SEMA3E
ENST00000390015.7	-1.671	5.22414e-09	7.81487e-07	GAA						ENST00000281441.8	2.29578	7.36911e-08	1.1752e-05	TMEM45B
ENST00000261797.7	1.16514	5.33323e-09	7.95667e-07	NDST1						ENST00000375377.2	-1.0395	7.4823e-08	1.19005e-05	JCAD
ENST00000262031.10	-1.21373	5.35362e-09	7.96573e-07	RBMS2						ENST00000398514.7	2.30729	7.50352e-08	1.19023e-05	DPYSL3
ENST00000235090.10	1.42137	5.53463e-09	8.2131e-07	WDR77						ENST00000445667.6	3.24784	7.63936e-08	1.20855e-05	USE1
ENST00000370466.4	-2.07282	5.58004e-09	8.25845e-07	GBP2						ENST00000339468.8	2.10534	7.75442e-08	1.22349e-05	YPEL1
ENST00000469435.1	1.51992	5.63244e-09	8.3139e-07	KLF6						ENST00000310455.4	0.912322	7.86559e-08	1.23773e-05	PPP1R3B
ENST00000541583.6	2.40365	5.6759e-09	8.35588e-07	ZNF875						ENST00000310528.9	-1.34414	8.07623e-08	1.26752e-05	NA
ENST00000478013.1	2.44869	5.70911e-09	8.3826e-07	NRP2						ENST00000344956.8	-1.73736	8.20972e-08	1.28507e-05	PVR
ENST00000311507.9	2.69005	5.84848e-09	8.56463e-07	NA						ENST00000370192.8	-2.30961	8.27671e-08	1.29215e-05	DPYD
ENST00000392807.8	-1.94774	6.12912e-09	8.92863e-07	ISCU						ENST00000264265.4	-3.06769	8.55748e-08	1.33247e-05	LXN
ENST00000543711.5	1.09879	6.12705e-09	8.92863e-07	NCEH1						ENST00000359299.8	-3.24226	9.25027e-08	1.43658e-05	ANXA10
ENST00000367324.8	-2.70604	6.42138e-09	9.32995e-07	PKP1						ENST00000367012.4	-2.42043	9.64543e-08	1.49014e-05	SERTAD4
ENST00000645177.1	2.71685	6.46438e-09	9.36796e-07	UCA1						ENST00000630425.2	-2.42043	9.64543e-08	1.49014e-05	SERTAD4
ENST00000264233.6	1.05209	6.70961e-09	9.69809e-07	POLQ						ENST00000416165.6	-3.17623	9.8813e-08	1.52262e-05	BAHD1
ENST00000334221.5	-1.99591	6.90854e-09	9.95975e-07	C1QL4						ENST00000311507.9	-3.1007	9.92485e-08	1.52537e-05	NA
ENST00000298912.9	-1.3861	7.30728e-09	1.05074e-06	CLMN						ENST00000567674.1	1.84713	9.98e-08	1.52988e-05	CDH3
ENST00000330899.5	1.26974	7.5912e-09	1.08875e-06	DNAJA1						ENST00000535296.5	-1.85235	1.02705e-07	1.57036e-05	SLC3A2
ENST00000284202.9	-1.61131	8.35892e-09	1.19578e-06	IMPACT						ENST00000244221.9	1.4537	1.03164e-07	1.57332e-05	PAIP2B
ENST00000333628.4	1.79205	8.45261e-09	1.20608e-06	TUBB2A						ENST00000368814.8	-1.15672	1.14357e-07	1.73945e-05	THEM4
ENST00000559074.5	-1.25024	9.03303e-09	1.2856e-06	SEMA4B						ENST00000557764.5	1.30597	1.14731e-07	1.73945e-05	TRAPPC6B
ENST00000262467.10	-2.69796	9.61277e-09	1.36462e-06	NLRP1						ENST00000604127.5	2.64855	1.14937e-07	1.73945e-05	SLC25A27
ENST00000330794.9	-1.56928	9.85228e-09	1.39152e-06	STING1						ENST00000370466.4	1.97001	1.16016e-07	1.75131e-05	GBP2
ENST00000672102.1	-1.56928	9.85228e-09	1.39152e-06	STING1						ENST00000274289.8	-1.3428	1.18227e-07	1.78015e-05	PLK2
ENST00000372868.6	-1.99499	1.1526e-08	1.62379e-06	CCN5						ENST00000263256.7	-1.10748	1.243e-07	1.86686e-05	DESI1
ENST00000335351.8	-1.33403	1.17336e-08	1.64887e-06	TCFL5						ENST00000285124.12	1.45421	1.2761e-07	1.90691e-05	PPP4R1
ENST00000299045.8	-1.90317	1.36009e-08	1.90646e-06	TCP11L2						ENST00000340607.5	-1.14356	1.274e-07	1.90691e-05	PTGES
ENST00000261196.6	1.1955	1.37207e-08	1.91842e-06	SLCO1B3						ENST00000558170.6	-2.59161	1.30797e-07	1.94963e-05	ZEB2
ENST00000396525.7	1.01248	1.46213e-08	2.03921e-06	NA						ENST00000652800.1	1.6103	1.32925e-07	1.97638e-05	NA
ENST00000361475.7	-1.83404	1.63742e-08	2.27798e-06	TGM2						ENST00000262102.10	1.99407	1.40774e-07	2.08786e-05	MTUS1
ENST00000271915.9	-2.57739	1.72658e-08	2.39602e-06	KCNN3						ENST00000326685.11	1.60794	1.41448e-07	2.09263e-05	ABLIM3
ENST00000238647.5	-1.54338	1.76998e-08	2.44407e-06	IRF2BPL						ENST00000391973.6	-1.496	1.50753e-07	2.22474e-05	SEPTIN2
ENST00000398073.7	-1.07126	1.76709e-08	2.44407e-06	CTDSP2						ENST00000460982.1	-2.73943	1.54249e-07	2.27067e-05	DCLK1
ENST00000380943.6	-1.12353	1.80314e-08	2.4837e-06	ERBIN						ENST00000302182.8	-1.89933	1.57374e-07	2.31094e-05	UBB
ENST00000287957.5	-1.13242	1.85642e-08	2.55077e-06	GATAD1						ENST00000431558.1	-1.79139	1.66494e-07	2.43883e-05	PRRT3-AS1
ENST00000673846.1	1.56379	1.89584e-08	2.59852e-06	BIRC3						ENST00000371697.4	-1.30503	1.84878e-07	2.70145e-05	NA
ENST00000551568.6	-1.23729	1.91235e-08	2.61471e-06	CPM						ENST00000515183.5	1.75957	1.90731e-07	2.78012e-05	SH3BP2
ENST00000217086.9	-1.99485	2.09389e-08	2.8559e-06	SALL4						ENST00000525929.2	-3.03629	1.97374e-07	2.8699e-05	PCDHA7
ENST00000443870.3	-2.08828	2.13297e-08	2.9021e-06	NA						ENST00000612156.2	-2.92964	2.01341e-07	2.92042e-05	ADPRHL1
ENST00000216286.10	1.26508	2.1575e-08	2.92831e-06	NID2						ENST00000275230.6	1.60176	2.05218e-07	2.9694e-05	SLC2A12
ENST00000314128.9	-1.92012	2.23919e-08	3.03179e-06	STAT2						ENST00000530373.6	-2.30578	2.10258e-07	3.03493e-05	PAX6
ENST00000315970.12	-1.67528	2.37867e-08	3.21282e-06	OS9						ENST00000529292.5	1.95743	2.11215e-07	3.04134e-05	TM7SF2
ENST00000056217.10	-1.24122	2.40765e-08	3.23626e-06	ARHGEF5						ENST00000260116.5	1.804	2.12764e-07	3.05623e-05	TTPA
ENST00000064724.8	-2.37232	2.40441e-08	3.23626e-06	CLDN11						ENST00000489442.5	1.79825	2.1366e-07	3.06169e-05	CCL28
ENST00000460982.1	2.45563	2.49833e-08	3.35005e-06	DCLK1						ENST00000482343.5	1.87978	2.15928e-07	3.08672e-05	MTMR11
ENST00000512701.6	-1.68719	2.7055e-08	3.61913e-06	TTC39B						ENST00000583741.1	-1.86419	2.20922e-07	3.15054e-05	SRSF1
ENST00000545766.7	2.30018	2.83196e-08	3.77921e-06	AP1S2						ENST00000222553.8	-1.00248	2.28346e-07	3.24082e-05	NAMPT
ENST00000368223.4	-1.19655	2.96773e-08	3.95091e-06	NES						ENST00000673716.1	3.13853	2.28019e-07	3.24082e-05	ATP10A
ENST00000267620.14	-2.39531	3.29602e-08	4.37749e-06	FBLN5						ENST00000379923.5	-1.15467	2.34963e-07	3.32678e-05	ACO1
ENST00000269228.10	-0.976877	3.64477e-08	4.82915e-06	NPC1						ENST00000572021.5	-2.02078	2.3639e-07	3.339e-05	TRIM25
ENST00000603791.1	-1.84043	3.77051e-08	4.98388e-06	NA						ENST00000371332.8	3.19382	2.54998e-07	3.5933e-05	HELLS
ENST00000370192.8	2.18956	3.84223e-08	5.06664e-06	DPYD						ENST00000405496.5	1.82732	2.62518e-07	3.69049e-05	SERPING1
ENST00000312655.9	-1.42167	4.20239e-08	5.52848e-06	YPEL2						ENST00000357401.3	2.92124	2.6737e-07	3.74982e-05	CYYR1-AS1
ENST00000456315.7	1.2272	4.41503e-08	5.79452e-06	DEPDC1						ENST00000557275.5	1.4333	2.68024e-07	3.75012e-05	SYNE3
ENST00000296657.7	0.963123	4.6019e-08	6.02557e-06	ANKRD33B						ENST00000550413.2	-1.93761	2.70831e-07	3.78049e-05	NA
ENST00000260356.6	1.34482	4.74285e-08	6.19554e-06	THBS1						ENST00000530997.7	-1.80814	2.78667e-07	3.88073e-05	NA
ENST00000304895.9	-1.49638	5.00115e-08	6.51766e-06	GUSB						ENST00000263735.9	1.24464	2.89805e-07	4.02639e-05	EPCAM
ENST00000515673.7	-2.05438	5.08902e-08	6.61668e-06	RNF150						ENST00000476922.5	1.96049	3.00303e-07	4.16249e-05	ACSS2
ENST00000413910.5	2.36815	5.26626e-08	6.83116e-06	DKC1						ENST00000647037.1	-3.09969	3.32351e-07	4.59597e-05	TPM4
ENST00000360311.5	1.30637	5.54263e-08	7.17293e-06	ZNF860						ENST00000443799.5	-1.78774	3.44751e-07	4.75637e-05	GAS5
ENST00000427262.6	2.56185	5.62342e-08	7.26061e-06	SEMA3E						ENST00000545766.7	-2.38037	3.46448e-07	4.76868e-05	AP1S2
ENST00000381055.8	2.14893	5.68517e-08	7.32334e-06	ADAMTS6						ENST00000379730.7	2.31199	3.47316e-07	4.76957e-05	IQGAP2
ENST00000313654.14	-1.11988	5.85674e-08	7.52693e-06	NA						ENST00000558013.5	-0.920995	3.53423e-07	4.84223e-05	LDLR
ENST00000324109.9	0.843599	5.89139e-08	7.55402e-06	DNMBP						ENST00000248564.6	-1.83576	3.56029e-07	4.86669e-05	GNG11
ENST00000339750.3	2.55454	6.74079e-08	8.62325e-06	RIMS2						ENST00000476901.1	-1.56086	3.66882e-07	5.00351e-05	TRMU
ENST00000395770.3	1.37472	7.03922e-08	8.98437e-06	LNPEP						ENST00000511217.1	-1.35925	3.69926e-07	5.03345e-05	SH3RF2
ENST00000678351.1	2.53652	7.52174e-08	9.57825e-06	NA						ENST00000490437.5	-3.09874	3.84215e-07	5.21592e-05	SRI
ENST00000431842.6	-2.01006	8.12367e-08	1.03211e-05	TASOR						ENST00000302628.9	2.64571	4.04907e-07	5.47178e-05	CALB2
ENST00000293872.13	2.15433	8.24314e-08	1.04017e-05	NA						ENST00000635371.2	2.64571	4.04907e-07	5.47178e-05	CALB2
ENST00000396859.5	1.30258	8.22404e-08	1.04017e-05	GAPDH						ENST00000316881.9	-0.915143	4.07161e-07	5.48974e-05	TRIM25
ENST00000574304.5	2.39864	8.23793e-08	1.04017e-05	CDC27						ENST00000611803.2	-3.14557	4.16012e-07	5.58369e-05	ACACA
ENST00000329143.4	1.35272	8.36441e-08	1.05308e-05	DDIAS						ENST00000612895.4	-3.14557	4.16012e-07	5.58369e-05	ACACA
ENST00000397852.5	-2.09164	8.40756e-08	1.05613e-05	ITGB2						ENST00000479035.7	-1.46793	4.20092e-07	5.62572e-05	RPL23
ENST00000319595.6	2.3849	8.51019e-08	1.06661e-05	NA						ENST00000534220.1	2.80902	4.42629e-07	5.91419e-05	ANP32E
ENST00000366997.9	-0.935754	8.55768e-08	1.07015e-05	LPGAT1						ENST00000374987.4	-1.21218	4.4771e-07	5.96863e-05	APEX2
ENST00000476901.1	1.65613	8.68791e-08	1.084e-05	TRMU						ENST00000272521.7	-2.98546	4.62085e-07	6.14645e-05	TMEM177
ENST00000517992.2	-1.9168	8.9983e-08	1.12022e-05	SNTB1						ENST00000677911.1	-3.08906	4.91768e-07	6.52665e-05	NA
ENST00000395198.7	-2.559	9.07411e-08	1.12713e-05	HERC4						ENST00000350060.10	3.08893	4.95075e-07	6.55588e-05	ARHGAP4
ENST00000369846.9	-1.68266	9.19507e-08	1.13961e-05	LCA5						ENST00000532234.5	1.63958	5.05198e-07	6.67503e-05	PRSS23
ENST00000539788.5	1.28025	9.41026e-08	1.16369e-05	REXO2						ENST00000372398.6	-1.21504	5.08773e-07	6.70733e-05	NCS1
ENST00000461101.1	1.59665	9.44933e-08	1.16593e-05	MTHFD2L						ENST00000312431.10	1.13171	5.38861e-07	7.0357e-05	DST
ENST00000674361.1	2.49708	9.65516e-08	1.1887e-05	XACT						ENST00000312562.7	-1.41995	5.35304e-07	7.0357e-05	FOSL1
ENST00000352480.10	-1.62782	1.0082e-07	1.23851e-05	ASS1						ENST00000452576.6	2.47595	5.3819e-07	7.0357e-05	VWDE
ENST00000540608.5	-1.03115	1.07591e-07	1.31877e-05	NPC1						ENST00000545215.5	-2.7405	5.39611e-07	7.0357e-05	LDHA
ENST00000519937.7	-2.55071	1.09907e-07	1.3442e-05	SFTPB						ENST00000672754.1	-2.7405	5.39611e-07	7.0357e-05	LDHA
ENST00000441095.2	-2.32407	1.15289e-07	1.40693e-05	LINC01694						ENST00000355619.10	-0.979043	5.44137e-07	7.07915e-05	FBXL3
ENST00000312734.8	-1.52922	1.15572e-07	1.4073e-05	CGREF1						ENST00000439346.5	1.99235	5.5887e-07	7.25492e-05	CHEK2
ENST00000338380.2	-2.4502	1.17205e-07	1.42406e-05	SLPI						ENST00000322313.9	-1.06173	5.65394e-07	7.32358e-05	WDR33
ENST00000486484.5	1.45299	1.28799e-07	1.56153e-05	MBOAT2						ENST00000260453.4	1.3517	5.69992e-07	7.36706e-05	MNS1
ENST00000371095.7	-1.05548	1.29261e-07	1.56373e-05	GNAS						ENST00000494727.1	2.31581	5.8451e-07	7.53827e-05	ACSS2
ENST00000266542.9	-1.40537	1.36619e-07	1.64558e-05	C1RL						ENST00000368719.9	-1.24757	5.86528e-07	7.54789e-05	S100A6
ENST00000671752.1	-1.40537	1.36619e-07	1.64558e-05	C1RL						ENST00000666022.1	-1.48775	5.91551e-07	7.59605e-05	SNHG14
ENST00000272542.8	1.31576	1.42113e-07	1.70806e-05	SLC20A1						ENST00000267889.5	1.91023	5.94301e-07	7.60121e-05	DISP2
ENST00000548263.5	-1.64132	1.4545e-07	1.7444e-05	CALCOCO1						ENST00000358746.7	1.01922	5.94515e-07	7.60121e-05	TTC37
ENST00000216862.8	1.59411	1.47012e-07	1.75812e-05	CYP24A1						ENST00000360954.3	-2.81806	6.07623e-07	7.7521e-05	HS3ST3B1
ENST00000678696.1	1.64357	1.47226e-07	1.75812e-05	NA						ENST00000334221.5	1.81322	6.16267e-07	7.82871e-05	C1QL4
ENST00000513978.5	-2.51667	1.51244e-07	1.80223e-05	GRAMD2B						ENST00000368324.5	1.64156	6.15066e-07	7.82871e-05	SYT11
ENST00000308278.13	1.46046	1.55271e-07	1.84626e-05	TLCD3A						ENST00000372420.5	2.13	6.21725e-07	7.88116e-05	PLTP
ENST00000234831.10	-1.30867	1.60275e-07	1.9017e-05	TMEM59						ENST00000519511.1	-2.53889	6.27254e-07	7.9343e-05	STC2
ENST00000555868.2	-2.44475	1.64982e-07	1.95339e-05	TMEM30B						ENST00000379024.8	-2.37294	6.54619e-07	8.26282e-05	NRCAM
ENST00000670735.1	-2.51955	1.67037e-07	1.97352e-05	NINJ2-AS1						ENST00000548825.7	2.24574	6.71431e-07	8.45704e-05	NA
ENST00000391781.6	-1.71369	1.72554e-07	2.03438e-05	ZNF320						ENST00000406246.8	-1.97725	7.01016e-07	8.81097e-05	RELA
ENST00000610674.1	1.73497	1.74973e-07	2.05854e-05	RN7SL3						ENST00000409508.8	-2.86369	7.12154e-07	8.93204e-05	DNAH11
ENST00000662856.1	-2.45268	1.7752e-07	2.08409e-05	LINC00884						ENST00000357742.9	1.18081	7.1543e-07	8.94246e-05	MCTP2
ENST00000377705.6	0.981796	1.81366e-07	2.12477e-05	NOL9						ENST00000670735.1	2.98728	7.16e-07	8.94246e-05	NINJ2-AS1
ENST00000304338.8	-1.54831	1.82827e-07	2.13738e-05	PPP4R4						ENST00000381323.7	2.22419	7.18328e-07	8.95269e-05	CYRIA
ENST00000604127.5	-2.3289	1.88035e-07	2.19366e-05	SLC25A27						ENST00000270139.8	-0.932062	7.47423e-07	9.29578e-05	IFNAR1
ENST00000542274.5	-1.62452	1.89579e-07	2.20704e-05	CDH3						ENST00000373487.8	1.86754	8.04744e-07	9.98775e-05	PBX3
ENST00000262753.9	-2.49988	1.89995e-07	2.20727e-05	POF1B						ENST00000484888.5	1.6154	8.35059e-07	0.000103424	CEP70
ENST00000396396.6	-2.35608	1.92653e-07	2.23349e-05	PGM5						ENST00000351488.7	-2.98308	8.54954e-07	0.000105667	MTMR3
ENST00000344595.10	-1.44685	1.98249e-07	2.29359e-05	SRR						ENST00000242480.4	2.99881	8.64951e-07	0.00010668	EGR2
ENST00000367409.9	1.13014	2.11166e-07	2.43796e-05	ASPM						ENST00000555914.5	2.45679	8.78484e-07	0.000108125	HNRNPC
ENST00000296027.5	1.82215	2.13759e-07	2.46279e-05	CXCL5						ENST00000307712.11	1.0966	8.80399e-07	0.000108136	SEC23A
ENST00000380888.5	-2.43262	2.2077e-07	2.53831e-05	LINC01597						ENST00000389858.4	-3.06518	8.90666e-07	0.000108957	LGR4
ENST00000271450.12	-2.49251	2.51624e-07	2.88709e-05	NA						ENST00000529403.1	1.83525	8.90753e-07	0.000108957	TMX2
ENST00000451786.5	-2.48721	2.57342e-07	2.94662e-05	LINC-PINT						ENST00000265016.9	2.49469	8.93199e-07	0.000109031	BST1
ENST00000233596.8	-1.47042	2.6429e-07	3.01377e-05	REEP6						ENST00000335681.10	-1.76448	8.98439e-07	0.000109445	NPAS2
ENST00000374232.8	-0.964967	2.64129e-07	3.01377e-05	SNX30						ENST00000372577.2	-0.981683	9.38252e-07	0.000113595	NUP188
ENST00000539061.5	2.05359	2.66847e-07	3.03671e-05	C2CD3						ENST00000476924.5	-2.02118	9.36733e-07	0.000113595	MFF
ENST00000582866.1	1.30169	2.69537e-07	3.06106e-05	NA						ENST00000653216.1	2.19469	9.35696e-07	0.000113595	SFTA1P
ENST00000401396.5	-1.93258	2.70419e-07	3.06482e-05	ICA1						ENST00000309791.8	2.72916	1.06384e-06	0.000128538	COL14A1
ENST00000360325.11	-1.96999	2.72954e-07	3.081e-05	CLDN7						ENST00000375213.8	-1.06187	1.09387e-06	0.000131897	MAP3K20
ENST00000672443.1	-1.96999	2.72954e-07	3.081e-05	CLDN7						ENST00000311350.8	1.16566	1.11208e-06	0.000133822	HERPUD2
ENST00000379047.7	1.47931	2.77103e-07	3.12151e-05	NQO1						ENST00000621161.5	1.74701	1.12785e-06	0.000135445	RAB11FIP4
ENST00000329047.12	1.65772	2.9586e-07	3.32607e-05	SEPTIN9						ENST00000517411.2	1.73475	1.20848e-06	0.000144834	MINCR
ENST00000246747.9	-1.65244	2.96934e-07	3.33141e-05	ARL2						ENST00000394607.7	1.11853	1.24037e-06	0.000148059	ELOVL6
ENST00000414362.6	-1.92958	3.03474e-07	3.39793e-05	MCF2L2						ENST00000439140.6	2.98683	1.23814e-06	0.000148059	C2CD6
ENST00000419727.6	-1.76561	3.11433e-07	3.48005e-05	JDP2						ENST00000228705.7	1.06889	1.24955e-06	0.000148855	PPM1H
ENST00000507382.2	-2.32644	3.15001e-07	3.51286e-05	TMEM92						ENST00000533616.5	2.56209	1.34986e-06	0.000160482	APLP2
ENST00000360467.7	1.74513	3.26348e-07	3.63212e-05	COL4A2						ENST00000297459.4	1.63799	1.42829e-06	0.000169467	TMEM74
ENST00000383165.4	1.94414	3.32217e-07	3.69006e-05	FOXL2NB						ENST00000392595.6	2.90839	1.4524e-06	0.000171984	THYN1
ENST00000299957.11	-1.06063	3.38773e-07	3.75539e-05	CASC4						ENST00000660637.1	2.89242	1.4564e-06	0.000172114	LINC02542
ENST00000278319.10	1.29507	3.52502e-07	3.89207e-05	ZNF215						ENST00000300093.9	-1.2437	1.47518e-06	0.000173986	PLK1
ENST00000433259.6	2.44732	3.51989e-07	3.89207e-05	ENTPD6						ENST00000321358.12	-1.12629	1.56928e-06	0.000184718	YBX1
ENST00000614627.4	1.6152	3.5392e-07	3.89999e-05	HNRNPDL						ENST00000330459.8	-1.08904	1.57292e-06	0.000184779	KPNA2
ENST00000303749.7	-2.02763	3.6204e-07	3.98158e-05	SDR16C5						ENST00000355937.9	1.11491	1.59544e-06	0.000187055	PRELID3B
ENST00000528292.5	2.20809	3.75073e-07	4.11677e-05	HSPA8						ENST00000372164.7	-1.19053	1.60471e-06	0.00018777	TSPAN14
ENST00000667128.1	2.44374	3.7782e-07	4.13876e-05	MIR137HG						ENST00000521173.5	-1.38567	1.6114e-06	0.000188182	HNRNPH1
ENST00000377126.3	-1.37668	3.79242e-07	4.14618e-05	KLF9						ENST00000558518.6	-1.1993	1.62469e-06	0.000189361	LDLR
ENST00000618882.1	1.66031	3.82948e-07	4.17849e-05	PRAF2						ENST00000392531.4	2.14895	1.658e-06	0.000192864	CRIP1
ENST00000392595.6	-2.46287	3.90932e-07	4.25726e-05	THYN1						ENST00000256686.10	1.73579	1.73132e-06	0.000201	TMEM106C
ENST00000573500.5	-2.46098	3.9184e-07	4.25881e-05	PCTP						ENST00000527536.5	-1.34981	1.73825e-06	0.00020141	BCLAF1
ENST00000550413.2	1.87324	3.97122e-07	4.30781e-05	NA						ENST00000411809.7	-1.01859	1.74845e-06	0.000202197	NA
ENST00000247833.12	-1.17653	4.02867e-07	4.36162e-05	NA						ENST00000573500.5	2.89581	1.78114e-06	0.000205576	PCTP
ENST00000523505.3	-1.39634	4.06917e-07	4.39691e-05	CCDC71L						ENST00000667128.1	-2.96637	1.84781e-06	0.000212857	MIR137HG
ENST00000333244.6	-1.08947	4.11011e-07	4.43255e-05	AHNAK2						ENST00000341773.10	-2.8796	1.86707e-06	0.000214659	CD22
ENST00000356770.8	0.933814	4.19669e-07	4.48698e-05	PBRM1						ENST00000417122.7	1.53374	1.89418e-06	0.000217354	NA
ENST00000407997.4	-2.46215	4.2009e-07	4.48698e-05	APOBEC3G						ENST00000370377.8	1.2472	1.91711e-06	0.000219329	CD99L2
ENST00000492088.3	-2.14284	4.19391e-07	4.48698e-05	CATSPERG						ENST00000533238.5	-1.32869	1.91878e-06	0.000219329	HSPA8
ENST00000511217.1	1.40851	4.17962e-07	4.48698e-05	SH3RF2						ENST00000548491.1	1.55	1.98529e-06	0.000226495	DGKA
ENST00000550804.6	-2.13019	4.20044e-07	4.48698e-05	CALCOCO1						ENST00000433259.6	-2.9616	1.99805e-06	0.000227246	ENTPD6
ENST00000395906.8	1.98227	4.375e-07	4.66398e-05	CDRT1						ENST00000562038.1	-1.45435	1.99953e-06	0.000227246	LINC01963
ENST00000633835.1	1.41179	4.46132e-07	4.74691e-05	BNIP3						ENST00000546369.5	1.43916	2.04433e-06	0.000231893	PPP1R12A
ENST00000665299.1	2.15093	4.54707e-07	4.82892e-05	NA						ENST00000344686.8	-1.07136	2.08568e-06	0.000236132	MAP3K14
ENST00000530691.5	0.805442	4.55835e-07	4.83167e-05	MICAL2						ENST00000546556.1	1.65794	2.15597e-06	0.000243624	CPM
ENST00000546369.5	-1.53265	4.63731e-07	4.90603e-05	PPP1R12A						ENST00000478013.1	-2.34034	2.3774e-06	0.000268015	NRP2
ENST00000230990.7	1.4406	4.78153e-07	5.04901e-05	HBEGF						ENST00000606125.1	1.84454	2.38085e-06	0.000268015	NA
ENST00000651696.1	2.30067	4.92451e-07	5.19013e-05	NRG1						ENST00000212355.9	-1.34776	2.41084e-06	0.000270755	TGFBR3
ENST00000075120.12	-2.32459	5.06853e-07	5.33183e-05	SLC2A3						ENST00000381989.4	-0.824463	2.41431e-06	0.000270755	PARP4
ENST00000570646.6	1.41465	5.0891e-07	5.34336e-05	HMOX2						ENST00000256646.7	-0.862783	2.45445e-06	0.000274736	NOTCH2
ENST00000611803.2	2.415	5.1139e-07	5.34922e-05	ACACA						ENST00000338891.12	2.8662	2.48727e-06	0.000277427	FAM184A
ENST00000612895.4	2.415	5.1139e-07	5.34922e-05	ACACA						ENST00000353334.10	2.7912	2.48784e-06	0.000277427	CD74
ENST00000300093.9	1.33169	5.21421e-07	5.44391e-05	PLK1						ENST00000616003.4	-2.02251	2.5372e-06	0.0002824	MID1
ENST00000545215.5	2.32418	5.43073e-07	5.64877e-05	LDHA						ENST00000332707.10	0.876284	2.54912e-06	0.000283195	XPOT
ENST00000672754.1	2.32418	5.43073e-07	5.64877e-05	LDHA						ENST00000392541.3	-2.92538	2.62791e-06	0.00029086	ATP5MC3
ENST00000313546.8	-1.1643	5.47649e-07	5.68575e-05	POC1B						ENST00000412035.5	-2.90157	2.62745e-06	0.00029086	PFKFB4
ENST00000280481.9	-1.30151	5.55531e-07	5.75683e-05	FREM2						ENST00000450342.5	2.9474	2.65666e-06	0.000293494	HLA-A
ENST00000310513.10	1.73801	5.57839e-07	5.77001e-05	CELF1						ENST00000397852.5	1.98389	2.69615e-06	0.000297303	ITGB2
ENST00000555347.1	-1.91701	5.59208e-07	5.77344e-05	FOS						ENST00000373165.7	1.56059	2.83704e-06	0.000312259	ZNF711
ENST00000455146.8	-1.30289	5.80354e-07	5.98065e-05	COG6						ENST00000262065.8	1.21646	3.06885e-06	0.000337147	MMD
ENST00000462917.1	-1.34008	5.99129e-07	6.16272e-05	EIF1						ENST00000235090.10	-1.17195	3.18388e-06	0.000349138	WDR77
ENST00000226279.8	-1.84853	6.26308e-07	6.4304e-05	CD38						ENST00000298198.5	1.10247	3.22633e-06	0.000352662	PGM2L1
ENST00000297107.11	1.18631	6.37106e-07	6.52922e-05	GALNT10						ENST00000521865.6	2.27017	3.22791e-06	0.000352662	NA
ENST00000366968.8	-1.78737	6.74635e-07	6.90111e-05	VASH2						ENST00000355849.10	-2.85718	3.37841e-06	0.000367108	KHDRBS3
ENST00000550929.5	-1.53969	7.00243e-07	7.14993e-05	LETMD1						ENST00000585953.5	1.3597	3.37299e-06	0.000367108	RPRD1A
ENST00000551446.6	-2.07849	7.04672e-07	7.16884e-05	NFYB						ENST00000618958.2	-1.81795	3.3787e-06	0.000367108	H2AC15
ENST00000622602.2	1.12932	7.04101e-07	7.16884e-05	SMIM10L1						ENST00000571362.5	-1.45003	3.42857e-06	0.000371847	PHF23
ENST00000570453.1	-2.09577	7.09705e-07	7.20688e-05	NXPH3						ENST00000375991.9	-1.05163	3.45918e-06	0.000374481	ISCA1
ENST00000343958.9	-1.12086	7.33791e-07	7.43501e-05	FGD6						ENST00000421147.5	-2.82707	3.55049e-06	0.000383666	LINC02474
ENST00000468531.1	-1.31379	7.34843e-07	7.43501e-05	PTP4A2						ENST00000639115.1	-2.89972	3.81685e-06	0.000411699	ME2
ENST00000394705.3	2.00441	7.8343e-07	7.90411e-05	GPR75						ENST00000473401.5	1.88151	3.86731e-06	0.000416385	GSTO2
ENST00000407327.8	-1.2623	7.84048e-07	7.90411e-05	SLC44A2						ENST00000498165.6	1.15265	3.89812e-06	0.000418942	PPM1L
ENST00000533540.5	1.90103	7.90022e-07	7.94994e-05	HSPA8						ENST00000252486.9	2.19835	3.90771e-06	0.000419213	APOE
ENST00000272793.11	1.13127	8.16525e-07	8.19809e-05	NA						ENST00000360004.5	2.69916	4.10313e-06	0.000439383	HLA-DRB1
ENST00000361545.9	-1.84495	8.17629e-07	8.19809e-05	CLIP2						ENST00000403987.3	-1.28617	4.13501e-06	0.000441999	LIF
ENST00000560419.1	-1.82705	8.50212e-07	8.50946e-05	NA						ENST00000414362.6	1.83146	4.428e-06	0.000472466	MCF2L2
ENST00000378324.6	-2.07695	8.665e-07	8.65691e-05	SERPING1						ENST00000619562.4	-1.68874	4.60623e-06	0.000490601	IGF2BP3
ENST00000273067.5	1.43755	8.69937e-07	8.67567e-05	MARCHF4						ENST00000513042.6	-2.88394	4.67065e-06	0.00049657	ARHGEF28
ENST00000261425.7	-1.68574	8.77984e-07	8.74026e-05	KLHL5						ENST00000621112.2	-1.75053	4.72807e-06	0.000501776	H2BC14
ENST00000449862.7	-1.80833	9.12301e-07	9.06567e-05	TMEM150C						ENST00000262467.10	2.72562	4.77125e-06	0.000504553	NLRP1
ENST00000367634.6	-0.918278	9.23803e-07	9.1636e-05	RALGPS2						ENST00000467957.1	-1.09405	4.7637e-06	0.000504553	YBX1
ENST00000417122.7	-1.58819	9.29267e-07	9.20139e-05	NA						ENST00000355797.7	-1.05673	4.88192e-06	0.000515338	MXRA7
ENST00000375377.2	1.0411	9.62782e-07	9.51633e-05	JCAD						ENST00000377918.8	2.88775	4.94747e-06	0.00052133	PCDH17
ENST00000456473.5	1.90636	1.02698e-06	0.000101329	CAV1						ENST00000459993.5	1.03889	5.29416e-06	0.000556311	TASOR
ENST00000537058.5	-1.01935	1.03287e-06	0.00010173	CADM1						ENST00000530342.2	-1.2443	5.2982e-06	0.000556311	KDM2A
ENST00000441668.5	1.73732	1.04171e-06	0.000102419	PES1						ENST00000263150.9	-2.79123	5.38322e-06	0.00056424	WDR37
ENST00000548470.1	1.33968	1.05483e-06	0.000103526	TUBA1C						ENST00000429936.6	-2.45548	5.44126e-06	0.000568314	IRAK1
ENST00000337843.7	-1.53736	1.0583e-06	0.000103684	C1QTNF6						ENST00000654204.1	2.67661	5.43521e-06	0.000568314	LINC00963
ENST00000239223.4	1.17428	1.06734e-06	0.000104385	DUSP1						ENST00000674361.1	-2.67049	5.62767e-06	0.000586752	XACT
ENST00000341197.9	-1.93812	1.09166e-06	0.000106577	TOX2						ENST00000495990.5	1.23039	5.70334e-06	0.000593598	TRABD2A
ENST00000457199.6	1.81391	1.12645e-06	0.000109588	CHORDC1						ENST00000281741.9	1.1522	5.89135e-06	0.000612091	TXNDC16
ENST00000647220.1	1.81391	1.12645e-06	0.000109588	CHORDC1						ENST00000520198.1	1.24176	5.96641e-06	0.000618807	ASPH
ENST00000336023.9	1.25676	1.16333e-06	0.000112979	TUBA1B						ENST00000495676.5	-0.96151	6.06939e-06	0.000628389	UBAP2L
ENST00000368811.8	1.33858	1.17047e-06	0.000113474	S100A10						ENST00000084798.9	1.29369	6.39031e-06	0.000659476	CA11
ENST00000303714.9	-0.800977	1.1836e-06	0.000114548	NA						ENST00000371568.8	-1.02459	6.39189e-06	0.000659476	ORC1
ENST00000546772.1	-2.34237	1.20593e-06	0.000116506	TNS2						ENST00000358600.7	-1.04402	6.56595e-06	0.000676258	ADGRE5
ENST00000005260.9	-1.16971	1.24248e-06	0.000119807	BAIAP2L1						ENST00000329047.12	-1.49414	6.73878e-06	0.000692856	SEPTIN9
ENST00000281821.7	1.61907	1.2444e-06	0.000119807	EPHA4						ENST00000216416.9	1.02229	6.76723e-06	0.000694578	CNIH1
ENST00000263035.9	-1.25884	1.27305e-06	0.000122354	DHTKD1						ENST00000618084.2	2.22281	6.8528e-06	0.000702145	LARS1
ENST00000524323.1	1.2703	1.27768e-06	0.000122586	STC1						ENST00000296498.3	1.17772	7.65472e-06	0.000782959	PRSS12
ENST00000223642.3	-1.32763	1.29696e-06	0.000124222	C5						ENST00000428312.6	-2.50039	7.67147e-06	0.000783322	SLMAP
ENST00000389858.4	2.30468	1.36519e-06	0.000130533	LGR4						ENST00000368232.9	-1.06641	7.77832e-06	0.000790829	NA
ENST00000552912.5	-1.19871	1.40009e-06	0.00013364	IFT81						ENST00000409600.6	-0.918516	7.78462e-06	0.000790829	BZW1
ENST00000262139.10	-1.51368	1.40719e-06	0.000134088	WIPI1						ENST00000512127.5	-1.88453	7.78499e-06	0.000790829	PALLD
ENST00000609129.2	-2.12007	1.41635e-06	0.00013473	ZBTB8B						ENST00000358296.11	-2.82188	8.07906e-06	0.0008193	ZNF100
ENST00000272748.9	1.02076	1.43643e-06	0.000136407	LNPK						ENST00000393042.3	1.24026	8.09812e-06	0.000819831	IKBIP
ENST00000441925.2	1.01143	1.44047e-06	0.000136558	DIPK2A						ENST00000254108.12	-1.89093	8.15352e-06	0.000824033	FUS
ENST00000401035.7	1.8661	1.49003e-06	0.000141016	NEXN						ENST00000555014.1	1.06284	8.65e-06	0.000872724	HIF1A
ENST00000299157.5	1.23927	1.54473e-06	0.000145945	IKBIP						ENST00000325307.12	0.971072	9.07594e-06	0.000914143	HMGB3
ENST00000646610.1	1.64673	1.55713e-06	0.000146866	RPS6KA3						ENST00000438490.2	1.15166	9.13968e-06	0.000916278	RALGAPB
ENST00000229708.4	-1.22247	1.56622e-06	0.000147474	ULBP1						ENST00000505648.5	2.1739	9.12669e-06	0.000916278	SNX14
ENST00000315567.13	1.44291	1.60173e-06	0.000150271	MRPL1						ENST00000652397.1	2.78257	9.14348e-06	0.000916278	PRKAG2
ENST00000522521.2	1.65089	1.59958e-06	0.000150271	MRPL15						ENST00000395116.1	1.46794	9.20701e-06	0.000921089	GPR135
ENST00000586802.5	-1.65587	1.60403e-06	0.000150271	HDAC5						ENST00000215582.8	-1.57404	9.55061e-06	0.000953855	MISP
ENST00000376755.1	1.5429	1.65005e-06	0.000154322	RBM3						ENST00000555868.2	2.51103	9.80868e-06	0.000977983	TMEM30B
ENST00000267890.11	-1.03577	1.73096e-06	0.000161618	TTBK2						ENST00000608151.5	-2.09757	9.96679e-06	0.00099208	SUCO
ENST00000615165.1	1.67788	1.75184e-06	0.000163294	NA						ENST00000474829.1	2.74789	1.00077e-05	0.000994489	CEP250
ENST00000265807.8	1.20495	1.76349e-06	0.000164105	SH2D4A						ENST00000373773.7	0.978776	1.00984e-05	0.00100182	NDRG3
ENST00000467380.1	-2.06887	1.77142e-06	0.000164567	NT5C2						ENST00000319957.10	1.89093	1.02201e-05	0.0010122	SLC4A8
ENST00000494727.1	-2.0714	1.79021e-06	0.000166036	ACSS2						ENST00000380698.5	-1.03713	1.02888e-05	0.00101597	SERPINB9
ENST00000479035.7	1.45068	1.95905e-06	0.000181393	RPL23						ENST00000482596.1	1.23779	1.02925e-05	0.00101597	CHD6
ENST00000417564.3	-1.85235	1.97233e-06	0.000182319	DIP2A						ENST00000669595.1	-2.8002	1.0378e-05	0.00102272	LINC02693
ENST00000308508.5	-1.87193	2.00209e-06	0.000184763	CSPG4						ENST00000542287.6	1.82352	1.04109e-05	0.00102426	ATXN2
ENST00000217740.4	-1.18685	2.02028e-06	0.000186133	RNF125						ENST00000262879.11	2.78662	1.0469e-05	0.00102826	RALGAPB
ENST00000265394.10	-2.31098	2.02514e-06	0.000186273	CPVL						ENST00000376755.1	-1.42948	1.05997e-05	0.00103938	RBM3
ENST00000517411.2	-1.69914	2.05302e-06	0.000188525	MINCR						ENST00000265807.8	-1.09971	1.06247e-05	0.00104012	SH2D4A
ENST00000351839.7	2.00789	2.06985e-06	0.000189758	HNRNPK						ENST00000556667.1	1.91821	1.11012e-05	0.00108497	SLC25A21-AS1
ENST00000381431.10	1.02819	2.16394e-06	0.000198057	SGCB						ENST00000369802.7	1.16309	1.14703e-05	0.00111757	CSF1
ENST00000395544.9	-1.27861	2.19346e-06	0.000200429	ULK2						ENST00000404933.7	-1.04406	1.14724e-05	0.00111757	SMS
ENST00000450554.6	1.10885	2.22714e-06	0.000203173	U2AF2						ENST00000526202.5	-1.02531	1.1787e-05	0.00114633	LMO7
ENST00000515641.1	1.35034	2.26432e-06	0.00020589	ANKRD50						ENST00000383564.8	-1.3795	1.23554e-05	0.00119964	TUBB
ENST00000616003.4	1.91308	2.26194e-06	0.00020589	MID1						ENST00000253251.12	-1.73377	1.2475e-05	0.00120928	UBE4B
ENST00000394900.8	-1.48791	2.2707e-06	0.000206134	NA						ENST00000286234.6	1.37891	1.27819e-05	0.00123701	DEPTOR
ENST00000602637.1	-1.47875	2.28236e-06	0.000206854	H2AC6						ENST00000515359.6	2.77024	1.32082e-05	0.00127618	DAG1
ENST00000344730.7	1.13649	2.30245e-06	0.000208336	ABL2						ENST00000398752.11	-1.80993	1.35457e-05	0.00130666	ATP5F1A
ENST00000360726.3	-1.32732	2.30887e-06	0.000208578	PAQR8						ENST00000554510.5	0.972805	1.36242e-05	0.00131211	TTLL5
ENST00000377403.7	-1.10275	2.42867e-06	0.000219045	H6PD						ENST00000431060.4	1.37922	1.38032e-05	0.00132719	NA
ENST00000558170.6	2.09491	2.44629e-06	0.000220277	ZEB2						ENST00000589374.1	1.37114	1.39058e-05	0.00133489	IMPA2
ENST00000227520.10	1.6326	2.50538e-06	0.000225233	CCDC86						ENST00000404006.5	-1.59982	1.41777e-05	0.00135879	RNF216P1
ENST00000334463.4	1.22895	2.56283e-06	0.000230027	ERCC6L						ENST00000325495.9	-1.34307	1.42608e-05	0.00136455	HNRNPM
ENST00000599515.2	-2.28659	2.63494e-06	0.000236118	NA						ENST00000509842.5	-1.36857	1.43551e-05	0.00137136	ZBTB38
ENST00000297596.3	1.21564	2.64224e-06	0.000236391	GEM						ENST00000338492.9	-2.52547	1.45104e-05	0.00138175	DPYSL4
ENST00000396934.7	-2.31801	2.65826e-06	0.000237443	BTN3A2						ENST00000542902.5	2.03428	1.45098e-05	0.00138175	TAOK3
ENST00000371755.9	1.3466	2.71923e-06	0.000242499	SLC29A1						ENST00000382103.7	1.25049	1.45429e-05	0.00138263	SEPSECS
ENST00000307407.8	1.33423	2.79369e-06	0.000248741	CXCL8						ENST00000490711.5	1.79491	1.45906e-05	0.00138494	AGPAT1
ENST00000519511.1	2.10175	2.94151e-06	0.000261368	STC2						ENST00000446072.5	2.15374	1.46198e-05	0.0013855	FLOT1
ENST00000677514.1	1.41911	2.9449e-06	0.000261368	NA						ENST00000547344.5	2.6856	1.46995e-05	0.00139083	CYP27B1
ENST00000396128.9	-1.17036	2.99601e-06	0.000265481	KLHL28						ENST00000648050.1	-1.73847	1.47813e-05	0.00139634	NA
ENST00000677321.1	1.76712	3.00395e-06	0.000265761	NA						ENST00000319023.7	-1.93887	1.53311e-05	0.00144598	NADSYN1
ENST00000562883.6	-1.31457	3.02125e-06	0.000266867	MTSS2						ENST00000503913.5	1.09388	1.53689e-05	0.00144724	ERBIN
ENST00000518244.1	-1.65207	3.05664e-06	0.000269566	SEMA4G						ENST00000593003.5	-2.72565	1.56637e-05	0.00147266	ZNF426
ENST00000392912.6	-1.62878	3.11013e-06	0.000273849	HLTF						ENST00000327669.5	1.18947	1.58302e-05	0.00148596	FAM110C
ENST00000584027.8	-2.30539	3.22998e-06	0.000283952	NBPF9						ENST00000339868.10	1.70654	1.59371e-05	0.00149363	SLC24A1
ENST00000537496.5	-1.93823	3.36725e-06	0.000295553	MMAB						ENST00000427494.6	2.68045	1.64958e-05	0.00154355	APOBEC3D
ENST00000485275.2	-1.42709	3.38268e-06	0.00029644	LRIF1						ENST00000540698.6	-1.44442	1.68676e-05	0.00157586	DDX5
ENST00000297578.9	1.17336	3.47841e-06	0.00030435	SLC25A32						ENST00000264381.8	1.62336	1.69209e-05	0.00157835	BCHE
ENST00000332246.10	1.58331	3.50204e-06	0.000305936	CSGALNACT1						ENST00000437868.5	-2.17168	1.70692e-05	0.00158969	MBOAT7
ENST00000282077.8	1.47016	3.51679e-06	0.000306744	PDK1						ENST00000389857.11	0.946396	1.73886e-05	0.00161436	CCDC88C
ENST00000296679.9	-1.22291	3.52513e-06	0.000306989	WDR41						ENST00000593946.5	-2.74641	1.73773e-05	0.00161436	PNKP
ENST00000554295.1	-2.24681	3.61043e-06	0.000313927	SLC9A7P1						ENST00000378785.7	2.2575	1.7604e-05	0.00162818	ATAD3C
ENST00000673477.1	2.25961	3.63111e-06	0.000315233	ATAD3B						ENST00000409871.6	1.10775	1.76198e-05	0.00162818	ZC3H6
ENST00000219207.10	-1.75539	3.70316e-06	0.000320987	PLLP						ENST00000673477.1	-2.64399	1.75788e-05	0.00162818	ATAD3B
ENST00000369707.2	-1.99266	3.87719e-06	0.000335549	GSTO2						ENST00000555794.2	1.28129	1.81175e-05	0.00167157	SOS2
ENST00000379789.8	1.00904	3.8993e-06	0.000336938	PFKFB3						ENST00000640765.1	2.74113	1.81526e-05	0.00167221	TRPS1
ENST00000530782.5	-1.16826	3.92157e-06	0.000338337	SLFN13						ENST00000342456.11	1.36046	1.82902e-05	0.00168227	ALDH3B1
ENST00000167106.9	-2.01809	3.95787e-06	0.000340941	VASH1						ENST00000373115.5	-0.895167	1.84257e-05	0.00169211	CHST3
ENST00000592404.6	1.83865	3.96717e-06	0.000341214	NA						ENST00000470125.5	-2.698	1.84595e-05	0.00169259	UNC119
ENST00000634702.1	1.29939	4.00823e-06	0.000344213	MAP4K4						ENST00000534636.6	1.58065	1.87202e-05	0.00171121	NA
ENST00000601220.5	-1.89031	4.07738e-06	0.000349612	CHMP2A						ENST00000608442.2	2.5709	1.87167e-05	0.00171121	AFAP1-AS1
ENST00000282469.10	-1.93983	4.08843e-06	0.00035002	SPEF2						ENST00000311652.9	-2.68491	1.88179e-05	0.0017175	AGAP4
ENST00000428149.7	1.00829	4.09937e-06	0.000350418	NA						ENST00000508863.6	2.66646	1.93193e-05	0.00176055	MRPS27
ENST00000353159.6	1.34943	4.12497e-06	0.000352065	NOL6						ENST00000078445.7	2.37522	1.96215e-05	0.00178368	CREB3L3
ENST00000248041.12	-2.27008	4.15969e-06	0.000354485	CYP4F11						ENST00000467380.1	2.05374	1.96333e-05	0.00178368	NT5C2
ENST00000566747.1	-1.72985	4.17362e-06	0.000355128	NA						ENST00000377687.6	-0.990177	1.99979e-05	0.00181403	KLF5
ENST00000396442.7	-1.48003	4.1969e-06	0.000356564	OCLN						ENST00000367409.9	-0.973937	2.01388e-05	0.00182402	ASPM
ENST00000493012.2	1.96265	4.21221e-06	0.000357319	ARHGAP22						ENST00000307407.8	-1.21297	2.04659e-05	0.00185082	CXCL8
ENST00000372692.8	1.38944	4.24691e-06	0.000359714	SET						ENST00000378024.9	-0.881437	2.07048e-05	0.00186958	AHNAK
ENST00000396276.7	-2.25581	4.27174e-06	0.000361267	CPVL						ENST00000296677.5	-1.18978	2.09561e-05	0.00188653	F2RL1
ENST00000374525.5	0.868725	4.27957e-06	0.000361381	PALM2AKAP2						ENST00000402989.5	1.0286	2.0928e-05	0.00188653	SMC6
ENST00000486298.5	-1.40631	4.35176e-06	0.000366919	LAMB2						ENST00000202556.14	1.27972	2.11081e-05	0.00189733	PPP1R13B
ENST00000395863.8	2.11085	4.37719e-06	0.000368505	BMP7						ENST00000405460.9	2.21932	2.11815e-05	0.00190038	ADGRV1
ENST00000620791.1	-2.06728	4.39014e-06	0.000369037	ZNF710-AS1						ENST00000422090.2	-1.40512	2.12061e-05	0.00190038	NUP62
ENST00000368026.11	-1.04617	4.39977e-06	0.000369289	F11R						ENST00000425428.6	2.22528	2.14574e-05	0.00192	CD44
ENST00000229758.8	1.21864	4.71383e-06	0.000395053	FBXO5						ENST00000306378.11	-1.81867	2.1651e-05	0.00193441	BPTF
ENST00000562038.1	1.45243	4.73224e-06	0.000396	LINC01963						ENST00000495168.1	2.41372	2.17713e-05	0.00194223	TCEA2
ENST00000567674.1	-1.65082	4.81716e-06	0.0004025	CDH3						ENST00000419325.5	1.26355	2.18945e-05	0.00194445	KIAA1109
ENST00000308946.3	-2.26496	4.95055e-06	0.000413026	MYEOV						ENST00000538151.2	2.17948	2.18487e-05	0.00194445	OCLN
ENST00000547344.5	-2.26931	4.96072e-06	0.000413255	CYP27B1						ENST00000573283.7	-0.966248	2.18801e-05	0.00194445	ACTG1
ENST00000396472.5	-1.18666	5.01907e-06	0.00041749	FAM177A1						ENST00000396128.9	1.06711	2.26864e-05	0.00201176	KLHL28
ENST00000344949.9	1.25701	5.11189e-06	0.000424577	TBC1D23						ENST00000379893.5	-2.65405	2.29254e-05	0.00202993	DCLK1
ENST00000445667.6	-2.2521	5.16352e-06	0.000428226	USE1						ENST00000380334.6	-1.325	2.31935e-05	0.0020506	CA5BP1
ENST00000546443.5	-1.40856	5.31182e-06	0.000439869	CALCOCO1						ENST00000282356.9	1.34155	2.32341e-05	0.00205113	CAMK4
ENST00000459850.5	-2.25532	5.35048e-06	0.000442413	ABCA2						ENST00000445951.5	-2.65109	2.33941e-05	0.00206219	FAM149B1
ENST00000221972.8	-2.25818	5.39718e-06	0.000444897	CD79A						ENST00000308713.9	1.70906	2.37011e-05	0.00208616	SEZ6L2
ENST00000285124.12	-1.35977	5.39722e-06	0.000444897	PPP4R1						ENST00000340042.2	-2.69342	2.44986e-05	0.00215315	GLI4
ENST00000418109.5	-2.07887	5.40451e-06	0.000444897	LAMB2						ENST00000675989.1	-1.68825	2.46073e-05	0.00215951	NA
ENST00000552168.1	-2.0408	5.42314e-06	0.000445771	TNS2						ENST00000494842.2	2.28856	2.50837e-05	0.00219806	PATJ
ENST00000262067.5	-1.04482	5.61106e-06	0.000460537	TSPAN13						ENST00000265636.9	-2.08359	2.52313e-05	0.00220774	PPP6R3
ENST00000440940.7	-1.42699	5.65848e-06	0.000463746	MTRR						ENST00000399523.5	-1.34538	2.58765e-05	0.00226086	UFD1
ENST00000503913.5	-1.17111	5.71938e-06	0.000468047	ERBIN						ENST00000537496.5	1.90478	2.61312e-05	0.00227975	MMAB
ENST00000622985.1	-2.02334	5.76983e-06	0.000471482	ZNF516-DT						ENST00000521889.5	1.291	2.62546e-05	0.00228716	C8orf44
ENST00000372731.8	0.861701	5.99489e-06	0.000489155	SPTAN1						ENST00000648844.2	-1.25509	2.63332e-05	0.00229064	AHCTF1
ENST00000322810.8	1.6642	6.05031e-06	0.000492954	PLEC						ENST00000372868.6	1.62185	2.72496e-05	0.00236689	CCN5
ENST00000379024.8	1.99059	6.10021e-06	0.000496293	NRCAM						ENST00000545453.5	-1.39313	2.80412e-05	0.00243208	DIS3
ENST00000455858.2	-1.2727	6.18543e-06	0.000502492	FBXW8						ENST00000350796.8	0.847229	2.84672e-05	0.00246542	CYTH3
ENST00000295822.7	1.49986	6.24454e-06	0.000506554	EIF5A2						ENST00000518244.1	1.53835	2.85697e-05	0.0024707	SEMA4G
ENST00000526927.5	-2.23179	6.58793e-06	0.000533632	LTBP3						ENST00000544255.5	2.67988	2.86618e-05	0.00247505	TCP1
ENST00000296350.10	-1.55013	6.62462e-06	0.000535824	MELTF						ENST00000217289.9	-1.0917	2.87537e-05	0.00247938	NA
ENST00000265016.9	-2.09761	6.73229e-06	0.000543742	BST1						ENST00000471834.1	-1.85017	2.87997e-05	0.00247974	SYNE1
ENST00000331817.6	-1.44943	6.81034e-06	0.000549249	KRT7						ENST00000485922.2	2.36879	2.90873e-05	0.00250088	CDH24
ENST00000674237.1	-1.22751	6.89535e-06	0.0005553	TBC1D30						ENST00000381077.10	-1.48785	3.02539e-05	0.00259741	PUDP
ENST00000648323.1	1.88561	7.43003e-06	0.000597494	FOXL2						ENST00000236051.3	-1.1602	3.03384e-05	0.0026009	NA
ENST00000510038.1	1.51611	7.4827e-06	0.000600862	MACROH2A1						ENST00000360472.9	-1.23709	3.039e-05	0.00260157	PEA15
ENST00000589374.1	-1.42851	7.54653e-06	0.000605114	IMPA2						ENST00000367694.2	-1.38358	3.06023e-05	0.00261597	RC3H1
ENST00000618550.5	-1.81092	7.62066e-06	0.000610179	PRR36						ENST00000369158.1	-1.28068	3.12742e-05	0.00266572	H3C14
ENST00000621112.2	1.68804	7.72321e-06	0.000617501	H2BC14						ENST00000403683.1	-1.28068	3.12742e-05	0.00266572	H3C15
ENST00000593539.1	-2.21101	7.75014e-06	0.000618766	ZNF677						ENST00000227214.10	1.21095	3.1338e-05	0.00266733	PLEKHB1
ENST00000267889.5	-1.73086	7.82021e-06	0.000622574	DISP2						ENST00000486457.5	1.71198	3.17371e-05	0.00269742	GRAMD1C
ENST00000402676.7	-1.02791	7.81426e-06	0.000622574	AKAP12						ENST00000679051.1	1.33412	3.27415e-05	0.00277881	NA
ENST00000402252.6	-1.64757	7.84755e-06	0.000623858	PYCR1						ENST00000344302.9	-1.38715	3.35158e-05	0.00284046	KRBOX4
ENST00000577066.2	-1.40503	8.11602e-06	0.00064428	BAIAP2-DT						ENST00000276297.9	0.889317	3.40936e-05	0.00288531	DLC1
ENST00000644495.1	-1.14946	8.32816e-06	0.000660179	SLC11A2						ENST00000222543.11	-1.44497	3.44469e-05	0.00291106	TFPI2
ENST00000269919.11	-1.71367	8.55974e-06	0.000677571	PGPEP1						ENST00000393515.7	1.51062	3.51334e-05	0.00296485	ANKRD36BP2
ENST00000547026.6	-1.47553	8.72976e-06	0.000690048	NA						ENST00000399429.8	-2.50285	3.67279e-05	0.003095	COL28A1
ENST00000610854.2	1.71698	8.90103e-06	0.000702588	NEFL						ENST00000298295.4	1.49507	3.72774e-05	0.00313686	DEPP1
ENST00000511297.5	-1.19875	8.9299e-06	0.000703868	ERBIN						ENST00000367264.7	-2.0692	3.76554e-05	0.00316417	KDM5B
ENST00000586751.5	-1.20317	9.00299e-06	0.000708625	LAMA3						ENST00000593194.5	1.7321	3.77974e-05	0.00317161	TNNT1
ENST00000259818.8	1.55495	9.19737e-06	0.000722903	TUBB2B						ENST00000312438.8	-1.38539	3.82877e-05	0.00320821	CLCF1
ENST00000601333.1	-1.26759	9.3107e-06	0.000729749	ECH1						ENST00000542447.6	0.905948	3.85729e-05	0.00322756	CADM1
ENST00000634928.1	-1.26759	9.3107e-06	0.000729749	ECH1						ENST00000517847.6	1.03284	3.87412e-05	0.00323707	ASPH
ENST00000503771.2	1.57101	9.36996e-06	0.000733361	TMEM158						ENST00000354480.2	-1.2402	3.90643e-05	0.00325948	RBM3
ENST00000263464.9	1.42391	9.49317e-06	0.000741961	BIRC3						ENST00000369449.7	1.69945	3.98951e-05	0.00332413	CLIC2
ENST00000661105.1	1.66977	9.59085e-06	0.000748543	NA						ENST00000588787.5	1.05173	4.00527e-05	0.00333258	KANK2
ENST00000652088.1	-1.93844	9.76036e-06	0.000760706	CLCN3P1						ENST00000676478.1	-2.62568	4.07185e-05	0.00338323	NA
ENST00000242480.4	-2.20552	9.87899e-06	0.000768876	EGR2						ENST00000459850.5	2.59462	4.12999e-05	0.00342674	ABCA2
ENST00000533506.5	1.53117	1.00143e-05	0.000778317	LINC01588						ENST00000374902.9	-0.91321	4.16465e-05	0.00345067	TEX10
ENST00000227503.13	1.36026	1.00768e-05	0.000782084	SF1						ENST00000393203.3	-0.885128	4.22836e-05	0.00349857	PTGFRN
ENST00000256689.10	-0.989415	1.0295e-05	0.000797907	SLC38A2						ENST00000398177.2	2.52104	4.23862e-05	0.00350218	VAC14-AS1
ENST00000262133.11	-0.898242	1.04711e-05	0.000809301	RBL2						ENST00000506158.5	2.61631	4.24873e-05	0.00350564	REEP2
ENST00000653216.1	-1.89622	1.04684e-05	0.000809301	SFTA1P						ENST00000290573.7	-1.65931	4.29087e-05	0.0035355	HK2
ENST00000361658.6	-1.36704	1.0622e-05	0.000819825	ULK2						ENST00000587845.5	-1.74739	4.34415e-05	0.00357443	UBE2S
ENST00000454652.6	-1.49563	1.06571e-05	0.00082139	KLHL24						ENST00000264805.9	2.40711	4.38567e-05	0.0036036	PDE5A
ENST00000497594.5	-1.40632	1.07681e-05	0.000828801	PPARG						ENST00000605886.1	-1.21088	4.43883e-05	0.00364224	NA
ENST00000535157.5	-2.17285	1.10231e-05	0.000847259	SCEL						ENST00000359271.4	1.43912	4.50217e-05	0.0036891	SLC2A10
ENST00000540159.3	1.4367	1.11085e-05	0.000852641	BNIP3						ENST00000429102.6	1.77759	4.51794e-05	0.00369258	CDH3
ENST00000581347.2	1.80038	1.12725e-05	0.000864041	TMEM200C						ENST00000569205.5	0.958114	4.51885e-05	0.00369258	CCPG1
ENST00000398514.7	-1.85849	1.15178e-05	0.000881626	DPYSL3						ENST00000472983.1	2.61206	4.57905e-05	0.00373662	YIPF1
ENST00000257287.5	1.10507	1.17258e-05	0.000896314	CEP135						ENST00000374446.7	-2.61212	4.58582e-05	0.003737	NA
ENST00000503506.6	-1.03284	1.18532e-05	0.000904807	TXNRD1						ENST00000020926.8	2.20388	4.61515e-05	0.00375574	SYT13
ENST00000358296.11	2.12531	1.19932e-05	0.000914244	ZNF100						ENST00000528717.1	1.8474	4.66564e-05	0.00379163	NA
ENST00000613183.1	1.50477	1.20212e-05	0.000915121	MSANTD3						ENST00000377777.5	-1.52682	4.71198e-05	0.00382405	H2BC5
ENST00000651289.1	2.07156	1.20415e-05	0.000915415	DST						ENST00000368989.6	1.15335	4.74123e-05	0.00383729	PLEKHA1
ENST00000339868.10	-1.68977	1.20887e-05	0.000917754	SLC24A1						ENST00000534246.1	-1.77497	4.73657e-05	0.00383729	EIF4G2
ENST00000555914.5	-2.00137	1.21387e-05	0.000920289	HNRNPC						ENST00000555818.5	1.30228	4.81724e-05	0.00389349	SIPA1L1
ENST00000391839.6	1.75349	1.2298e-05	0.000931098	COX20						ENST00000457456.5	-1.67597	4.91783e-05	0.00396939	EIF4G1
ENST00000370938.8	-1.30595	1.23511e-05	0.000933848	CTH						ENST00000227618.8	-2.26822	4.93538e-05	0.00397814	ANAPC15
ENST00000397850.6	-2.17219	1.25999e-05	0.000951368	ITGB2						ENST00000537952.1	2.02335	4.9625e-05	0.00398916	TAOK3
ENST00000551369.5	-1.32284	1.26276e-05	0.000952172	RBMS2						ENST00000545683.1	-1.16332	4.96008e-05	0.00398916	H2BC18
ENST00000586514.5	-0.989871	1.27856e-05	0.000962779	SMAD2						ENST00000489254.5	1.57326	5.01031e-05	0.00402214	CEP70
ENST00000294172.7	1.31455	1.29187e-05	0.000971482	NXF1						ENST00000272907.7	-2.60629	5.02708e-05	0.00403015	NYAP2
ENST00000409155.8	-1.18434	1.30906e-05	0.000983085	ALAD						ENST00000409700.4	1.49852	5.08441e-05	0.00406879	PCDHAC1
ENST00000226091.3	-2.08978	1.31739e-05	0.000987145	EFNB3						ENST00000528750.1	-1.54192	5.08898e-05	0.00406879	PPFIA1
ENST00000644362.1	1.39752	1.31801e-05	0.000987145	PGK1						ENST00000648075.1	1.75879	5.11639e-05	0.00408519	LUCAT1
ENST00000409299.8	-2.18965	1.33689e-05	0.000999933	PXMP4						ENST00000664811.1	-2.60747	5.17251e-05	0.00412445	LINC00963
ENST00000372116.5	2.10645	1.35497e-05	0.0010121	MRPS18A						ENST00000589203.5	1.28879	5.31703e-05	0.004234	ZNF519
ENST00000373055.6	1.45492	1.36941e-05	0.00102151	CDCA8						ENST00000638862.1	1.72536	5.35948e-05	0.00426208	ZNF888
ENST00000648222.1	1.57192	1.38065e-05	0.00102852	COL4A2						ENST00000420696.7	-2.45207	5.37417e-05	0.00426804	PBX1
ENST00000669595.1	2.13492	1.39591e-05	0.0010385	LINC02693						ENST00000332904.7	1.87706	5.48823e-05	0.00435279	CDHR1
ENST00000619684.4	1.15519	1.40426e-05	0.00104331	CIP2A						ENST00000518297.6	-0.849596	5.57845e-05	0.00441844	NA
ENST00000593946.5	2.14877	1.41253e-05	0.00104806	PNKP						ENST00000610674.1	-1.44307	5.61534e-05	0.00444174	RN7SL3
ENST00000299130.7	1.20417	1.43008e-05	0.00105967	BCCIP						ENST00000486199.5	2.6084	5.62508e-05	0.00444351	PHF20L1
ENST00000583741.1	1.62301	1.43943e-05	0.00106518	SRSF1						ENST00000553928.5	2.55964	5.68466e-05	0.0044846	MAX
ENST00000330714.8	-2.17856	1.45066e-05	0.00107206	MX2						ENST00000530489.5	-1.38987	5.76977e-05	0.00454571	PLEKHA7
ENST00000606125.1	-1.69534	1.46975e-05	0.00108473	NA						ENST00000316824.4	-2.31923	5.85615e-05	0.00460764	ALX1
ENST00000278826.11	1.45376	1.48432e-05	0.00109403	TMEM138						ENST00000507419.5	1.62949	5.87037e-05	0.00461271	SAR1B
ENST00000379446.10	-1.99732	1.50396e-05	0.00110704	NEDD9						ENST00000262094.10	-1.05042	5.92208e-05	0.00464719	RAB27B
ENST00000561086.1	-1.57587	1.5185e-05	0.00111627	IQGAP1						ENST00000537663.5	1.73845	5.9425e-05	0.00465705	RNF182
ENST00000373316.5	1.06452	1.58604e-05	0.00116438	PGK1						ENST00000578070.5	1.92274	6.16502e-05	0.00482506	SUZ12P1
ENST00000558673.1	-1.53351	1.60365e-05	0.00117575	KLF13						ENST00000312629.10	-1.21976	6.18943e-05	0.00483779	RPS6KB2
ENST00000358160.9	-1.47119	1.62247e-05	0.00118799	GRAMD1C						ENST00000338222.7	-0.965977	6.215e-05	0.00485138	NA
ENST00000288599.9	-1.26623	1.63048e-05	0.00119229	NCOA1						ENST00000490135.6	-1.80733	6.27122e-05	0.00488329	SYNE1
ENST00000568641.2	-2.10653	1.72414e-05	0.00125912	NA						ENST00000580168.5	-0.91482	6.27234e-05	0.00488329	HELZ
ENST00000375710.7	1.8177	1.73852e-05	0.0012663	LDHA						ENST00000338663.12	-1.27458	6.36162e-05	0.00493983	NA
ENST00000672488.1	1.8177	1.73852e-05	0.0012663	LDHA						ENST00000370660.3	0.978463	6.35473e-05	0.00493983	MAP7D3
ENST00000359591.9	-0.994263	1.75029e-05	0.0012732	LRP10						ENST00000586677.5	-1.22997	6.43263e-05	0.00498844	THOP1
ENST00000290271.7	1.11054	1.75416e-05	0.00127435	STC1						ENST00000343958.9	0.961007	6.4652e-05	0.00500715	FGD6
ENST00000369798.7	0.937865	1.79684e-05	0.00130365	TTK						ENST00000628346.2	-1.42622	6.48787e-05	0.00501816	DNM1
ENST00000546313.1	1.04183	1.85056e-05	0.00134089	NNMT						ENST00000273590.3	-1.35988	6.52568e-05	0.00504083	TCTA
ENST00000242607.13	-1.94696	1.86775e-05	0.00135158	NA						ENST00000667322.1	2.2289	6.54569e-05	0.00504972	FAM182A
ENST00000295628.4	0.931464	1.87788e-05	0.00135715	LRRC58						ENST00000667629.1	-0.874976	6.55679e-05	0.00505171	EGLN1
ENST00000371276.9	-1.78337	1.90659e-05	0.00137611	TTC22						ENST00000293308.11	-1.54477	6.64787e-05	0.00511466	KRT8
ENST00000543095.7	-0.954977	1.91314e-05	0.00137905	HEATR5A						ENST00000369707.2	1.93067	6.65574e-05	0.00511466	GSTO2
ENST00000296641.5	1.79134	1.91661e-05	0.00137976	F2RL2						ENST00000491367.1	-2.56806	6.69675e-05	0.00513952	PSORS1C1
ENST00000339082.7	1.69671	1.94157e-05	0.00139592	PLAUR						ENST00000306317.7	2.37472	6.88144e-05	0.00527443	LGI3
ENST00000271332.4	-1.38538	2.03337e-05	0.00146004	CELSR2						ENST00000064724.8	2.00454	6.97212e-05	0.00533704	CLDN11
ENST00000469967.1	1.6271	2.0418e-05	0.0014642	FAM162A						ENST00000418919.6	1.5132	6.99878e-05	0.00535055	GNS
ENST00000552370.5	-1.79469	2.06142e-05	0.00147637	TMBIM6						ENST00000572856.1	1.18434	7.10748e-05	0.00542666	DLGAP1-AS2
ENST00000022615.9	1.09675	2.06939e-05	0.00148017	VDAC3						ENST00000541717.4	-1.60299	7.11852e-05	0.0054281	MELK
ENST00000568654.1	-1.46972	2.0792e-05	0.00148528	NA						ENST00000490969.5	-0.921332	7.13982e-05	0.00543735	SNAPC3
ENST00000545203.2	1.13776	2.12298e-05	0.00151461	ROR1						ENST00000422989.5	-0.99257	7.30109e-05	0.00555304	IRGQ
ENST00000299314.12	-0.902757	2.12681e-05	0.0015154	GNPTAB						ENST00000466319.1	-2.08605	7.37648e-05	0.00560319	FLNA
ENST00000590474.7	-1.21	2.15465e-05	0.00153328	MAP2K6						ENST00000271450.12	2.45391	7.50027e-05	0.00568994	NA
ENST00000267568.8	-1.30658	2.16814e-05	0.00154091	PTGR2						ENST00000395863.8	-2.16191	7.53254e-05	0.00570713	BMP7
ENST00000394673.6	1.05529	2.181e-05	0.00154807	ZNF207						ENST00000358278.7	-1.16527	7.54419e-05	0.00570866	TPM1
ENST00000306773.5	1.58995	2.19054e-05	0.00155286	NPTX1						ENST00000449870.5	-1.27831	7.68873e-05	0.00581062	ILF3
ENST00000552414.1	-1.10965	2.19456e-05	0.00155373	SLC38A2						ENST00000361557.4	1.2865	7.73579e-05	0.00583093	PJA2
ENST00000567897.6	1.24701	2.22957e-05	0.00157651	PLK1						ENST00000368317.3	-2.30961	7.74278e-05	0.00583093	RSPO3
ENST00000421147.5	2.1103	2.25196e-05	0.00159032	LINC02474						ENST00000526927.5	2.53563	7.74508e-05	0.00583093	LTBP3
ENST00000539756.1	0.91871	2.26085e-05	0.00159457	TCP1						ENST00000441925.2	-0.878711	7.90175e-05	0.00594134	DIPK2A
ENST00000329099.4	0.962059	2.28904e-05	0.00161038	RFLNB						ENST00000357275.6	1.94932	7.9388e-05	0.00596163	DBNDD2
ENST00000640199.1	0.962059	2.28904e-05	0.00161038	RFLNB						ENST00000296522.11	-2.55279	8.04718e-05	0.00603539	HPGD
ENST00000470316.5	-1.85941	2.32446e-05	0.00163323	NUB1						ENST00000368259.6	-2.12903	8.06353e-05	0.00604001	CCT3
ENST00000645023.1	1.87047	2.34685e-05	0.00164688	NEAT1						ENST00000586501.1	2.00121	8.17375e-05	0.00611485	KIAA1328
ENST00000505397.1	1.22288	2.35071e-05	0.00164751	LIN54						ENST00000653738.2	-1.01911	8.21554e-05	0.00613837	ERCC6L2
ENST00000542973.5	1.49874	2.4186e-05	0.00169296	KDM2B						ENST00000221972.8	2.47543	8.2919e-05	0.00617986	CD79A
ENST00000508973.5	1.75766	2.4315e-05	0.00169985	GUSBP1						ENST00000543196.6	1.96292	8.28874e-05	0.00617986	GALNT6
ENST00000454366.2	1.2334	2.44184e-05	0.00170494	GTSE1						ENST00000551467.5	1.39636	8.32678e-05	0.00619807	ERGIC2
ENST00000567226.1	-2.12009	2.47489e-05	0.00172584	NA						ENST00000319004.6	-1.35592	8.3954e-05	0.00624131	GEMIN4
ENST00000324501.10	-0.984459	2.51959e-05	0.00175482	PSEN1						ENST00000435683.7	2.49412	8.77624e-05	0.00651627	ABCA7
ENST00000550767.5	1.26086	2.55696e-05	0.00177862	TUBA1A						ENST00000309794.16	-1.6066	8.87385e-05	0.00658052	NARF
ENST00000446690.2	-1.94473	2.58027e-05	0.0017926	COL6A4P1						ENST00000586602.5	-1.2815	8.89061e-05	0.00658472	ZNF121
ENST00000610738.5	-1.95115	2.64106e-05	0.00183254	COLCA2						ENST00000531493.5	-1.77694	8.92054e-05	0.00659864	FOSL1
ENST00000229239.10	0.999651	2.65295e-05	0.0018385	GAPDH						ENST00000237289.8	-1.33773	8.97739e-05	0.00663242	TNFAIP3
ENST00000359299.8	2.11537	2.66155e-05	0.00184216	ANXA10						ENST00000381396.9	1.19624	9.05698e-05	0.0066829	CCP110
ENST00000006658.11	-1.42497	2.68044e-05	0.00185293	SPATA20						ENST00000267568.8	1.212	9.12447e-05	0.00672434	PTGR2
ENST00000354353.9	1.91302	2.69918e-05	0.00186358	KCNMA1						ENST00000404354.3	1.7457	9.17453e-05	0.00675284	SMC1B
ENST00000508863.6	-2.12419	2.73186e-05	0.0018838	MRPS27						ENST00000249075.4	-1.00856	9.22496e-05	0.00678155	LIF
ENST00000305997.8	0.825769	2.74419e-05	0.00188996	MBOAT2						ENST00000312134.3	1.99488	9.2987e-05	0.00682729	CST6
ENST00000595962.6	1.24757	2.74833e-05	0.00189047	ZNF480						ENST00000358502.10	-1.07429	9.33035e-05	0.00684206	APOL2
ENST00000461298.1	-2.10904	2.78404e-05	0.00191267	FCGR2A						ENST00000267836.10	-1.10347	9.35967e-05	0.00685509	MYEF2
ENST00000389720.4	-1.50768	2.79011e-05	0.00191448	SPTB						ENST00000401547.6	1.5926	9.57664e-05	0.00700536	KMT5B
ENST00000325495.9	1.34627	2.84664e-05	0.00195086	HNRNPM						ENST00000397120.8	-2.47424	9.67191e-05	0.00706633	AP1G2
ENST00000309731.12	-2.10906	2.88951e-05	0.0019778	GRAMD2A						ENST00000302506.8	-1.36293	9.91365e-05	0.00723404	CDC25A
ENST00000220763.10	-1.53512	2.95221e-05	0.00201824	CPQ						ENST00000326840.11	-0.901358	9.99234e-05	0.0072825	DCBLD2
ENST00000442151.6	1.64641	2.9876e-05	0.00203993	CD44						ENST00000524718.5	2.43304	0.000100085	0.00728532	ST14
ENST00000484086.6	-2.05998	3.00649e-05	0.00205031	RFC5						ENST00000377705.6	-0.820479	0.000101236	0.00736007	NOL9
ENST00000382968.9	-1.92352	3.02134e-05	0.0020554	RNF212						ENST00000428670.8	-1.1672	0.000102551	0.00744654	NA
ENST00000674590.1	0.998849	3.02051e-05	0.0020554	NA						ENST00000568654.1	1.37256	0.000104091	0.00754913	NA
ENST00000468262.5	-1.33403	3.08236e-05	0.00209435	TGM2						ENST00000344949.9	-1.09699	0.000104482	0.00756828	TBC1D23
ENST00000502307.1	1.53035	3.15408e-05	0.00214047	AREG						ENST00000652088.1	1.89658	0.000105096	0.00760341	CLCN3P1
ENST00000330459.8	1.05332	3.26562e-05	0.00221346	KPNA2						ENST00000367879.9	-0.893759	0.000105498	0.00762324	UCK2
ENST00000338222.7	1.02997	3.28554e-05	0.00222426	NA						ENST00000482517.5	-1.62003	0.000106017	0.00765144	MYCBP2
ENST00000556454.1	-1.21559	3.29592e-05	0.00222857	CLMN						ENST00000372097.10	-1.13228	0.000106898	0.00770564	NA
ENST00000396068.6	0.91415	3.3043e-05	0.00223153	ANLN						ENST00000381577.4	-1.37336	0.000107786	0.00776017	CD274
ENST00000612661.2	1.29743	3.31644e-05	0.00223701	MARCKS						ENST00000417564.3	1.65226	0.00010948	0.00787259	DIP2A
ENST00000620514.1	-1.73363	3.3473e-05	0.00225509	HMGN3						ENST00000472297.2	1.89736	0.000110005	0.00790077	NA
ENST00000359470.6	-1.69439	3.36038e-05	0.00226116	C1orf116						ENST00000221327.8	-1.62976	0.000111523	0.00800013	ZNF180
ENST00000476015.1	-1.5742	3.41344e-05	0.00229409	LAMP3						ENST00000392870.3	1.05898	0.000111922	0.00801904	GRK5
ENST00000336032.4	-0.914387	3.42091e-05	0.00229635	PNRC1						ENST00000546711.5	1.76365	0.000113899	0.00815088	FGD6
ENST00000441439.6	-1.82808	3.42671e-05	0.00229746	LMO3						ENST00000393845.9	-1.81235	0.000115801	0.00827698	CFAP44
ENST00000599345.1	-2.08924	3.4498e-05	0.00231016	MAP2K2						ENST00000493315.1	1.50773	0.000116104	0.00828868	WDPCP
ENST00000440284.6	-1.91155	3.47593e-05	0.00232486	ACSM3						ENST00000371060.7	2.24735	0.000116676	0.0083195	LEPR
ENST00000366687.5	0.920222	3.48416e-05	0.00232757	CCSAP						ENST00000335181.10	-1.10741	0.000119876	0.00853737	PKM
ENST00000340042.2	2.03866	3.50843e-05	0.00234097	GLI4						ENST00000278826.11	-1.31939	0.000120394	0.00854152	TMEM138
ENST00000356860.8	1.65552	3.56816e-05	0.00237798	CACNA2D1						ENST00000344175.10	-1.08722	0.000120136	0.00854152	NA
ENST00000328252.4	-2.04696	3.57444e-05	0.00237931	PAPPA						ENST00000443870.3	1.64437	0.000120504	0.00854152	NA
ENST00000594991.5	-1.88783	3.59998e-05	0.00239345	SLC1A5						ENST00000645220.1	1.41273	0.00012051	0.00854152	GSDME
ENST00000232125.9	1.24509	3.6056e-05	0.00239433	FAM162A						ENST00000447137.2	1.7771	0.000121056	0.00856335	ZNF680
ENST00000309446.11	1.26082	3.61571e-05	0.00239818	KLF7						ENST00000578527.1	1.22539	0.000121107	0.00856335	PITPNC1
ENST00000403729.7	1.09124	3.63546e-05	0.0024084	ANTXR2						ENST00000296632.8	0.83239	0.000124228	0.00877359	STARD4
ENST00000382114.9	-1.55731	3.6934e-05	0.00244388	LGI2						ENST00000216294.5	1.1221	0.000124516	0.00878349	SNAPC1
ENST00000367080.8	-1.13077	3.71675e-05	0.00245641	PFKFB2						ENST00000448490.1	2.07634	0.000126181	0.0088904	LINC00865
ENST00000515804.1	-1.59371	3.74639e-05	0.00247306	ANKRA2						ENST00000466525.1	-1.57604	0.00012917	0.00909014	GAPDH
ENST00000472297.2	-1.84957	3.76203e-05	0.00248045	NA						ENST00000264027.9	0.951563	0.000130117	0.00914595	SC5D
ENST00000508487.3	1.37426	3.81753e-05	0.00251406	CXCL2						ENST00000465487.5	1.33653	0.000131329	0.00922023	SLC4A7
ENST00000219299.8	-1.18529	3.83083e-05	0.00251984	CCDC113						ENST00000584502.1	1.55584	0.000132958	0.00932357	CD68
ENST00000267569.5	-1.5887	3.86153e-05	0.00253703	JDP2						ENST00000574547.5	-1.83921	0.000133853	0.00937527	MYBBP1A
ENST00000371222.4	1.07731	3.92047e-05	0.00257272	JUN						ENST00000308807.12	-1.14128	0.000134529	0.00941145	MLKL
ENST00000510496.5	-1.44486	4.05188e-05	0.00265582	FAM169A						ENST00000482116.1	-1.63333	0.000134744	0.00941542	LMO7
ENST00000311601.6	-1.22893	4.1195e-05	0.00269696	SH3PXD2B						ENST00000401396.5	1.60757	0.000135153	0.00943291	ICA1
ENST00000388968.8	1.08804	4.13107e-05	0.00270136	HSPD1						ENST00000356799.6	-2.49743	0.000135813	0.00946778	RNF146
ENST00000546566.6	-1.98151	4.15294e-05	0.00271248	NA						ENST00000330899.5	-0.966841	0.000136676	0.00951677	DNAJA1
ENST00000438329.5	1.61529	4.23853e-05	0.00276513	NOL12						ENST00000553307.5	1.1894	0.000137759	0.00958093	DAAM1
ENST00000249647.8	-1.02578	4.29097e-05	0.00279279	SNAP23						ENST00000592516.1	-2.48875	0.000138776	0.00964039	CARM1
ENST00000647358.2	-2.07331	4.28826e-05	0.00279279	CBLC						ENST00000298815.13	-1.20331	0.000139152	0.00965516	ARHGAP42
ENST00000487389.5	1.78897	4.34953e-05	0.0028276	PLSCR1						ENST00000663296.1	2.46756	0.00013977	0.00968674	MIR100HG
ENST00000542902.5	-1.82344	4.38447e-05	0.00284699	TAOK3						ENST00000435224.3	-1.11315	0.000140658	0.00973689	ABTB2
ENST00000297135.9	-0.908356	4.39336e-05	0.00284944	NA						ENST00000674237.1	1.08329	0.000143122	0.0098959	TBC1D30
ENST00000370473.5	-2.07581	4.4458e-05	0.00288009	GBP1						ENST00000338970.10	-0.906381	0.000143393	0.00990313	RPL14
ENST00000266546.11	-1.50972	4.49049e-05	0.00290229	CLSTN3						ENST00000422653.1	-2.44468	0.000145382	0.0100201	NA
ENST00000672495.1	-1.50972	4.49049e-05	0.00290229	CLSTN3						ENST00000434744.5	-1.12823	0.000145424	0.0100201	ETV5
ENST00000295400.11	-1.13393	4.49753e-05	0.00290346	TGFA						ENST00000360467.7	-1.41998	0.000145659	0.0100246	COL4A2
ENST00000446072.5	-1.8676	4.59185e-05	0.00295917	FLOT1						ENST00000220763.10	1.44617	0.000145844	0.0100257	CPQ
ENST00000554156.5	1.26636	4.59445e-05	0.00295917	AHSA1						ENST00000369464.7	2.47244	0.000146278	0.0100439	TRIM45
ENST00000550503.1	1.41166	4.6621e-05	0.00299927	NAV3						ENST00000357167.8	1.12813	0.000147164	0.0100818	BTBD11
ENST00000254108.12	1.68894	4.70429e-05	0.00302292	FUS						ENST00000469754.3	-2.10522	0.000147169	0.0100818	DLEU1
ENST00000597666.5	1.98988	4.79326e-05	0.00307653	TIMM50						ENST00000308946.3	2.4354	0.000148055	0.0101191	MYEOV
ENST00000519914.5	-1.76826	4.84593e-05	0.00310676	SDC2						ENST00000331239.8	1.29589	0.000147927	0.0101191	C11orf54
ENST00000379412.9	1.38702	4.86742e-05	0.00311336	LDHA						ENST00000398235.6	-2.4773	0.000148745	0.0101546	CHTF8
ENST00000673204.1	1.38702	4.86742e-05	0.00311336	LDHA						ENST00000358160.9	1.34616	0.000149142	0.01017	GRAMD1C
ENST00000409458.3	-2.04178	4.88943e-05	0.00312027	GPNMB						ENST00000552429.5	1.80674	0.000149671	0.0101943	PPHLN1
ENST00000673716.1	-2.06459	4.88584e-05	0.00312027	ATP10A						ENST00000383829.7	-1.65783	0.000150001	0.0102051	BRPF1
ENST00000304567.10	1.06717	4.97928e-05	0.00317396	RRM2						ENST00000376236.9	-1.45479	0.000150327	0.0102155	APBB1IP
ENST00000422653.1	2.04778	5.00401e-05	0.00318608	NA						ENST00000298351.5	2.06216	0.000151648	0.0102935	TMEM63C
ENST00000261537.7	-0.844887	5.03273e-05	0.0032007	NA						ENST00000253815.3	1.53137	0.000153061	0.0103776	UBE2D2
ENST00000202556.14	-1.27538	5.06144e-05	0.00321528	PPP1R13B						ENST00000513040.5	-2.44853	0.000154678	0.0104752	GRAMD2B
ENST00000519831.5	1.43493	5.0822e-05	0.00322479	MRPL15						ENST00000645623.1	-2.19343	0.000156135	0.0105618	CSNK2A1
ENST00000600092.5	1.56348	5.0883e-05	0.00322498	HNRNPM						ENST00000394009.5	1.5824	0.000160078	0.0108039	BBOF1
ENST00000529403.1	-1.57884	5.10973e-05	0.00323488	TMX2						ENST00000678508.1	-2.47606	0.000159954	0.0108039	NA
ENST00000398989.2	1.08386	5.15219e-05	0.00325806	TUBA4A						ENST00000543789.6	1.60138	0.000160738	0.0108361	CDKN3
ENST00000440411.7	-1.81591	5.18906e-05	0.00327765	PAN2						ENST00000456692.6	1.52582	0.000162313	0.0109299	RASA1
ENST00000434472.6	1.88218	5.21361e-05	0.00328942	CD44						ENST00000519831.5	-1.35364	0.000163954	0.0110279	MRPL15
ENST00000277570.10	-1.18013	5.2445e-05	0.00330142	PROSER2						ENST00000314088.6	1.32153	0.00016419	0.0110311	H2AC6
ENST00000394023.7	-1.70224	5.24015e-05	0.00330142	SMARCC2						ENST00000379134.7	1.6515	0.00016456	0.0110311	USF2
ENST00000482016.6	-1.05503	5.27699e-05	0.00331813	CGGBP1						ENST00000480968.1	2.18698	0.000164424	0.0110311	GLMP
ENST00000541364.5	1.23307	5.32836e-05	0.00334665	TUBA1C						ENST00000303221.10	0.905839	0.000166107	0.0111197	EMB
ENST00000225174.8	1.06961	5.37026e-05	0.00336916	PPIF						ENST00000527183.1	1.6205	0.000166257	0.0111197	SC5D
ENST00000358461.6	-1.76365	5.49059e-05	0.00344077	AFAP1						ENST00000368136.3	-2.42807	0.000168003	0.0112198	L3MBTL3
ENST00000590818.5	-2.03618	5.53589e-05	0.00346526	DENND1C						ENST00000581486.5	-1.3221	0.000168132	0.0112198	NCOA4
ENST00000666537.1	-1.97031	5.547e-05	0.00346831	TARID						ENST00000552168.1	1.94666	0.000170691	0.0113778	TNS2
ENST00000244576.8	-1.06523	5.58784e-05	0.0034894	ZNF391						ENST00000324907.14	1.18661	0.000173066	0.0115232	GRHL1
ENST00000435683.7	-2.04567	5.59327e-05	0.0034894	ABCA7						ENST00000380888.5	2.20071	0.000175324	0.0116604	LINC01597
ENST00000231721.7	-2.04159	5.64251e-05	0.00351617	SEMA3G						ENST00000311180.9	-1.02397	0.00017602	0.0116936	PDE12
ENST00000396033.6	-1.38784	5.66721e-05	0.00352762	ITGB1						ENST00000458420.7	2.46198	0.000177269	0.0117634	CLSTN2
ENST00000317702.10	1.33083	5.71941e-05	0.00355613	TUBB6						ENST00000395407.7	-2.41294	0.000181537	0.0120331	PAQR5
ENST00000528750.1	1.5216	5.75424e-05	0.0035738	PPFIA1						ENST00000467789.5	1.34042	0.000183209	0.0121304	SSR3
ENST00000375252.3	-0.975711	5.92909e-05	0.00367829	CYBRD1						ENST00000341322.4	1.25214	0.000183603	0.0121429	BRWD1
ENST00000467317.5	1.33857	5.98661e-05	0.00370983	TMEM14B						ENST00000330149.10	1.15799	0.00018428	0.0121607	TRAPPC6B
ENST00000371625.8	-2.045	6.13698e-05	0.00379879	PTGDS						ENST00000466771.6	-0.844774	0.000184179	0.0121607	PTGR1
ENST00000380782.6	1.83634	6.21008e-05	0.00383976	MID1						ENST00000357703.6	2.40296	0.000184677	0.0121733	GHR
ENST00000250111.9	-1.91868	6.26374e-05	0.00386864	ATP1B2						ENST00000512729.5	-2.42673	0.00018706	0.0123167	TRIML2
ENST00000330149.10	-1.23912	6.38031e-05	0.00393627	TRAPPC6B						ENST00000275358.8	1.67605	0.000188	0.0123648	VWDE
ENST00000623250.1	1.20255	6.45576e-05	0.00397841	NA						ENST00000315970.12	1.26276	0.000188233	0.0123665	OS9
ENST00000332810.4	1.40799	6.51381e-05	0.00400974	AEN						ENST00000396396.6	2.06556	0.000188541	0.012373	PGM5
ENST00000308418.10	1.03593	6.52113e-05	0.00400981	RNASEH2C						ENST00000267460.9	1.96503	0.000192102	0.0125927	PELI2
ENST00000511224.5	-2.0277	6.56327e-05	0.00403127	SELENOP						ENST00000608067.6	1.65543	0.000194158	0.0127135	LAMTOR5-AS1
ENST00000264036.6	1.27739	6.57822e-05	0.00403155	MCAM						ENST00000361311.4	-2.06489	0.000200095	0.0130829	CLSTN1
ENST00000431584.2	-1.0723	6.57269e-05	0.00403155	ABCA2						ENST00000378735.5	1.08569	0.000200241	0.0130829	KIF3A
ENST00000372003.6	-2.02343	6.62656e-05	0.00405671	TSPAN1						ENST00000535049.5	1.67795	0.000200944	0.0131144	MPHOSPH9
ENST00000374446.7	1.97111	6.71758e-05	0.00410791	NA						ENST00000652850.1	1.6369	0.000203173	0.0132453	NA
ENST00000354287.5	-1.76769	6.79086e-05	0.00414816	FBXO2						ENST00000243077.8	0.965963	0.00020397	0.0132827	LRP1
ENST00000374987.4	1.1035	6.86433e-05	0.00418844	APEX2						ENST00000314222.5	-1.38574	0.000207483	0.0134336	PHLDA2
ENST00000300527.9	-1.23431	6.93087e-05	0.00422441	COL6A2						ENST00000356126.8	-0.962562	0.000207558	0.0134336	PSMD12
ENST00000345146.7	-1.06789	6.97656e-05	0.00424628	NA						ENST00000397909.7	-1.30313	0.000207566	0.0134336	NAV3
ENST00000379893.5	2.01836	6.982e-05	0.00424628	DCLK1						ENST00000455036.8	0.781857	0.000207147	0.0134336	ZBTB10
ENST00000256686.10	-1.51695	7.0539e-05	0.0042716	TMEM106C						ENST00000500161.2	2.43788	0.000207308	0.0134336	ZNF329
ENST00000272907.7	1.97951	7.04866e-05	0.0042716	NYAP2						ENST00000624436.1	1.51321	0.000207645	0.0134336	RPL37A
ENST00000290209.9	-1.0733	7.05434e-05	0.0042716	SLC12A6						ENST00000474195.1	1.27066	0.000209746	0.0135547	LRRFIP1
ENST00000518382.1	1.0767	7.0444e-05	0.0042716	MCM4						ENST00000646538.2	-2.36914	0.000211199	0.0136337	SOX7
ENST00000518002.5	-1.3441	7.13212e-05	0.004314	SFTA3						ENST00000381086.9	1.23065	0.000214429	0.0138121	IGFBP3
ENST00000261839.12	-0.942466	7.17821e-05	0.00433358	MYO5C						ENST00000587560.5	-1.3208	0.000214354	0.0138121	H3-3B
ENST00000484600.6	-1.13826	7.18006e-05	0.00433358	ARPC1B						ENST00000610551.2	-1.3171	0.000214721	0.013816	ARHGAP23
ENST00000518306.5	1.72968	7.28951e-05	0.00439136	ASPH						ENST00000354694.12	-1.60496	0.000214966	0.0138167	PES1
ENST00000553928.5	-2.02721	7.29158e-05	0.00439136	MAX						ENST00000308710.9	-2.4072	0.000215647	0.0138455	NGLY1
ENST00000341247.8	-1.57121	7.35251e-05	0.00442327	LIMA1						ENST00000367651.4	-1.44325	0.00021688	0.0139096	CITED2
ENST00000252595.12	-1.51226	7.59869e-05	0.00456643	SLC27A1						ENST00000397850.6	2.41528	0.000220409	0.0141207	ITGB2
ENST00000462460.6	-1.48459	7.62944e-05	0.00457997	ARHGEF2						ENST00000328236.10	1.11924	0.000221767	0.014184	NA
ENST00000555443.5	-1.02414	7.66134e-05	0.00459416	KLHDC2						ENST00000648467.1	1.52038	0.000221875	0.014184	ATP8B1
ENST00000367233.10	1.28	7.94983e-05	0.00476203	MTRF1L						ENST00000512576.3	-1.1755	0.000229252	0.0146398	NA
ENST00000475381.7	1.06637	8.06206e-05	0.00482406	NCEH1						ENST00000323798.8	-1.15727	0.000230682	0.0147153	GYS1
ENST00000407847.5	1.77435	8.15646e-05	0.0048753	PRDM6						ENST00000584667.6	-1.32909	0.00023161	0.0147586	SAP30BP
ENST00000377069.8	-1.76182	8.34722e-05	0.00498397	KDM2B						ENST00000283946.8	1.64621	0.000233179	0.014839	FBXO36
ENST00000332624.8	0.948642	8.41339e-05	0.0050181	TRAK2						ENST00000423497.5	2.17064	0.000233395	0.014839	BUD23
ENST00000367069.7	-1.15618	8.44842e-05	0.0050336	RSPH3						ENST00000507382.2	2.04221	0.000233622	0.014839	TMEM92
ENST00000330010.12	1.45687	8.49411e-05	0.00505	NEXN						ENST00000448404.5	-1.8003	0.000235672	0.0149532	SF1
ENST00000494282.6	-1.07841	8.48542e-05	0.00505	AIG1						ENST00000594759.5	1.70307	0.000237818	0.0150732	LIG1
ENST00000521659.5	-1.65649	8.55336e-05	0.0050798	ENO3						ENST00000260302.8	-2.0748	0.000240509	0.0152275	MMP13
ENST00000215061.9	-1.85896	8.57348e-05	0.00508632	OCEL1						ENST00000419110.5	1.04502	0.000240915	0.015237	HMGB3
ENST00000442123.6	-1.41504	8.68427e-05	0.00514656	STYX						ENST00000400293.5	-2.40165	0.000243478	0.0153174	DDX39B
ENST00000624069.3	-1.5298	8.79082e-05	0.00520417	RPL13A						ENST00000430703.5	-2.40165	0.000243478	0.0153174	DDX39B
ENST00000372695.6	-1.88365	8.80957e-05	0.00520419	BEX4						ENST00000438578.5	-2.40165	0.000243478	0.0153174	DDX39B
ENST00000638478.1	-1.0638	8.80941e-05	0.00520419	PIGT						ENST00000446341.5	-2.40165	0.000243478	0.0153174	DDX39B
ENST00000360472.9	1.22926	8.94114e-05	0.00527632	PEA15						ENST00000453488.5	-2.40165	0.000243478	0.0153174	DDX39B
ENST00000445435.1	1.05112	9.00436e-05	0.00530238	CEP55						ENST00000376962.10	-1.31702	0.000244632	0.0153737	ZFAND5
ENST00000645538.1	1.27297	8.99674e-05	0.00530238	ATP13A3						ENST00000636879.1	2.13433	0.000246353	0.0154655	ALDH7A1
ENST00000333896.5	1.14591	9.08968e-05	0.00534696	SPTBN1						ENST00000676232.1	2.41607	0.000249769	0.0156634	NA
ENST00000338970.10	0.960084	9.22164e-05	0.00541886	RPL14						ENST00000570727.5	2.28833	0.000253772	0.0158808	NDE1
ENST00000538151.2	-1.8415	9.25368e-05	0.00543195	OCLN						ENST00000632288.1	2.28833	0.000253772	0.0158808	NDE1
ENST00000343484.10	-1.86842	9.36852e-05	0.00548487	TCEA2						ENST00000391921.9	-1.39962	0.000255312	0.0159603	CD55
ENST00000473401.5	-1.62391	9.37339e-05	0.00548487	GSTO2						ENST00000374500.10	-2.01059	0.000257798	0.0160988	CUTA
ENST00000478746.1	-1.97749	9.36166e-05	0.00548487	VIM						ENST00000671605.1	1.46278	0.000258241	0.0161095	RAD51-AS1
ENST00000350060.10	-1.99839	9.45578e-05	0.00552726	ARHGAP4						ENST00000395405.5	-1.58625	0.000258859	0.0161311	ZWINT
ENST00000491367.1	1.94723	9.52011e-05	0.00555902	PSORS1C1						ENST00000260197.12	0.856808	0.000260774	0.0162334	SORL1
ENST00000300954.9	-1.98513	9.691e-05	0.00565288	PCSK4						ENST00000502803.5	1.81471	0.000261406	0.0162428	ABCE1
ENST00000265748.7	0.93298	9.73609e-05	0.0056673	ANLN						ENST00000602203.1	-2.3598	0.000261474	0.0162428	SYDE1
ENST00000484638.1	1.02958	9.73204e-05	0.0056673	RIN2						ENST00000397061.3	-1.00901	0.00026301	0.0163212	NUDT19
ENST00000461286.4	-1.99963	9.75381e-05	0.00567168	RFPL1S						ENST00000468534.2	1.01727	0.000268035	0.0166157	CCDC88A
ENST00000413364.6	-1.29301	9.82387e-05	0.00570646	LITAF						ENST00000648973.1	1.2818	0.000268887	0.0166511	ZNF600
ENST00000273590.3	1.36003	9.85529e-05	0.00571874	TCTA						ENST00000648039.1	1.44673	0.000271632	0.0168035	ATP8B1
ENST00000263202.15	1.32667	9.97349e-05	0.0057813	UFD1						ENST00000394642.7	-1.5383	0.000273722	0.0169152	TMEM98
ENST00000273353.4	1.34424	0.000100287	0.00580727	MYH15						ENST00000330794.9	1.15482	0.000274804	0.0169467	STING1
ENST00000613817.4	1.78091	0.000100903	0.00583687	UHRF1						ENST00000672102.1	1.15482	0.000274804	0.0169467	STING1
ENST00000222122.10	-1.77143	0.000102684	0.00592752	DBP						ENST00000368194.8	-1.00656	0.000277307	0.0170833	NA
ENST00000431010.3	1.06607	0.00010259	0.00592752	NA						ENST00000583463.6	1.87731	0.000277599	0.0170836	NA
ENST00000367963.8	-1.4543	0.000103201	0.0059512	MOXD1						ENST00000330877.7	1.37394	0.000279236	0.0171649	NA
ENST00000652397.1	-1.9923	0.000103894	0.00598499	PRKAG2						ENST00000418547.2	1.94892	0.000279499	0.0171649	CD99L2
ENST00000598367.5	1.20653	0.000105472	0.00606963	HNRNPM						ENST00000470696.1	1.82656	0.000280193	0.0171897	ICA1
ENST00000306385.10	-1.32133	0.000106811	0.0061403	BMP1						ENST00000568546.6	-1.37796	0.000284373	0.0174281	TBL3
ENST00000288840.10	-1.7159	0.000107365	0.00616577	SMAD6						ENST00000298912.9	1.02152	0.000286111	0.0175165	CLMN
ENST00000537296.5	1.59906	0.000110663	0.00634209	LDHA						ENST00000262396.10	-2.3663	0.000287797	0.0176016	TRAF4
ENST00000671909.1	1.59906	0.000110663	0.00634209	LDHA						ENST00000488845.1	1.55615	0.000288464	0.0176242	CDCA7L
ENST00000449045.7	1.78103	0.000111311	0.00637265	PPT1						ENST00000470316.5	1.77858	0.000292142	0.0178122	NUB1
ENST00000284268.8	-0.948849	0.000111505	0.00637724	ANKH						ENST00000591198.5	-1.73107	0.000291867	0.0178122	SEPTIN9
ENST00000257770.8	0.993523	0.000111775	0.00637957	NT5E						ENST00000373479.9	-1.5788	0.000292925	0.0178417	RNF8
ENST00000438723.1	-1.80566	0.000111696	0.00637957	RALGPS1						ENST00000373237.4	-0.767094	0.000297196	0.0180833	PSMB2
ENST00000472983.1	-1.98006	0.000112286	0.00639557	YIPF1						ENST00000262177.9	-1.13114	0.000299435	0.0182008	DNAJB6
ENST00000554589.5	-1.26972	0.000112192	0.00639557	KLHDC2						ENST00000530659.1	1.8315	0.000301485	0.0183066	CFAP300
ENST00000242776.9	1.30199	0.000113578	0.00645641	DDX39A						ENST00000340578.10	-1.03735	0.000302667	0.0183596	RANBP3
ENST00000541731.1	1.61423	0.000113586	0.00645641	STRAP						ENST00000588097.5	1.95412	0.000303543	0.0183939	RUNDC3A-AS1
ENST00000555818.5	-1.28938	0.000113724	0.00645769	SIPA1L1						ENST00000262428.5	-1.32536	0.000305892	0.0185174	COTL1
ENST00000284037.10	-1.37798	0.000114277	0.00648248	NA						ENST00000410110.6	-1.53034	0.000307015	0.0185664	BZW1
ENST00000078445.7	-1.92207	0.000115593	0.00655043	CREB3L3						ENST00000418109.5	1.96491	0.00030799	0.0186064	LAMB2
ENST00000216281.13	1.0896	0.00011725	0.00663156	HSP90AA1						ENST00000557929.5	-1.26655	0.000310255	0.0187242	PSMA4
ENST00000306336.6	-1.1754	0.000117263	0.00663156	C2orf68						ENST00000431010.3	-0.983517	0.000310595	0.0187257	NA
ENST00000461471.1	-1.80018	0.000120478	0.00680648	OR2A9P						ENST00000308924.9	-1.64812	0.000313125	0.018859	NA
ENST00000376509.4	1.23039	0.000121088	0.00683399	PIM2						ENST00000674429.1	-2.22873	0.000316532	0.0190449	STS
ENST00000308713.9	-1.5647	0.000123073	0.00693569	SEZ6L2						ENST00000329433.10	-1.33505	0.000318614	0.0191507	HNRNPH1
ENST00000485641.5	1.75379	0.000123139	0.00693569	UXT						ENST00000268042.7	1.57944	0.000323895	0.0194312	ARRDC4
ENST00000441160.1	1.7796	0.000124384	0.00699871	LINC02474						ENST00000495170.1	1.38961	0.000323935	0.0194312	TLE4
ENST00000518154.5	1.59058	0.000124754	0.00701242	MATN2						ENST00000304992.11	-0.758675	0.000326972	0.0195935	PRPF8
ENST00000437868.5	1.78735	0.000125315	0.00703685	MBOAT7						ENST00000397747.5	-2.36881	0.000331416	0.0198398	PDCD1LG2
ENST00000269159.8	-1.42475	0.000125564	0.00704372	IMPA2						ENST00000504949.1	-1.57189	0.000331919	0.0198499	RHOBTB3
ENST00000417154.5	-1.1011	0.000128262	0.00718785	GLS						ENST00000293349.10	-2.34379	0.000337057	0.0201369	PLEKHH3
ENST00000515359.6	-1.95829	0.000130082	0.00728252	DAG1						ENST00000559512.5	2.01585	0.000339013	0.0202333	MOK
ENST00000393515.7	-1.43558	0.000130732	0.00731156	ANKRD36BP2						ENST00000529010.6	1.13372	0.000340661	0.0203113	NUCB2
ENST00000373509.6	-1.04673	0.000131806	0.00735679	PIM1						ENST00000620879.4	-1.02941	0.000345978	0.0206076	GTF2I
ENST00000414700.7	-1.83032	0.000131684	0.00735679	SHMT2						ENST00000369454.4	1.43797	0.000350456	0.0208534	RAB39B
ENST00000426824.8	-1.78346	0.000134681	0.00750977	BAIAP3						ENST00000375522.1	-2.28537	0.000351517	0.0208955	IPPK
ENST00000409184.7	1.21571	0.000135716	0.00755988	COBLL1						ENST00000361545.9	1.50648	0.000354713	0.0210644	CLIP2
ENST00000678128.1	-1.27235	0.000138011	0.00768003	NA						ENST00000552442.1	-1.36884	0.00036089	0.0214098	UBE2N
ENST00000393467.1	1.17525	0.000138281	0.00768737	CAV1						ENST00000254799.11	-1.02132	0.000368727	0.0218529	GRSF1
ENST00000265295.9	1.08725	0.000138578	0.00769622	SPDL1						ENST00000460320.1	-2.34062	0.000370801	0.0219539	TRUB2
ENST00000323523.8	1.49029	0.000139162	0.00772091	TMEM45A						ENST00000304734.9	-0.926829	0.000372908	0.0220566	RPL7L1
ENST00000562057.5	-1.8264	0.000140573	0.0077839	SPINT1						ENST00000435634.3	-0.975017	0.000374087	0.0220904	EXOSC6
ENST00000626021.2	-1.31674	0.000140577	0.0077839	PTP4A1						ENST00000534079.5	1.09962	0.000374225	0.0220904	TAF1D
ENST00000602574.5	1.25596	0.000140752	0.00778584	COMMD3						ENST00000484086.6	2.12742	0.000379617	0.0223865	RFC5
ENST00000585908.2	-1.29808	0.000145091	0.0080179	ANKRD29						ENST00000339091.8	1.00398	0.000380828	0.0224356	TFPI
ENST00000438773.4	-1.21126	0.000145429	0.00802858	TRAPPC9						ENST00000461540.2	2.35972	0.000382482	0.0225107	CCT4
ENST00000491108.1	1.79202	0.000145952	0.00804948	ARHGAP22						ENST00000497594.5	1.21287	0.000389275	0.0228758	PPARG
ENST00000257570.9	-1.37955	0.000147144	0.0081072	OASL						ENST00000599515.2	2.18507	0.000389457	0.0228758	NA
ENST00000476511.1	-1.32908	0.000147332	0.00810954	ZC3H6						ENST00000254770.2	-1.49418	0.000390691	0.0229256	LANCL2
ENST00000601469.2	-1.85683	0.000148702	0.00817687	ZNF347						ENST00000379484.10	-1.18898	0.000394503	0.0231264	MBTPS2
ENST00000301905.9	1.12482	0.000151071	0.00829074	PBK						ENST00000233893.10	-0.877294	0.000402068	0.0235466	HSPE1
ENST00000383564.8	1.28912	0.000150943	0.00829074	TUBB						ENST00000381294.7	-1.26142	0.000406307	0.0237542	IL6ST
ENST00000666250.1	1.57061	0.000151659	0.00831478	RIMS2						ENST00000496049.1	-1.9772	0.000406414	0.0237542	GAPDH
ENST00000447379.1	1.77852	0.000152072	0.00832921	NEK6						ENST00000328771.9	-1.06887	0.000409463	0.0239088	DHX34
ENST00000290341.8	-1.66872	0.0001524	0.00833902	IGF2BP1						ENST00000489856.1	-1.36861	0.000412265	0.0240488	CAV1
ENST00000425134.2	-1.93695	0.000153131	0.00837075	TXNIP						ENST00000616406.1	-1.2612	0.000413507	0.0240976	TSPAN14
ENST00000587090.5	-1.39928	0.000153954	0.00840748	SPINT2						ENST00000295958.10	0.909527	0.000414403	0.0241261	SMIM14
ENST00000393820.2	1.21907	0.000158563	0.00865069	NPM1						ENST00000399722.6	1.21328	0.000415447	0.0241631	RBBP8
ENST00000659081.1	-1.56565	0.000160214	0.00873222	NA						ENST00000326958.5	-1.17379	0.000416351	0.024192	NPR3
ENST00000542287.6	-1.58282	0.000160994	0.00876615	ATXN2						ENST00000656304.1	-2.3358	0.000417244	0.0242202	HAS2-AS1
ENST00000359995.10	1.29675	0.000161364	0.0087777	SRSF2						ENST00000430580.6	-0.950303	0.00042444	0.0246138	NBPF1
ENST00000431537.2	-0.874014	0.000161748	0.00879	PBX2						ENST00000670000.1	-0.98618	0.000427457	0.0247645	WARS2-AS1
ENST00000268150.13	-1.35839	0.000162257	0.00880903	MFGE8						ENST00000262139.10	1.22347	0.0004321	0.0250091	WIPI1
ENST00000546433.5	-0.867989	0.000162662	0.00881968	SSH1						ENST00000577894.1	-1.42213	0.00043258	0.0250125	EVI2B
ENST00000622273.1	-1.94842	0.00016277	0.00881968	ZNF826P						ENST00000545051.2	-1.87117	0.00043594	0.0251577	SMAD7
ENST00000372359.10	1.81996	0.000163898	0.0088722	ARTN						ENST00000612255.4	-1.81433	0.000435546	0.0251577	DDX52
ENST00000393565.5	-1.84645	0.000164741	0.00890914	DBN1						ENST00000562878.1	1.74277	0.000442168	0.0254924	NA
ENST00000551359.5	-1.93713	0.000165955	0.00896606	PAN2						ENST00000608166.2	-1.07323	0.000442836	0.0255061	GLRX2
ENST00000518776.1	1.33692	0.000167885	0.00906154	PTDSS1						ENST00000677514.1	-1.15434	0.000443916	0.0255435	NA
ENST00000311177.7	-0.922288	0.000169782	0.00915504	HOXB9						ENST00000573723.1	-1.47471	0.000449442	0.0258364	MYBBP1A
ENST00000591493.1	-1.94853	0.000170693	0.00919526	TJP3						ENST00000645907.1	-2.17767	0.00045655	0.0262196	SCN9A
ENST00000396668.8	-0.953414	0.000172612	0.00928968	TMEM106B						ENST00000309951.8	-1.18361	0.000457677	0.0262581	ACO1
ENST00000474829.1	-1.94537	0.000176184	0.00947275	CEP250						ENST00000375600.5	-1.65276	0.000458548	0.0262581	XAGE1A
ENST00000366935.8	1.47021	0.000176808	0.00949711	GPATCH2						ENST00000375613.7	-1.65276	0.000458548	0.0262581	XAGE1B
ENST00000465093.6	1.14473	0.000177476	0.0095238	ARHGEF26						ENST00000563914.1	2.2874	0.000459183	0.0262691	ACSM3
ENST00000258499.8	-1.33693	0.000179852	0.00964201	USP44						ENST00000444053.5	-1.39025	0.000464755	0.0265419	AAMP
ENST00000556584.5	-1.45003	0.000182607	0.00978028	POLE2						ENST00000578186.2	-1.59678	0.000464847	0.0265419	H4C14
ENST00000368061.3	-1.43333	0.000184235	0.00984854	VANGL2						ENST00000515415.5	-1.37583	0.000465672	0.0265635	PLK2
ENST00000379484.10	1.25847	0.000184183	0.00984854	MBTPS2						ENST00000346693.8	1.84684	0.000467714	0.0266543	CD99L2
ENST00000307771.8	1.26769	0.000184691	0.0098634	NA						ENST00000227507.3	-0.95043	0.00047231	0.0268904	CCND1
ENST00000551883.1	-1.35618	0.000185278	0.00988529	SOCS2						ENST00000391418.3	-1.74975	0.000474201	0.0269464	KRTAP2-3
ENST00000648908.2	-1.35678	0.000185501	0.00988772	ATP8B1						ENST00000570303.2	-1.74975	0.000474201	0.0269464	KRTAP2-3
ENST00000548404.6	-1.77451	0.000186813	0.0099481	NA						ENST00000251127.11	-2.32574	0.000475254	0.0269804	NALCN
ENST00000614462.4	1.67094	0.000187977	0.0100005	RBIS						ENST00000677419.1	-1.21864	0.000476708	0.027037	NA
ENST00000304813.13	-1.83959	0.000188472	0.0100173	GOLGA2P5						ENST00000258499.8	1.26663	0.000479251	0.0271553	USP44
ENST00000467954.5	1.19326	0.000191907	0.0101901	FTSJ1						ENST00000503043.1	1.79592	0.000485922	0.027507	PRSS12
ENST00000602725.5	-0.956302	0.000192713	0.0102232	PTP4A2						ENST00000474072.1	-1.35623	0.000489205	0.0276664	FLNA
ENST00000221132.8	0.986952	0.000193068	0.0102322	TNFRSF10A						ENST00000257770.8	-0.90846	0.000497414	0.0280663	NT5E
ENST00000507350.5	-1.52365	0.000193892	0.0102661	RPS6KA2						ENST00000431388.3	-1.23388	0.000497695	0.0280663	NDUFAF8
ENST00000394009.5	-1.53392	0.000194231	0.0102743	BBOF1						ENST00000625980.2	-2.02311	0.000497521	0.0280663	SPTAN1
ENST00000303204.9	1.25835	0.000194963	0.0103032	PRELID1						ENST00000427361.5	-1.74942	0.000500835	0.0282165	ERVK3-1
ENST00000434397.2	1.37432	0.000196179	0.0103479	NA						ENST00000347206.8	2.29294	0.000502108	0.0282615	IFTAP
ENST00000615443.1	1.49259	0.000196094	0.0103479	CHM						ENST00000342649.9	-1.43501	0.000505624	0.0284324	TCAIM
ENST00000361927.9	-1.32951	0.000196965	0.0103795	COLGALT2						ENST00000528248.1	2.30954	0.000510309	0.0286415	PKD2L1
ENST00000615487.1	-1.48695	0.000197954	0.0104217	NA						ENST00000585908.2	1.21201	0.000510077	0.0286415	ANKRD29
ENST00000526924.5	1.38644	0.000200629	0.0105526	DBF4B						ENST00000246533.8	-1.15493	0.000515257	0.0288919	CAPNS1
ENST00000435975.5	1.0928	0.000201417	0.010584	NCAPH						ENST00000265348.9	1.09909	0.000517611	0.0289965	CUL7
ENST00000221086.8	0.982169	0.000202301	0.0106204	MTMR9						ENST00000537156.1	1.76581	0.000520942	0.0291281	COG6
ENST00000373233.8	-0.776066	0.000203518	0.0106742	CHD6						ENST00000672001.1	2.23319	0.000520902	0.0291281	ABHD12
ENST00000319694.3	-1.67393	0.00020443	0.010712	PRR15						ENST00000484421.5	1.66778	0.000521875	0.0291527	TDRKH
ENST00000335968.8	1.13079	0.000204821	0.0107224	TARS3						ENST00000357758.3	-2.26435	0.000523098	0.0291936	DDHD1
ENST00000537323.5	-1.52859	0.000205639	0.0107551	PABPC1L						ENST00000547445.2	2.26209	0.000530442	0.0295756	NA
ENST00000263574.9	-1.02155	0.000206191	0.0107738	APLP2						ENST00000338110.10	-1.31713	0.000534603	0.0297796	NA
ENST00000618958.2	1.51164	0.000208957	0.0109081	H2AC15						ENST00000448869.1	-1.7303	0.000541766	0.0301424	NA
ENST00000298351.5	-1.81907	0.000210724	0.0109818	TMEM63C						ENST00000603791.1	1.35434	0.000542132	0.0301424	NA
ENST00000372927.5	1.04124	0.000210764	0.0109818	CENPI						ENST00000262348.9	-1.23913	0.000549244	0.0305093	WLS
ENST00000590996.6	-0.781432	0.000211256	0.0109971	NBR1						ENST00000308377.8	1.85903	0.000550354	0.0305423	SLFN11
ENST00000318121.8	1.0019	0.000211746	0.0110124	CLSPN						ENST00000651907.1	-1.25426	0.000551768	0.0305922	NFKB2
ENST00000383829.7	1.56518	0.000214634	0.0111106	BRPF1						ENST00000481647.5	-1.72278	0.000554264	0.0307019	JPT1
ENST00000395346.6	1.8641	0.000214574	0.0111106	PIGS						ENST00000425699.3	1.21157	0.000559947	0.0309715	NANOS1
ENST00000514024.5	-1.84432	0.000214208	0.0111106	RNF212						ENST00000482664.5	-2.1693	0.000560175	0.0309715	CAMSAP1
ENST00000525317.5	1.60957	0.000214426	0.0111106	CHORDC1						ENST00000615868.2	-1.64457	0.000561656	0.0310244	H2AC4
ENST00000644264.1	1.60957	0.000214426	0.0111106	CHORDC1						ENST00000368519.5	-1.55999	0.000562221	0.0310268	C1orf43
ENST00000367368.3	-1.30857	0.000216623	0.0112032	LRP11						ENST00000242257.14	-1.15236	0.000564719	0.0311357	MRM2
ENST00000484888.5	-1.35129	0.000216885	0.0112063	CEP70						ENST00000506730.5	1.69481	0.000565667	0.031159	RNF212
ENST00000588097.5	-1.78424	0.000218277	0.0112678	RUNDC3A-AS1						ENST00000557320.5	1.30272	0.000566219	0.0311605	PAPOLA
ENST00000354283.8	0.956531	0.000219969	0.0113446	DDX46						ENST00000505366.1	-1.7596	0.000571776	0.0314371	ZFR
ENST00000296805.8	-1.02764	0.000220215	0.0113468	GFM2						ENST00000375167.1	-1.28531	0.000573792	0.0315187	H2AX
ENST00000323064.12	-1.2021	0.000220757	0.0113642	AGBL5						ENST00000526991.3	0.894906	0.000576161	0.0316067	CHMP1B
ENST00000225964.10	-1.6473	0.000221387	0.0113861	COL1A1						ENST00000604555.5	1.53796	0.000576459	0.0316067	TGFBI
ENST00000268138.12	1.31478	0.000222595	0.0114376	TICRR						ENST00000545193.5	-1.19169	0.000578439	0.0316567	GRSF1
ENST00000392632.6	1.44742	0.00022357	0.0114666	UBR3						ENST00000597136.1	-1.40036	0.000577993	0.0316567	TRIM28
ENST00000619168.5	-0.964385	0.000223442	0.0114666	NA						ENST00000537826.1	2.26286	0.000580096	0.0317182	SLC6A12
ENST00000675478.1	-1.50443	0.000224559	0.0115067	NA						ENST00000463684.1	-0.998584	0.000584691	0.03194	SMC1A
ENST00000368439.5	1.30091	0.000229679	0.0117582	CKS1B						ENST00000665400.1	1.4089	0.000591663	0.0322911	NA
ENST00000333479.12	-0.781671	0.000231674	0.0118447	KNTC1						ENST00000340093.8	-1.21329	0.000592756	0.032321	PLAUR
ENST00000333590.6	1.33517	0.000231794	0.0118447	NA						ENST00000549183.1	-1.17653	0.000597166	0.0325316	TUBA1C
ENST00000373165.7	-1.34767	0.000233018	0.0118963	ZNF711						ENST00000522146.1	1.00737	0.000604943	0.032925	MTCL1
ENST00000411975.5	-1.88523	0.000233651	0.0119141	ABCA13						ENST00000677752.1	0.964301	0.000605522	0.0329263	NA
ENST00000476590.1	1.27503	0.000233794	0.0119141	CD55						ENST00000422671.1	0.843676	0.00060889	0.0330791	CEP250
ENST00000460185.1	-1.80108	0.000236929	0.0120628	HLA-DQB1						ENST00000358701.10	-0.968377	0.000609929	0.0331053	QSOX2
ENST00000503395.5	-1.63725	0.000239442	0.0121796	TUBBP5						ENST00000433803.1	-1.5978	0.000616487	0.0334001	EHD1
ENST00000376419.5	-1.78211	0.000240212	0.0122076	IDNK						ENST00000651249.1	-2.27549	0.000616306	0.0334001	RAD50
ENST00000303562.9	-1.24802	0.000244158	0.0123911	FOS						ENST00000308388.7	-1.69144	0.000618259	0.0334655	GMPPB
ENST00000366899.4	1.24257	0.000244268	0.0123911	DUSP10						ENST00000394566.5	1.76028	0.000624982	0.033779	SLFN11
ENST00000518127.5	1.40764	0.00024676	0.0125061	ELOC						ENST00000487673.5	-2.27086	0.000625189	0.033779	PTK7
ENST00000374902.9	0.905917	0.000247501	0.0125322	TEX10						ENST00000510678.5	-1.1533	0.000629806	0.0339975	HNRNPH1
ENST00000332496.10	-1.0768	0.000248064	0.0125379	SEMA4B						ENST00000332810.4	-1.25891	0.000631429	0.0340541	AEN
ENST00000355849.10	1.90045	0.00024795	0.0125379	KHDRBS3						ENST00000535560.1	-2.24756	0.00064137	0.0345553	RHOF
ENST00000484937.5	-1.57471	0.000248728	0.0125601	PATJ						ENST00000677158.1	-2.28646	0.000641888	0.0345553	NA
ENST00000375766.8	-1.46443	0.000253217	0.0127752	FBLIM1						ENST00000334956.15	-0.944575	0.000645592	0.0347232	PARVA
ENST00000423497.5	-1.85462	0.000253454	0.0127756	BUD23						ENST00000382406.7	0.888581	0.00064705	0.0347702	FAM177A1
ENST00000180173.10	-1.49869	0.000254123	0.0127977	MTMR7						ENST00000409763.1	2.28357	0.000647759	0.0347768	FAM126A
ENST00000262177.9	1.17406	0.000255208	0.0128407	DNAJB6						ENST00000366968.8	1.4073	0.000657102	0.0352464	VASH2
ENST00000439422.1	1.19008	0.000255839	0.0128608	PRDX4						ENST00000167106.9	1.7556	0.000659705	0.0353452	VASH1
ENST00000325279.4	-1.28516	0.000257797	0.0129475	KLHL36						ENST00000519914.5	1.65799	0.000660134	0.0353452	SDC2
ENST00000296522.11	1.86557	0.000258351	0.012952	HPGD						ENST00000411531.5	-0.778157	0.000661873	0.0354063	EIF4G1
ENST00000428008.6	-0.988227	0.000258293	0.012952	ZFAS1						ENST00000678246.1	-1.73099	0.000666053	0.0355979	NA
ENST00000381323.7	-1.67519	0.000259012	0.0129734	CYRIA						ENST00000371059.7	1.79884	0.000667736	0.0356557	LEPR
ENST00000376687.4	1.3175	0.000260795	0.0130276	SUV39H1						ENST00000357503.3	-1.32528	0.000670627	0.0357778	TOR4A
ENST00000383389.2	-1.26414	0.000260697	0.0130276	HSPA1A						ENST00000504771.3	1.21942	0.000672796	0.0358613	TNFAIP8
ENST00000449876.1	-1.26414	0.000260697	0.0130276	HSPA1A						ENST00000285013.11	1.32552	0.000675069	0.0359501	SLFN13
ENST00000425053.5	1.26433	0.000261448	0.0130485	EIF4A2						ENST00000577269.5	-1.23904	0.000681591	0.0362649	EIF4A1
ENST00000263256.7	0.955551	0.000262518	0.0130902	DESI1						ENST00000457199.6	-1.43859	0.000685931	0.0363979	CHORDC1
ENST00000482211.2	1.3495	0.000263539	0.0131293	HBEGF						ENST00000610020.2	-1.08177	0.000685069	0.0363979	RPAP2
ENST00000372577.2	0.89293	0.000265337	0.0132071	NUP188						ENST00000647220.1	-1.43859	0.000685931	0.0363979	CHORDC1
ENST00000444179.5	-1.11175	0.000265729	0.0132147	SHC1						ENST00000300035.9	-1.0706	0.000687104	0.0364276	PCLAF
ENST00000379692.9	-1.49933	0.000267305	0.0132813	NDNF						ENST00000507350.5	1.46295	0.000691588	0.0366326	RPS6KA2
ENST00000329433.10	1.35452	0.000270796	0.0134307	HNRNPH1						ENST00000467843.6	1.22754	0.000693567	0.0366813	WSB1
ENST00000459673.1	-1.28317	0.000270647	0.0134307	CDHR1						ENST00000649826.1	-2.26971	0.000693745	0.0366813	PALLD
ENST00000512729.5	1.83366	0.000274286	0.0135917	TRIML2						ENST00000216237.10	-1.24348	0.000698002	0.0368735	L3MBTL2
ENST00000268097.10	-1.13789	0.000275878	0.0136463	HEXA						ENST00000278882.8	1.47085	0.000703357	0.0371234	FRG1BP
ENST00000372491.4	-1.13907	0.000275739	0.0136463	IER5L						ENST00000656969.1	2.08029	0.000713374	0.0376186	STX18-AS1
ENST00000530639.6	1.88323	0.000278681	0.0137727	PRR5L						ENST00000246117.9	-1.48567	0.000720977	0.03797	NCLN
ENST00000354619.10	-0.974454	0.000279849	0.0138181	ERO1B						ENST00000321280.11	-1.21073	0.000721318	0.03797	BAIAP2
ENST00000358913.10	1.88634	0.000280726	0.0138247	NA						ENST00000357337.10	-0.848253	0.000739504	0.0388791	MYCBP2
ENST00000581221.5	1.35139	0.000280656	0.0138247	RAD51C						ENST00000396183.7	-1.59742	0.000741209	0.0388791	CTNNB1
ENST00000676168.1	-1.28283	0.000280671	0.0138247	NA						ENST00000406869.5	-2.25576	0.000740599	0.0388791	MAD1L1
ENST00000329421.8	1.13271	0.000284575	0.0139894	MARCKSL1						ENST00000445323.7	-0.970352	0.000740174	0.0388791	MTMR1
ENST00000409681.1	1.26027	0.000284396	0.0139894	POLR1A						ENST00000575014.5	-1.22255	0.000743233	0.0389508	CLUH
ENST00000372811.10	1.73882	0.000286246	0.0140592	MFSD2A						ENST00000664112.1	-2.19295	0.00074801	0.0391666	LINC02266
ENST00000262093.11	1.86334	0.000287072	0.0140873	FECH						ENST00000436908.5	-2.26097	0.00075522	0.0394995	FBXL13
ENST00000393845.9	1.62464	0.000287715	0.0141064	CFAP44						ENST00000551446.6	1.68183	0.0007557	0.0394995	NFYB
ENST00000243349.13	-1.75555	0.000288898	0.0141474	ACVR1C						ENST00000524552.5	-1.04264	0.000774184	0.04043	HSPA8
ENST00000493935.1	1.08284	0.000289059	0.0141474	PEG10						ENST00000393306.6	-1.83973	0.000774875	0.0404305	OSGIN1
ENST00000274457.5	1.00203	0.000289566	0.0141597	FEM1C						ENST00000290705.12	1.57418	0.000776969	0.0404686	MT1A
ENST00000453092.3	-1.00446	0.000293317	0.0143306	GTF2IP4						ENST00000565768.1	1.35919	0.000776485	0.0404686	MT1L
ENST00000271628.9	0.830923	0.000294463	0.0143739	SF3B4						ENST00000650314.1	2.07625	0.000781301	0.0406585	LINC00707
ENST00000263245.10	-0.933577	0.000298856	0.0145756	ARFGAP3						ENST00000491957.5	-2.23445	0.000782459	0.0406831	MAPK14
ENST00000281282.6	-1.26842	0.000299576	0.0145979	NA						ENST00000078429.9	-0.980742	0.000806478	0.0418952	GNA11
ENST00000280979.9	-1.16336	0.000305444	0.0148708	AKAP6						ENST00000332822.6	-1.48367	0.000818857	0.042501	NOG
ENST00000646647.2	-1.21429	0.000306029	0.0148863	CHD8						ENST00000370473.5	2.18794	0.000820668	0.0425578	GBP1
ENST00000492175.1	-1.85678	0.000306538	0.014898	HLA-F						ENST00000431319.1	2.24614	0.000827611	0.0428804	NOL10
ENST00000450535.5	-1.31546	0.000310044	0.0150553	ZFAS1						ENST00000250124.11	-1.68299	0.000829952	0.0429641	MPDU1
ENST00000501718.2	-1.87857	0.000310992	0.0150881	NA						ENST00000508342.5	-0.877248	0.000851913	0.0440626	NEDD4
ENST00000317571.8	-1.23446	0.000313807	0.0151472	TTC39C						ENST00000430234.5	-2.24424	0.000855148	0.0441687	CLASP1
ENST00000367202.9	-1.72166	0.000313906	0.0151472	ETNK2						ENST00000486220.5	1.43351	0.000855454	0.0441687	RABGAP1L
ENST00000371121.5	-1.38491	0.000314115	0.0151472	NA						ENST00000296585.10	-0.819008	0.000861483	0.0444027	ITGA2
ENST00000393480.3	1.63998	0.000312864	0.0151472	CAV2						ENST00000638478.1	0.945629	0.00086095	0.0444027	PIGT
ENST00000398838.8	-1.52811	0.000313685	0.0151472	YPEL3						ENST00000271452.8	-1.69224	0.000867807	0.0446898	NUF2
ENST00000533616.5	-1.7853	0.000312595	0.0151472	APLP2						ENST00000467097.1	1.6105	0.000870066	0.0447673	PSORS1C1
ENST00000582287.6	-1.28163	0.00031379	0.0151472	ISYNA1						ENST00000379692.9	1.44234	0.00087661	0.0450649	NDNF
ENST00000482343.5	-1.44871	0.00031492	0.0151729	MTMR11						ENST00000294172.7	-1.08656	0.000880233	0.0451729	NXF1
ENST00000308710.9	1.81938	0.00031608	0.0152156	NGLY1						ENST00000366641.4	-1.11565	0.000879913	0.0451729	EGLN1
ENST00000361278.7	1.56897	0.000317328	0.0152624	TBRG4						ENST00000258243.7	-1.07516	0.000884633	0.0453594	URB2
ENST00000308086.3	-1.13461	0.000318972	0.0153283	THAP2						ENST00000375011.4	-1.00961	0.00089054	0.0455637	GALNT12
ENST00000673915.1	1.64602	0.00031949	0.0153399	AMPD2						ENST00000564946.5	-2.23896	0.000890184	0.0455637	PRR14
ENST00000442218.3	-1.08754	0.000328577	0.0157626	SLC48A1						ENST00000676193.1	-0.792511	0.000890922	0.0455637	NA
ENST00000457880.6	1.69854	0.00033238	0.0159313	TYW3						ENST00000675131.1	2.23897	0.000893911	0.0456772	NA
ENST00000303143.9	-1.65821	0.000332837	0.0159395	COL8A2						ENST00000615637.3	-1.33491	0.000896979	0.0457946	FOXD1
ENST00000392027.3	1.81815	0.000333173	0.0159419	ALPP						ENST00000290231.11	-1.00094	0.000898918	0.0458282	NCOA5
ENST00000643077.1	1.3306	0.000334918	0.0160116	TUG1						ENST00000360726.3	1.0593	0.000899182	0.0458282	PAQR8
ENST00000552247.6	-1.21418	0.000335787	0.0160394	RBMS2						ENST00000432425.5	1.30488	0.000901772	0.0459207	CLK1
ENST00000506158.5	-1.87477	0.000338968	0.0161774	REEP2						ENST00000509412.1	-2.22882	0.00090421	0.0460054	GPAT3
ENST00000528940.1	1.31653	0.000344673	0.0164356	BIRC3						ENST00000566986.1	1.63413	0.000907598	0.0461382	NA
ENST00000348007.7	-1.41583	0.000346853	0.0165254	MIA2						ENST00000344229.7	-1.5256	0.000914121	0.04643	RNF13
ENST00000311806.8	0.840817	0.000349327	0.016629	OXSR1						ENST00000613865.5	-0.801134	0.000916556	0.0465138	RPS24
ENST00000330333.11	-1.15186	0.000350631	0.0166769	BACE2						ENST00000298532.2	-1.16341	0.00091768	0.0465311	SNAPC4
ENST00000201031.3	-1.18391	0.000354651	0.0168497	TFAP2C						ENST00000359282.9	2.23405	0.000920731	0.0465664	PCBP2
ENST00000591280.5	-1.51946	0.00035487	0.0168497	ANKRD29						ENST00000376335.8	-1.37323	0.000919953	0.0465664	ZIC2
ENST00000497571.6	1.03353	0.000358195	0.016993	KLF6						ENST00000417362.7	1.28382	0.000919304	0.0465664	VPS35L
ENST00000413648.2	-1.50607	0.000359103	0.0170216	TET2						ENST00000494614.5	-0.974721	0.000924596	0.046722	DCBLD2
ENST00000397558.6	-1.45673	0.000361512	0.0171212	BICDL1						ENST00000544378.6	2.18104	0.000932389	0.0470584	NLRP1
ENST00000253144.13	1.4818	0.000363635	0.0172071	ZNF331						ENST00000619601.1	-1.27527	0.000932839	0.0470584	GAPDH
ENST00000260753.8	0.992676	0.000367288	0.0173652	KIF20B						ENST00000461898.1	1.22559	0.000933656	0.0470596	ZFP64
ENST00000506030.5	-1.73905	0.000369202	0.0174409	ERBIN						ENST00000525948.5	2.18655	0.000942013	0.0474405	PUM1
ENST00000442011.7	1.04074	0.000370553	0.0174899	TGFBI						ENST00000488775.5	-1.5387	0.000943115	0.0474557	ATP5MF
ENST00000344302.9	1.2772	0.000371343	0.0175123	KRBOX4						ENST00000586751.5	0.990849	0.000945271	0.0474837	LAMA3
ENST00000444334.5	-1.40789	0.000372258	0.0175406	ASNS						ENST00000615145.4	-2.22748	0.000944711	0.0474837	NBPF26
ENST00000274289.8	1.10104	0.000374497	0.0176311	PLK2						ENST00000331134.11	-0.812137	0.000948263	0.0475937	NPLOC4
ENST00000374479.4	-1.22055	0.000375398	0.0176586	NA						ENST00000526924.5	-1.27775	0.000981206	0.0491824	DBF4B
ENST00000373481.7	-1.51205	0.000375771	0.0176613	KIAA1522						ENST00000605627.1	1.72367	0.000981576	0.0491824	SMAGP
ENST00000332904.7	-1.6184	0.00037859	0.0177787	CDHR1						ENST00000302373.8	0.92715	0.000984078	0.0492247	MPHOSPH9
ENST00000563914.1	-1.87202	0.000381414	0.0178962	ACSM3						ENST00000396946.9	-1.88021	0.00098403	0.0492247	NA
ENST00000307564.8	-1.54139	0.000382927	0.0179521	AKNA						ENST00000338883.8	-1.34213	0.00100009	0.0499835	MAP3K15
ENST00000308249.4	-0.993069	0.000384588	0.0180148	PPM1E
ENST00000465645.1	1.15206	0.000406164	0.0189935	ATP5IF1
ENST00000647380.1	1.15206	0.000406164	0.0189935	ATP5IF1
ENST00000265395.7	-1.06616	0.000411098	0.0192081	HIBADH
ENST00000674917.1	1.64405	0.00041222	0.0192443	NA
ENST00000494445.1	1.0763	0.000413304	0.0192787	EIF4A2
ENST00000665400.1	-1.41884	0.00041576	0.019377	NA
ENST00000400335.9	-1.33554	0.000418331	0.019448	NA
ENST00000493878.1	-1.5513	0.000418302	0.019448	GATAD1
ENST00000502671.5	1.55508	0.000417791	0.019448	PLK2
ENST00000606888.3	-1.45332	0.000418852	0.019456	ANKRD34A
ENST00000334696.11	-0.865199	0.000424682	0.0197103	NA
ENST00000327741.9	-1.8133	0.000425059	0.0197114	KRT81
ENST00000505699.5	-1.62982	0.000425687	0.0197241	ABCC3
ENST00000397885.3	0.916788	0.000427365	0.0197854	PUM3
ENST00000589203.5	-1.21298	0.000427785	0.0197883	ZNF519
ENST00000665369.1	1.68844	0.000431387	0.0199384	LINC01322
ENST00000342020.6	-1.02677	0.000431749	0.0199386	NA
ENST00000343218.10	0.835164	0.000433811	0.0200006	DPYSL3
ENST00000651339.1	-1.30988	0.000433561	0.0200006	STAT2
ENST00000375992.4	1.16833	0.000438439	0.0201973	NUDT11
ENST00000302190.9	-1.48114	0.000442464	0.020354	SDC2
ENST00000502732.6	0.980806	0.000442574	0.020354	ABL2
ENST00000491990.5	1.34618	0.000443867	0.0203966	NUP188
ENST00000678969.1	1.11383	0.000444272	0.0203984	NA
ENST00000265598.8	-1.45398	0.00044526	0.0204269	LAMP3
ENST00000466525.1	1.4522	0.000450669	0.020658	GAPDH
ENST00000379102.8	-1.46525	0.000455329	0.0208545	NA
ENST00000285689.8	-1.1415	0.00045804	0.020955	GRAMD2B
ENST00000534991.3	-1.08219	0.000458278	0.020955	URB1-AS1
ENST00000504098.1	1.30355	0.00047286	0.0216041	SLC25A46
ENST00000335272.10	0.863458	0.000480433	0.021914	PITPNB
ENST00000427188.1	-1.8479	0.000480079	0.021914	LINC00313
ENST00000642040.1	-1.82806	0.000481698	0.0219537	FRY
ENST00000340305.9	1.40946	0.000483924	0.0220372	TMEM201
ENST00000370651.7	-1.24031	0.000485113	0.0220732	NA
ENST00000328827.9	-0.913786	0.000490836	0.0222972	PAWR
ENST00000467523.1	1.15527	0.000490657	0.0222972	ZWINT
ENST00000320241.5	-1.83612	0.000493804	0.0224137	FOXL1
ENST00000293349.10	1.77161	0.000496007	0.0224771	PLEKHH3
ENST00000382734.9	1.30628	0.000495814	0.0224771	CRYBB2P1
ENST00000373237.4	0.786223	0.000500304	0.0226533	PSMB2
ENST00000296785.8	-1.37412	0.000504827	0.0228395	ANKRA2
ENST00000531493.5	1.55089	0.00050947	0.0230309	FOSL1
ENST00000621033.1	-1.39573	0.000512926	0.0231682	LINC01145
ENST00000554442.5	-1.83277	0.000515923	0.0232848	PPP2R5C
ENST00000534220.1	-1.80018	0.000519919	0.0234461	ANP32E
ENST00000546636.5	-1.38366	0.000523705	0.0235977	SLC11A2
ENST00000303383.8	0.891537	0.000528543	0.0237964	SHCBP1
ENST00000342374.5	-0.907117	0.000529931	0.0238396	SERINC3
ENST00000607599.5	-0.878373	0.000534164	0.0240106	CHURC1
ENST00000398177.2	-1.83024	0.000538925	0.0242051	VAC14-AS1
ENST00000481530.5	1.12898	0.000539479	0.0242104	CIP2A
ENST00000318683.7	-1.69993	0.000542756	0.0243379	B3GNT3
ENST00000330062.8	-1.16012	0.000543861	0.0243497	IDH2
ENST00000337004.8	1.02393	0.000543896	0.0243497	PTDSS1
ENST00000371208.5	-0.963594	0.000545326	0.0243941	HOOK1
ENST00000559844.6	-0.963703	0.000547187	0.0244577	SNX1
ENST00000368423.5	-1.70938	0.000549072	0.0245223	DCST2
ENST00000262207.9	-1.3385	0.000553891	0.0247177	CRISPLD1
ENST00000641811.1	-1.13878	0.000554668	0.0247325	PHGDH
ENST00000519682.5	1.30438	0.000558392	0.0248786	DCAF13
ENST00000340607.5	-0.911249	0.000561612	0.0249926	PTGES
ENST00000370377.8	-1.07677	0.000561847	0.0249926	CD99L2
ENST00000336643.10	-0.914703	0.000563004	0.025024	SLC39A9
ENST00000616316.1	-1.81832	0.000573487	0.0254696	IFITM2
ENST00000298355.7	-1.62922	0.000575292	0.0255091	TRIM9
ENST00000465524.5	-1.59467	0.000575272	0.0255091	NUCB1
ENST00000335616.3	-1.67147	0.000576437	0.0255394	NA
ENST00000515059.6	1.44497	0.000580124	0.0256824	BMPR1B
ENST00000647806.1	-1.79891	0.00058117	0.0257082	NA
ENST00000331239.8	-1.24065	0.00058353	0.0257921	C11orf54
ENST00000427179.5	1.61595	0.000588789	0.0260039	ZNF300
ENST00000236192.12	-1.00911	0.00058933	0.0260072	VAMP4
ENST00000644773.2	1.24312	0.000596525	0.0263038	NA
ENST00000356136.8	-1.13832	0.000597921	0.0263445	UVRAG
ENST00000264658.11	-1.12301	0.00059949	0.0263927	FBXL20
ENST00000500161.2	-1.80398	0.000603129	0.0265319	ZNF329
ENST00000376759.8	0.945351	0.000603734	0.0265376	RBM3
ENST00000590760.5	1.50396	0.000605752	0.0266053	PSMC3IP
ENST00000393928.6	-1.48882	0.00062105	0.0272557	P3H4
ENST00000405005.7	1.48527	0.000622014	0.0272765	NRG1
ENST00000245865.10	1.66762	0.000623339	0.0272916	STRADA
ENST00000597334.1	-1.81144	0.000622913	0.0272916	ZNF826P
ENST00000552442.1	1.33378	0.000624726	0.0273308	UBE2N
ENST00000521865.6	-1.65162	0.000632988	0.0276705	NA
ENST00000468720.5	-1.80544	0.000638836	0.0279042	SPOCD1
ENST00000304385.8	-1.41225	0.000639889	0.0279283	TMEM154
ENST00000265636.9	1.62471	0.000652157	0.0284414	PPP6R3
ENST00000420604.1	-1.13393	0.000655603	0.0285316	FLOT1
ENST00000463265.1	-1.13393	0.000655603	0.0285316	FLOT1
ENST00000590984.1	-1.3244	0.000655763	0.0285316	GRN
ENST00000262053.8	-1.13523	0.000657117	0.0285682	ATF1
ENST00000377893.3	-1.35879	0.000661419	0.0287188	GPR153
ENST00000412035.5	1.8058	0.000661615	0.0287188	PFKFB4
ENST00000585281.6	1.76113	0.000667759	0.0289629	NA
ENST00000586659.6	-1.15273	0.000673082	0.0291711	NA
ENST00000653508.1	1.2613	0.000675171	0.0292388	LINC02693
ENST00000418509.2	1.32825	0.000679545	0.0294054	MTFR2
ENST00000412774.5	1.7135	0.000680714	0.0294331	RFX5
ENST00000439140.6	-1.8034	0.000689368	0.0297841	C2CD6
ENST00000602461.1	1.5074	0.000692283	0.0298868	MIR222HG
ENST00000369466.9	0.901597	0.000710345	0.030631	TTF2
ENST00000551165.5	-1.42747	0.000710621	0.030631	SSH1
ENST00000209728.9	1.058	0.000714624	0.0307797	CDC6
ENST00000284136.10	1.59151	0.000723993	0.0311592	SEMA3D
ENST00000218340.4	1.03877	0.000724995	0.0311781	RP2
ENST00000421451.5	1.15375	0.000734928	0.0315809	SGO1
ENST00000396290.2	1.35835	0.000744778	0.0319795	ID2
ENST00000520359.5	1.38817	0.000750485	0.0321749	ARHGEF10
ENST00000631758.1	1.38817	0.000750485	0.0321749	ARHGEF10
ENST00000260605.12	-1.44268	0.0007518	0.0321817	DYNC2LI1
ENST00000368232.9	0.962246	0.000751648	0.0321817	NA
ENST00000357275.6	-1.60603	0.000753379	0.0322245	DBNDD2
ENST00000521013.1	1.6059	0.000756939	0.0323519	RDH10
ENST00000507603.1	1.64297	0.000765819	0.0327063	EREG
ENST00000555835.3	-1.53046	0.000767404	0.0327489	RNASE4
ENST00000253237.10	1.00543	0.000772183	0.0329275	GRWD1
ENST00000262304.9	1.77848	0.000778292	0.0331626	PKD1
ENST00000382100.8	1.13151	0.00080482	0.0342668	VLDLR
ENST00000606080.2	-1.57551	0.000806552	0.0343142	FRK
ENST00000398752.11	1.4439	0.000809767	0.0343984	ATP5F1A
ENST00000528248.1	-1.77921	0.000809405	0.0343984	PKD2L1
ENST00000357758.3	1.6953	0.000810996	0.0344244	DDHD1
ENST00000549807.1	-1.32425	0.000820607	0.0348057	NA
ENST00000558582.5	1.76038	0.000822468	0.0348581	NUSAP1
ENST00000369686.9	-1.62843	0.000825021	0.0349397	WNT2B
ENST00000358506.6	-0.897638	0.000826286	0.0349418	PPP1CB
ENST00000607452.6	-1.74357	0.000826327	0.0349418	ACYP2
ENST00000583365.1	-1.74088	0.000828628	0.034969	NA
ENST00000652800.1	-1.22806	0.000827771	0.034969	NA
ENST00000656969.1	-1.75193	0.000828855	0.034969	STX18-AS1
ENST00000341322.4	-1.19454	0.00083211	0.0350267	BRWD1
ENST00000598377.2	-1.79093	0.000831611	0.0350267	NA
ENST00000621843.1	-1.11372	0.000831519	0.0350267	KLF13
ENST00000308742.9	-1.04356	0.000834342	0.0350941	ALG10B
ENST00000372894.7	-1.26222	0.000837914	0.0351911	PKIG
ENST00000447113.6	-1.77535	0.000837305	0.0351911	DMKN
ENST00000259963.4	-0.809333	0.000840964	0.0352926	FAM8A1
ENST00000296424.9	-1.10904	0.000843178	0.0353413	BDH2
ENST00000400163.7	1.53194	0.000844031	0.0353413	COL4A2
ENST00000467843.6	-1.23366	0.000843501	0.0353413	WSB1
ENST00000494842.2	-1.698	0.000845814	0.0353894	PATJ
ENST00000396505.7	-1.50778	0.000848249	0.035438	DKK3
ENST00000557354.5	-1.39289	0.000847768	0.035438	AKAP6
ENST00000480753.1	1.26315	0.00084894	0.0354402	ITPRID2
ENST00000400324.9	1.11753	0.000858159	0.0357714	DIAPH3
ENST00000485922.2	-1.72165	0.000857732	0.0357714	CDH24
ENST00000594786.1	-1.77468	0.000861772	0.0358951	SLC27A5
ENST00000306862.7	1.0179	0.000867389	0.0361021	C5orf34
ENST00000265460.9	-1.47985	0.000877509	0.0364687	MYRF
ENST00000369550.10	0.937352	0.000876944	0.0364687	DKC1
ENST00000266581.4	1.62584	0.000886214	0.036803	AMIGO2
ENST00000254691.10	-1.42169	0.000889035	0.0368926	CARD6
ENST00000245925.8	-1.6661	0.000896483	0.037174	EML2
ENST00000586113.1	-1.66262	0.000906654	0.0375677	FOSB
ENST00000268251.13	-1.58822	0.0009085	0.0376162	ABAT
ENST00000381077.10	1.28724	0.00090976	0.0376404	PUDP
ENST00000337344.9	1.57019	0.000913318	0.0377465	PCID2
ENST00000481853.5	1.18	0.000913681	0.0377465	TIPARP
ENST00000369464.7	-1.76631	0.000924912	0.0381821	TRIM45
ENST00000485156.1	-1.70855	0.000930723	0.0383935	TASOR
ENST00000358867.11	1.22003	0.000947327	0.0390495	TMEM126B
ENST00000261211.8	-0.854255	0.00095424	0.0392945	CDK17
ENST00000373715.11	0.906569	0.000954683	0.0392945	SRSF3
ENST00000535560.1	1.69673	0.000958951	0.039441	RHOF
ENST00000649720.1	1.1654	0.000962632	0.0395632	COL4A1
ENST00000244217.6	-1.38202	0.000964079	0.0395881	MCEE
ENST00000580974.5	-1.28051	0.00096466	0.0395881	PITPNC1
ENST00000455405.6	-1.59536	0.000970899	0.0398147	MST1L
ENST00000657145.1	-1.49307	0.000972981	0.0398707	NA
ENST00000396625.5	-1.51176	0.000981108	0.0401742	COL4A4
ENST00000317744.9	-1.06839	0.000989891	0.0404743	WSCD1
ENST00000355666.5	-0.996321	0.000989847	0.0404743	TTC3
ENST00000529376.5	-1.77076	0.000992327	0.0405441	MPZL2
ENST00000521931.5	-1.70147	0.00100195	0.0408771	SNAP91
ENST00000551295.7	-1.70327	0.00100157	0.0408771	CNTN1
ENST00000468535.5	-1.51724	0.001005	0.0409718	TMEM184A
ENST00000434854.1	-1.76817	0.00101507	0.0413519	RBM41
ENST00000503548.1	-1.73619	0.00101668	0.0413872	UVSSA
ENST00000380244.7	1.64896	0.00102077	0.0415232	FUS
ENST00000314191.7	0.812691	0.00103055	0.0418598	PRKDC
ENST00000431388.3	1.21212	0.00103015	0.0418598	NDUFAF8
ENST00000642505.1	-1.42041	0.00103796	0.04213	AHSA2P
ENST00000264634.9	-1.53955	0.0010473	0.0424783	NA
ENST00000461742.7	-1.44806	0.00104952	0.0425372	NA
ENST00000341500.9	-0.880025	0.0010586	0.042874	INSR
ENST00000647814.1	1.00617	0.00106025	0.0429098	ABCC2
ENST00000309660.10	1.58374	0.00106122	0.0429176	PTPN2
ENST00000304979.8	1.25326	0.00106393	0.0429959	PPIH
ENST00000278742.6	-1.71471	0.00107814	0.0435389	ST14
ENST00000556492.6	-0.851616	0.00108209	0.0436667	NAA30
ENST00000490123.5	1.73731	0.00108909	0.043917	ZNF542P
ENST00000336430.11	1.28609	0.00109149	0.0439821	ACOT9
ENST00000294732.11	-1.15272	0.00110523	0.0445037	ASPM
ENST00000480134.5	1.74557	0.00110636	0.0445169	AK2
ENST00000345136.8	1.0711	0.00112059	0.0450241	NA
ENST00000375011.4	-0.979788	0.00111988	0.0450241	GALNT12
ENST00000328046.8	0.811441	0.00112597	0.0452076	KLHL15
ENST00000225512.6	-1.24384	0.00112991	0.0453331	WNT3
ENST00000463906.1	1.24292	0.00114071	0.0457338	EBNA1BP2
ENST00000616836.4	1.68752	0.00114492	0.0458693	DCAF13
ENST00000560869.6	-1.02826	0.00115042	0.0460566	TNFAIP2
ENST00000546702.5	1.70316	0.00115304	0.0461284	AK4
ENST00000297459.4	-1.27803	0.00115865	0.0462859	TMEM74
ENST00000334306.4	-1.60774	0.00115837	0.0462859	SOWAHB
ENST00000612469.4	-1.55093	0.00116519	0.0465141	CCDC125
ENST00000368679.8	1.11429	0.00117878	0.0470229	ADAM12
ENST00000555890.5	-1.70911	0.00118504	0.0472385	SLIRP
ENST00000546330.1	-1.40795	0.00118719	0.0472906	SLC24A1
ENST00000251412.8	-1.01438	0.00119141	0.0473905	TUBG2
ENST00000379716.5	0.891484	0.00119101	0.0473905	SH3KBP1
ENST00000544255.5	-1.73342	0.00119369	0.0474475	TCP1
ENST00000678005.1	-1.01126	0.00119857	0.0476076	NA
ENST00000448179.1	-1.5329	0.00120173	0.0476989	NA
ENST00000614747.1	1.37085	0.00120456	0.0477772	NA
ENST00000374517.6	1.00176	0.00120619	0.0478077	TXN
ENST00000645220.1	-1.27416	0.00121082	0.047957	GSDME
ENST00000523933.5	1.33989	0.00121459	0.0480723	FZD6
ENST00000306042.9	-0.962368	0.00121751	0.0481533	PTPRE
ENST00000537746.1	-1.09074	0.00121878	0.0481694	F11R
ENST00000515183.5	-1.29287	0.00121973	0.0481729	SH3BP2
ENST00000500986.6	-1.6067	0.00122091	0.0481854	SOCS2-AS1
ENST00000602781.5	-1.73551	0.00122644	0.0483691	DMKN
ENST00000648894.1	-1.58253	0.00123445	0.0486506	PTP4A1
ENST00000380358.9	1.26428	0.00124099	0.0488688	CHD3
ENST00000525790.5	-1.2631	0.00124262	0.0488688	TDRKH
ENST00000548491.1	-1.23098	0.00124257	0.0488688	DGKA
ENST00000676232.1	-1.72023	0.0012701	0.0499142	NA
