# Supplementary material for: The Proteogenomics of Prostate Cancer Radioresistance
Source: Cancer Res Commun. 2024 Sep 19;4(9):2463–79. doi: 10.1158/2767-9764.CRC-24-0292 (PMC11411600; doi:10.1158/2767-9764.CRC-24-0292)
Supplement: Supplementary Table 2 — Differential RNA abundance of driver cancer genes, using DEseq2 with the default parameter lfcThreshold = 0 [file crc-24-0292_supplementary_table_2_suppst2.xlsx]

## Sheet: Table S2
Table S2: differential RNA abundance of driver cancer genes, using DEseq2 with the default parameter lfcThreshold = 0
Gene symbol	CFvsPAR.log2FoldChange	CFvsPAR.pvalue	CFvsPAR.padj	HFvsPAR.log2FoldChange	HFvsPAR.pvalue	HFvsPAR.padj	HFvsCF.log2FoldChange	HFvsCF.pvalue	HFvsCF.padj
ABI1	0.646406	0.00150652	0.016922	0.615579	0.00209107	0.0323626	-0.021618	0.914451	0.983104
ABL1	0.295323	0.151933	0.459497	-0.47951	0.0111119	0.10579	-0.776746	9.12e-06	0.00023672
ABL2	0.980806	1.29e-12	1.19e-10	0.201801	0.110004	0.440835	-0.775903	7.39e-10	4.89e-08
AJUBA	-0.304841	0.0737236	0.300947	-0.518078	0.0034961	0.0470918	-0.218252	0.206359	0.542955
ARAF	0.79461	0.000162151	0.00264183	-0.0274873	0.972382	0.997578	-0.817337	2.82e-05	0.000623717
ARHGEF12	-0.566523	1.37e-07	5.21e-06	0.0221576	0.879506	0.982042	0.58795	1.38e-09	8.7e-08
ARID2	-0.496085	8.11e-06	0.000195852	0.0153431	0.929238	0.991754	0.510751	3.78e-07	1.41e-05
BCL10	0.491465	0.00474694	0.0423854	0.0218925	0.832677	0.974447	-0.467379	0.00339397	0.0329394
BCL6	-0.623347	1.59e-10	1.07e-08	-0.170576	0.0651068	0.327341	0.451912	4.39e-07	1.61e-05
BCL7A	-0.699926	0.00234897	0.0242305	-0.729683	0.00132763	0.0230014	-0.0462285	0.849001	0.965978
BCL9	-0.268851	0.0607304	0.26579	-0.767682	6.73e-07	4.53e-05	-0.503577	0.000557836	0.00769261
BCL9L	0.310044	0.0862196	0.331448	-0.370634	0.0327602	0.21748	-0.681604	1.71e-05	0.000404093
BCLAF1	2.60001	2.75e-42	3.33e-39	1.22842	3.28e-12	8.36e-10	-1.34981	3.21e-14	4.21e-12
BCOR	0.524557	0.0394462	0.198612	-0.46927	0.054935	0.295988	-0.995379	9.26e-06	0.000239774
BIRC3	1.18507	6.38e-25	2.14e-22	0.476661	2.11e-05	0.000826265	-0.705255	8.07e-12	7.37e-10
BMPR1A	0.228559	0.0475417	0.226144	-0.108252	0.354728	0.761492	-0.336687	0.00115311	0.0139599
BRCA1	0.233094	0.0229012	0.135507	-0.199445	0.0517539	0.28561	-0.43261	2.41e-06	7.25e-05
BRCA2	0.927073	1.01e-10	7.13e-09	0.461979	0.000814738	0.0157821	-0.460924	0.000475611	0.00673948
BTG1	-0.531776	0.00114881	0.013554	0.164202	0.333426	0.743076	0.695094	2.59e-06	7.77e-05
CAMTA1	-0.764854	0.000516429	0.00704095	-0.268847	0.155516	0.525879	0.489189	0.0225801	0.135982
CCND1	0.924191	7.18e-11	5.2e-09	-0.0284743	0.937489	0.993052	-0.95043	1.63e-13	2.02e-11
CCND3	0.979934	2.35e-05	0.000501711	0.317686	0.102756	0.424858	-0.650447	0.00335892	0.0326775
CDH1	-2.877	1.65e-26	6.42e-24	-0.614461	0.0016607	0.0272955	2.23666	4.51e-17	8.28e-15
CDKN1B	-0.472959	0.00167013	0.0183668	-0.256076	0.0761173	0.358703	0.214491	0.126731	0.412665
CHD2	-0.433639	0.00262587	0.0264913	-0.242539	0.081364	0.373063	0.189051	0.157668	0.468446
CHD4	0.995498	1.69e-07	6.28e-06	0.371205	0.0311245	0.210736	-0.616719	0.000563598	0.00776382
CHEK2	-1.37127	0.00100848	0.0121952	0.124826	0.60841	0.904339	1.4642	0.00194015	0.0212037
CNOT3	-0.305513	0.0920983	0.345159	-0.838874	4e-05	0.00140143	-0.543455	0.00682669	0.0566482
COL1A1	-1.6473	1.39e-07	5.28e-06	-0.711813	0.00330943	0.0451998	0.904797	0.00799923	0.0638059
CREBBP	0.536103	0.00686989	0.0560776	-0.242677	0.237535	0.641383	-0.777804	1.41e-05	0.000343222
CTNNB1	-0.202558	0.206624	0.546278	-0.955579	1.41e-06	8.61e-05	-0.76259	7.04e-05	0.001365
CUL3	0.437651	0.0010492	0.0125958	0.39457	0.00286947	0.0408173	-0.0408254	0.741109	0.932774
DAZAP1	0.449245	0.00531192	0.0461228	-0.246981	0.130567	0.481309	-0.695907	1.54e-06	4.92e-05
DDX3X	0.333942	0.00333809	0.0320171	-0.205071	0.0723527	0.347983	-0.538946	1.23e-07	5.1e-06
DDX6	0.288442	0.00478235	0.0426411	-0.128264	0.215724	0.616688	-0.416569	5.66e-06	0.000155616
DHX9	1.19427	2.31e-31	1.44e-28	-0.0192881	0.942123	0.993638	-1.21199	2.28e-39	2.64e-36
DIS3	0.392171	0.032177	0.172944	-0.336565	0.0606507	0.313941	-0.72912	7.14e-06	0.000190426
DNAJB1	1.07442	0.00168862	0.018528	-0.272948	0.617048	0.907738	-1.33376	4.69e-05	0.000967711
DOT1L	0.454868	6.13e-05	0.00115963	-0.310936	0.0073265	0.0796472	-0.76581	8.35e-14	1.06e-11
EFTUD2	0.294501	0.0782944	0.312498	-0.153143	0.366003	0.76947	-0.447377	0.00289037	0.0290297
EGR2	-2.20552	8.61e-07	2.68e-05	0.796006	0.409292	0.800408	2.99881	2.4e-08	1.16e-06
EHD2	0.41398	6.4e-06	0.000158966	0.465816	3.79e-07	2.75e-05	0.0529018	0.520689	0.833518
EIF1AX	1.2375	3.04e-28	1.47e-25	0.0581299	0.518032	0.863338	-1.17706	1.91e-31	1.24e-28
EIF3E	0.605445	0.0356719	0.185524	-0.450116	0.105031	0.430053	-1.05607	3.21e-05	0.000699336
ELF4	0.636642	0.000850015	0.0106025	0.0885508	0.555182	0.881184	-0.544035	0.00200174	0.0217339
EML4	-0.149596	0.380939	0.741125	0.403562	0.00855068	0.0888109	0.554355	8.84e-05	0.00165595
EPAS1	-0.354044	0.000595469	0.00792823	0.074391	0.484481	0.845242	0.428132	3.94e-06	0.000112554
EPHA2	0.374211	0.0248691	0.143785	-0.975324	1.74e-10	2.95e-08	-1.3529	6.58e-22	2.17e-19
ERBB3	-2.34676	5.21e-31	3.16e-28	-0.702152	5.11e-05	0.00172278	1.63096	3.98e-17	7.42e-15
ERCC2	-0.863423	1.5e-09	8.49e-08	-0.29279	0.0271552	0.193572	0.567766	2.01e-05	0.000466547
ETV5	0.278313	0.119823	0.402304	-0.657953	5.58e-05	0.00185743	-0.938776	4.65e-10	3.19e-08
ETV6	-0.422783	0.000344075	0.00497081	-0.191761	0.0930655	0.40222	0.229855	0.0342775	0.181243
EWSR1	0.752609	0.0002651	0.00399859	0.0339296	0.744949	0.951468	-0.714015	0.000201091	0.00335105
FANCC	0.224273	0.395036	0.753736	-0.595141	0.00607725	0.0695755	-0.82462	6.47e-05	0.00127144
FANCF	-0.712966	0.00466296	0.0418073	-1.09817	5.23e-05	0.00175871	-0.431729	0.168469	0.485303
FAS	0.936048	0.000453088	0.00630153	0.253456	0.207036	0.60457	-0.6672	0.0113501	0.0825519
FAT1	0.351477	1.48e-06	4.36e-05	0.523828	7.72e-13	2.27e-10	0.173014	0.00796627	0.0636683
FBLN1	0.87257	0.000314391	0.00461466	-0.353732	0.178788	0.564804	-1.22314	3.27e-08	1.55e-06
FBXO11	-0.0712296	0.692202	0.922267	0.424889	0.00334646	0.0455436	0.497417	0.000193139	0.00324187
FGFR1	0.690323	0.00224196	0.023351	0.204918	0.278031	0.686523	-0.477999	0.026773	0.152827
FGFR4	-0.189811	0.260553	0.616822	-0.995688	0.00198306	0.031239	-0.869737	0.0281565	0.158151
FOXA1	-0.676744	2.34e-08	1.07e-06	-0.36343	0.00198708	0.031284	0.311214	0.00551937	0.0481153
FOXL2	1.88561	2.43e-09	1.32e-07	0.808752	0.000371906	0.00854891	-1.01259	0.00237297	0.0249054
FOXO1	-0.922482	9.17e-12	7.54e-10	-0.664486	4.79e-07	3.37e-05	0.253686	0.0473403	0.225573
FOXP1	0.564148	0.0108711	0.0790347	0.87802	0.000179658	0.00477421	0.328645	0.172089	0.491301
FUBP1	0.381866	0.00542565	0.0468263	0.11143	0.387129	0.784325	-0.269145	0.0320221	0.17295
GNA11	0.679163	1.96e-05	0.000426127	-0.302398	0.0649877	0.326971	-0.980742	8.24e-12	7.5e-10
GNAQ	-0.219581	0.00255545	0.0259219	-0.0500334	0.480542	0.84306	0.169368	0.00990134	0.0747395
GNAS	-1.05548	1.57e-23	4.7e-21	-0.363592	0.000350588	0.00815644	0.689851	7.6e-13	8.41e-11
GTF2I	-0.372277	0.0265756	0.150873	-0.699009	6.79e-05	0.0021869	-0.332762	0.0484805	0.229387
HERC2	0.0360467	0.768289	0.94739	-0.330003	0.00173187	0.0281558	-0.366675	0.000129642	0.00230179
HIP1	-1.16837	6.3e-34	4.62e-31	-0.717402	1.33e-14	5.55e-12	0.448745	7.98e-07	2.75e-05
HNRNPA2B1	0.657047	7.85e-06	0.000189989	0.192842	0.157526	0.529531	-0.461652	0.000630035	0.00848433
HOXC13	-1.08364	0.00146714	0.0165442	-0.564098	0.0319373	0.214104	0.469318	0.245715	0.594958
HSP90AA1	1.0896	7.48e-13	7.22e-11	0.831007	2.28e-08	2.33e-06	-0.2518	0.0769327	0.309378
HSP90AB1	0.914959	6.12e-11	4.48e-09	0.466303	0.000542268	0.0114975	-0.444754	0.000568476	0.0078227
HSPG2	-0.58197	3.54e-05	0.000717225	-0.618469	1.06e-05	0.000466322	-0.0404085	0.761709	0.940349
ID3	-0.279241	0.173052	0.495433	-0.871909	0.000784261	0.0152742	-0.616182	0.0262936	0.15087
IDH1	-1.01133	0.00566787	0.0483671	-0.0943349	0.46495	0.834357	0.890666	0.0231486	0.13834
IDH2	-1.32372	8.18e-07	2.56e-05	-0.296509	0.130494	0.48124	1.01083	0.000138397	0.00243456
IFNAR1	0.353491	0.000227669	0.00351996	-0.577825	3.04e-09	3.9e-07	-0.932062	1.35e-26	6.38e-24
IL6ST	0.304147	0.0050627	0.0445358	-0.43178	4.91e-05	0.00166158	-0.736359	1.72e-14	2.34e-12
IL7R	1.39971	0.000445149	0.00620893	-0.00542343	0.302965	0.714738	-1.33555	0.00305879	0.0303125
IRAK1	0.932431	0.000215073	0.00336266	0.358768	0.0872121	0.388375	-0.559214	0.0257473	0.148954
JAK1	0.409906	0.141217	0.441819	-0.520513	0.0352251	0.226712	-0.933487	6.41e-05	0.00126338
KAT6A	0.619955	0.00125355	0.0145634	0.374653	0.0392303	0.242069	-0.239388	0.191969	0.521623
KDM3B	0.091995	0.437102	0.788078	0.372814	0.00337233	0.0458031	0.28203	0.0158002	0.105361
KDM5A	-0.0104119	0.924955	0.987983	0.214225	0.0130652	0.118322	0.224887	0.00392119	0.0368858
KDM5C	0.722685	0.00545067	0.0469715	-0.23537	0.429853	0.814062	-0.954378	6.6e-05	0.00129489
KLF5	0.860616	9.4e-09	4.62e-07	-0.0870727	0.642839	0.917851	-0.945495	3.73e-12	3.6e-10
KLHL36	-1.28516	4.99e-09	2.57e-07	-0.25173	0.14437	0.505825	1.02402	1.02e-06	3.43e-05
KRAS	0.100743	0.349219	0.712301	-0.194526	0.0624197	0.319427	-0.295502	0.00175193	0.0195809
LATS2	-0.460061	1.6e-05	0.000357393	-0.873681	2.41e-15	1.2e-12	-0.416781	5.86e-05	0.00116815
LDB1	-0.449622	0.00586132	0.0495844	-0.652241	9.18e-05	0.00280016	-0.20826	0.19657	0.528165
LOX	2.66582	4.91e-52	9.38e-49	2.05879	3.39e-33	8.3e-30	-0.587757	6.67e-05	0.00130398
LPP	-0.79163	0.00608726	0.0510878	0.0464179	0.948241	0.994402	0.82969	0.00275749	0.0280146
MALT1	0.650254	6.14e-08	2.53e-06	0.67273	1.94e-08	2.03e-06	0.0253024	0.817157	0.957746
MAP2K4	0.558727	6.34e-05	0.00119578	0.0423117	0.70426	0.939094	-0.514847	5.01e-05	0.00102235
MAP3K1	-0.727413	5.24e-12	4.46e-10	-0.934675	2.18e-18	1.67e-15	-0.210676	0.0380577	0.194875
MAPK1	0.312938	0.00264098	0.0265925	0.108018	0.28544	0.694682	-0.204294	0.0300181	0.165146
MARK2	0.633999	0.0149715	0.0999631	-0.103533	0.801486	0.967767	-0.732625	0.00265407	0.0271954
MB21D2	1.07093	9.51e-07	2.91e-05	0.220616	0.203589	0.60014	-0.840434	4.31e-05	0.000900024
MDM2	-0.29099	0.000425477	0.00597556	-0.231541	0.0047773	0.0586798	0.0589303	0.43674	0.779264
MECOM	0.613043	0.00322032	0.0311345	1.02908	3.19e-06	0.000169595	0.430118	0.0517489	0.23946
MET	0.447575	2.04e-05	0.000442562	0.497624	2.13e-06	0.000120423	0.0515299	0.583118	0.867274
MLLT1	-0.0011062	0.92793	0.988429	-0.432853	0.0016351	0.0269654	-0.433366	0.000642704	0.00862806
MSI2	-0.260297	0.139072	0.438515	-0.902192	1.33e-05	0.000566308	-0.652524	0.00132438	0.0156476
MYC	0.74948	0.0194559	0.121196	-0.593782	0.0487341	0.276038	-1.34491	1.51e-06	4.83e-05
MYH9	0.400255	0.000198109	0.00314158	0.125379	0.226326	0.629344	-0.274061	0.0049796	0.0444068
MYO5A	0.427351	0.0145593	0.097822	-0.18728	0.299522	0.710926	-0.614	9.97e-05	0.0018367
NCOA1	-1.26623	5.87e-12	4.97e-10	0.293432	0.141142	0.499713	1.55676	1.82e-20	5.18e-18
NCOA2	0.198653	0.00710258	0.0574581	0.251726	0.000656465	0.0132753	0.0534315	0.421055	0.767162
NF1	-0.435197	0.0150593	0.100338	0.18429	0.317329	0.727602	0.618812	0.000125558	0.00223908
NF2	0.267954	0.946604	0.993427	-1.0736	0.00134618	0.0232704	-1.38607	0.000255717	0.00409608
NFKB2	0.730369	0.174751	0.498012	-0.827413	0.0284957	0.199897	-1.57751	7.59e-05	0.0014568
NFKBIA	0.677145	0.00254546	0.0258414	-0.227569	0.354348	0.761236	-0.90235	1.03e-05	0.00026311
NOTCH1	0.0511609	0.990769	0.999395	-0.969201	1.02e-06	6.56e-05	-1.03039	6.55e-08	2.91e-06
NOTCH2	1.3871	7.65e-58	1.93e-54	0.522312	1.01e-09	1.46e-07	-0.862783	3.85e-29	2.12e-26
NPM1	1.21907	2.25e-10	1.47e-08	0.455678	0.00866093	0.0896446	-0.75386	2.97e-05	0.000652803
NRAS	0.605346	1.38e-08	6.58e-07	0.349883	0.000862491	0.0164641	-0.253917	0.00858797	0.0673096
NRG1	1.48527	4.86e-07	1.61e-05	0.574803	0.0101318	0.099689	-0.87126	0.00359438	0.0344921
NRP1	0.512469	1.75e-07	6.49e-06	0.280177	0.0037728	0.0495296	-0.231219	0.00914365	0.0704639
NSD1	0.376251	0.0031973	0.0309717	-0.0832271	0.540313	0.875092	-0.458936	6.79e-05	0.00132444
NSD2	-0.253246	0.0401147	0.200998	0.222832	0.0666061	0.33183	0.47618	1.4e-05	0.000340129
NUMA1	-0.540641	1.22e-11	9.93e-10	-0.407015	2.75e-07	2.08e-05	0.132769	0.0681352	0.286795
NUP214	0.902216	0.00347316	0.032971	-0.221688	0.618602	0.908645	-1.11504	0.000130466	0.00231578
NXF1	1.31455	5.82e-12	4.93e-10	0.219474	0.156605	0.527919	-1.08656	7.37e-10	4.88e-08
PABPC1	0.743835	7.71e-08	3.1e-06	0.0158949	0.83021	0.973996	-0.726112	7.96e-09	4.29e-07
PARP4	0.489248	1.37e-10	9.42e-09	-0.335214	1.6e-05	0.000656566	-0.824463	4.48e-33	3.26e-30
PBRM1	0.933814	2.03e-27	9.14e-25	0.256073	0.00256496	0.0376978	-0.676474	9.6e-19	2.26e-16
PCDH17	-1.16408	0.209974	0.550653	1.68251	2.81e-06	0.000153105	2.88775	2.19e-06	6.66e-05
PCMTD1	-1.17471	3.65e-27	1.57e-24	0.063792	0.621343	0.909642	1.23731	5.87e-36	5.21e-33
PDE4DIP	-0.382105	1.75e-06	5.05e-05	0.135365	0.0895609	0.393806	0.517335	4.96e-13	5.7e-11
PHF6	-0.155322	0.385964	0.745664	0.333132	0.04049	0.246665	0.489444	0.00111066	0.0135394
PIK3CB	-0.301785	0.137816	0.436165	0.237815	0.228797	0.632488	0.539736	0.00267208	0.0273497
PIM1	-1.04673	4.59e-13	4.55e-11	-0.14621	0.237684	0.64154	0.897745	1.64e-11	1.42e-09
PLCB4	0.974296	0.00862938	0.0666107	-0.219811	0.796363	0.96649	-1.17669	0.0012428	0.0148324
PML	-0.96784	0.0029114	0.0287457	0.202227	0.701391	0.938685	1.16219	0.000199332	0.00332858
POLD1	-0.988599	4.33e-05	0.000855017	-0.51095	0.0175332	0.144486	0.463123	0.0561024	0.252697
POLE	0.321459	0.000857558	0.0106755	0.0325102	0.714441	0.941606	-0.288518	0.000891254	0.0112959
POLQ	1.05209	3.08e-28	1.48e-25	0.494009	1.85e-07	1.48e-05	-0.556035	4.38e-11	3.57e-09
PRDM2	0.674451	0.00062059	0.00819514	0.611495	0.00152984	0.0255963	-0.0544291	0.776214	0.945471
PSIP1	-0.53598	0.00263931	0.0265843	0.12601	0.521974	0.865467	0.660606	4.57e-05	0.00094605
PTPN6	-1.16312	2.3e-05	0.000490376	-0.415676	0.0586673	0.307791	0.728597	0.00899709	0.0697189
PTPRK	0.439006	0.0281252	0.15702	-0.199591	0.342392	0.750288	-0.637735	0.000438452	0.00633884
RANBP2	0.655733	2.06e-17	3.65e-15	0.285404	0.000186597	0.00492697	-0.369563	1.01e-07	4.3e-06
RARA	-0.886153	4.34e-05	0.000856623	-1.03204	2.2e-06	0.000123391	-0.166567	0.466825	0.800015
RASA1	-0.187349	0.395663	0.754197	0.5908	0.00117514	0.0208908	0.780629	4.62e-06	0.000129928
RBM39	-1.14208	1.55e-07	5.79e-06	-0.319	0.0818402	0.374212	0.813097	8.97e-05	0.00167384
RGL3	-1.06526	0.000873868	0.0108357	-0.413569	0.0844058	0.381044	0.622513	0.0739919	0.301995
RIPK1	0.330982	0.237104	0.586481	-0.509482	0.0353155	0.227021	-0.844128	0.000243381	0.00392662
RNF213	-0.745518	5.43e-14	6.12e-12	-0.534185	5.04e-08	4.72e-06	0.20953	0.0207662	0.128373
RNF43	-1.06235	0.000920734	0.0113188	-0.486987	0.0237488	0.176321	0.464747	0.229926	0.575134
RNF6	0.968548	3.19e-08	1.4e-06	0.358551	0.0260097	0.187719	-0.603912	0.000209809	0.00347332
RPL10	0.172274	0.529194	0.84565	-0.450109	0.0394324	0.243007	-0.625629	0.00265334	0.0271922
RPS6KA3	-0.1645	0.124773	0.411617	-0.725042	3.22e-10	5.19e-08	-0.562706	1.14e-07	4.78e-06
RXRA	-0.0785426	0.500103	0.829573	-0.927117	1.01e-07	8.73e-06	-0.8556	2.3e-07	9.06e-06
SALL4	-1.99485	3.78e-14	4.35e-12	-1.34679	1.12e-08	1.25e-06	0.609489	0.031197	0.169616
SDC4	0.567859	5.65e-06	0.000142312	0.0792471	0.481856	0.843625	-0.487258	1.74e-05	0.000409735
SETDB1	-0.392093	0.0790889	0.31448	-0.846079	0.000842207	0.0161572	-0.473787	0.0769818	0.309449
SFMBT2	-0.276338	0.0283227	0.157857	-0.56524	1.39e-05	0.000585733	-0.291369	0.0162178	0.107447
SGK1	1.03764	0.000224173	0.00348042	0.63162	0.00933139	0.0942103	-0.376664	0.20746	0.544656
SIN3A	-0.507264	8.57e-08	3.41e-06	-0.370963	7.64e-05	0.00241914	0.135172	0.118819	0.396651
SMAD2	-1.08149	2.33e-05	0.000497113	-0.699331	0.00268792	0.0389686	0.359721	0.169424	0.486844
SMAD4	-0.636808	2.68e-06	7.36e-05	-0.648307	1.61e-06	9.49e-05	-0.0153679	0.904806	0.980468
SMARCA1	1.09335	0.00119582	0.0139959	-0.150883	0.947697	0.994257	-1.22648	0.000217968	0.00358166
SMARCD1	-0.15617	0.23478	0.583785	-0.53612	0.000176747	0.00471744	-0.382677	0.00429059	0.0396136
SMC1A	0.37455	0.304582	0.667534	-0.857866	0.00122374	0.0216049	-1.24294	1.96e-06	6.06e-05
SOX21	0.809168	0.00580476	0.0492246	0.655107	0.0129032	0.117249	-0.115887	0.751061	0.936637
SOX9	0.919948	5.55e-10	3.38e-08	0.415192	0.0036045	0.0479946	-0.500269	0.000188787	0.00317531
SRSF2	1.29675	1.17e-09	6.81e-08	0.494384	0.00846385	0.0881643	-0.789323	0.000107852	0.00196439
STAT5B	-0.234788	0.0705267	0.292425	-0.411534	0.00198144	0.0312259	-0.17871	0.151416	0.458317
STAT6	0.13362	0.412643	0.76937	-0.440532	0.00267479	0.0388701	-0.575603	1.98e-05	0.000460089
STIL	0.472175	0.0334094	0.177359	-0.0973389	0.722046	0.944542	-0.567286	0.00548183	0.0478652
SUSD2	-4.06682	1.32e-28	6.57e-26	-0.858109	1.8e-05	0.000725334	3.27377	1.02e-17	2.07e-15
SUZ12	-0.102087	0.110658	0.384501	0.321621	2.11e-07	1.65e-05	0.423845	3.01e-14	3.97e-12
TBL1XR1	-0.485612	4.46e-07	1.49e-05	-0.240022	0.010959	0.104821	0.244675	0.00518032	0.0458313
TCF7L2	0.81666	0.0106278	0.0777137	-0.0966532	0.972369	0.997578	-0.901326	0.003715	0.0353482
TCIRG1	-1.00691	1.04e-06	3.15e-05	-1.01279	6.51e-07	4.41e-05	-0.0239819	0.911083	0.982055
TET1	-0.543718	0.00139378	0.0158619	-0.436967	0.00847443	0.088198	0.102134	0.530572	0.83919
TET2	-1.50607	3.31e-07	1.14e-05	-0.196387	0.244729	0.649633	1.29059	1.15e-05	0.000287604
TFAP4	0.302474	0.750108	0.942693	-0.853093	0.0112672	0.106675	-1.18832	0.00154878	0.0177334
TGIF1	-0.492894	0.00011533	0.00198636	-0.0419624	0.694283	0.936485	0.449903	0.000113345	0.00205234
TNC	1.02047	5.69e-35	4.48e-32	-0.506935	4.89e-09	5.9e-07	-1.52712	6.2e-91	6.7e-87
TNFAIP3	0.944435	5.5e-05	0.00105535	-0.39643	0.117412	0.455694	-1.33773	4.18e-10	2.9e-08
TOP1	-0.0681996	0.505359	0.832501	0.295554	0.00203432	0.0317674	0.364118	2.69e-05	0.000598716
TOP2A	0.312745	0.00477856	0.0426133	-0.0473412	0.689645	0.934691	-0.359722	0.000316637	0.00488539
TRAF3	-0.493121	0.00113432	0.0134107	-0.10897	0.420829	0.80862	0.382454	0.00643743	0.0541597
TRIP11	-0.52108	1.74e-06	5.04e-05	-0.183757	0.0799149	0.369258	0.336226	0.000727112	0.00952843
U2AF2	1.10885	1.36e-17	2.47e-15	0.266679	0.028909	0.201587	-0.838829	8.2e-13	9.02e-11
UBE2A	0.846529	9.87e-06	0.000232134	0.296035	0.085373	0.383705	-0.544083	0.00244857	0.0254884
USP44	-1.33693	7.03e-09	3.54e-07	-0.0628747	0.559329	0.882923	1.26663	7.97e-09	4.29e-07
USP9X	0.615162	4.06e-11	3.05e-09	0.00744046	0.893622	0.983688	-0.607056	4.62e-13	5.34e-11
VAV1	-0.767909	0.00640551	0.0531848	-0.882456	0.00170922	0.0279081	-0.159685	0.643002	0.895714
ZCRB1	-0.521659	0.0145192	0.0976567	0.261798	0.228958	0.632708	0.78262	4.59e-05	0.000949436
ZEB1	0.501907	0.000311707	0.00458521	0.633063	6.02e-06	0.000291901	0.134569	0.299313	0.654451
ZNF780A	0.419092	0.0902412	0.340671	-0.343528	0.153898	0.523407	-0.76337	0.000500665	0.00704505
ZNF814	0.900584	0.000649902	0.0085144	0.27406	0.184086	0.572801	-0.610768	0.0174724	0.113261
ZRSR2	1.19784	0.00288268	0.0285069	0.00846944	0.309728	0.720858	-1.12228	0.0181386	0.116471
ZXDB	0.483359	0.00856135	0.0661586	-0.149987	0.453316	0.828454	-0.632067	0.00015636	0.0027029
