# Supplementary material for: The Proteogenomics of Prostate Cancer Radioresistance
Source: Cancer Res Commun. 2024 Sep 19;4(9):2463–79. doi: 10.1158/2767-9764.CRC-24-0292 (PMC11411600; doi:10.1158/2767-9764.CRC-24-0292)
Supplement: Supplementary Table 3 — Differential protein abundance of driver cancer genes, following a T-test [file crc-24-0292_supplementary_table_3_suppst3.xlsx]

## Sheet: Table S3
Table S3: differential protein abundance of driver cancer genes, following a T-test
gene.name	effectsize.CFvsPAR.Cytosol	effectsize.HFvsPAR.Cytosol	padjusted.CFvsPAR.Cytosol	padjusted.HFvsPAR.Cytosol	effectsize.CFvsPAR.Microsome	effectsize.HFvsPAR.Microsome	padjusted.CFvsPAR.Microsome	padjusted.HFvsPAR.Microsome	effectsize.CFvsPAR.Mitochondria	effectsize.HFvsPAR.Mitochondria	padjusted.CFvsPAR.Mitochondria	padjusted.HFvsPAR.Mitochondria	effectsize.CFvsPAR.Nuclear.Pellet	effectsize.HFvsPAR.Nuclear.Pellet	padjusted.CFvsPAR.Nuclear.Pellet	padjusted.HFvsPAR.Nuclear.Pellet	effectsize.CFvsPAR.Nuclear.Soluble	effectsize.HFvsPAR.Nuclear.Soluble	padjusted.CFvsPAR.Nuclear.Soluble	padjusted.HFvsPAR.Nuclear.Soluble	effectsize.CFvsPAR.Plasma.Membrane	effectsize.HFvsPAR.Plasma.Membrane	padjusted.CFvsPAR.Plasma.Membrane	padjusted.HFvsPAR.Plasma.Membrane	effectsize.CFvsPAR.Whole.Cell	effectsize.HFvsPAR.Whole.Cell	padjusted.CFvsPAR.Whole.Cell	padjusted.HFvsPAR.Whole.Cell
ABL1	0.565466	-0.338312	0.729373	0.822034	0.0262287	0.929262	0.987795	0.511019	-1.04802	-2.22825	0.855624	0.664424	6.13682	1.82393	0.031826	0.386526	NA	NA	NA	NA	-0.221929	-0.358155	0.849089	0.918937	0.227055	-0.579398	0.869331	0.681262
ACSL3	-1.87092	5.59267	0.407383	0.0721728	1.12856	1.79796	0.617917	0.530409	-0.340154	0.29585	0.932057	0.931295	8.52152	1.02178	0.0168197	0.506403	0.793922	-6.83089	0.473443	0.0394346	1.31179	-0.0944302	0.525585	0.984387	-4.21542	-2.2221	0.0840931	0.214637
ARAF	-0.326642	1.04869	0.855406	0.471335	0.0206848	-0.301664	0.990105	0.896882	2.11336	-0.172543	0.685866	0.927064	0.748145	-0.424492	0.565843	0.761151	NA	NA	NA	NA	NA	NA	NA	NA	13.1014	0.883939	0.0188586	0.578042
ARHGAP5	-3.6147	1.63033	0.224338	0.327284	3.43952	4.20039	0.356312	0.253784	-1.20504	-0.556803	0.852816	0.791682	10.074	1.47236	0.0233192	0.437684	NA	NA	NA	NA	10.087	0.286736	0.0589492	0.93687	-4.96738	-2.40892	0.0586097	0.221863
ARID2	-0.662808	1.18416	0.692631	0.438354	0.974532	-1.39165	0.645627	0.595427	0.719504	4.30218	0.866232	0.294132	7.41489	3.98214	0.0213669	0.167726	12.6698	14.4555	0.0226065	0.0230632	3.52719	1.09969	0.155265	0.88043	-2.07587	-0.265116	0.204489	0.863132
ASXL2	NA	NA	NA	NA	2.61137	-1.71327	0.165636	0.321459	0.97448	1.60092	0.855624	0.591773	8.52659	1.72261	0.034677	0.386526	0.00773255	0.705366	0.995137	0.585097	NA	NA	NA	NA	-0.488684	-0.783085	0.718629	0.593582
ATF7IP	-3.55511	0.273646	0.164651	0.860048	NA	NA	NA	NA	NA	NA	NA	NA	2.58446	1.42271	0.124132	0.401189	18.9987	0.751349	0.0311984	0.548617	NA	NA	NA	NA	1.77398	0.323543	0.260974	0.824686
ATM	NA	NA	NA	NA	0.984578	0.678204	0.539786	0.739823	0.387147	0.366843	0.874797	0.843889	4.6022	-0.599888	0.065447	0.680123	-5.74465	-1.46804	0.0417176	0.298895	NA	NA	NA	NA	-1.06005	0.315508	0.416247	0.83494
B2M	-0.277716	2.02813	0.871522	0.24745	2.82144	2.85572	0.390793	0.426346	1.17814	1.46578	0.855624	0.758989	-1.70275	-3.10587	0.249736	0.275082	16.9271	3.06657	0.021527	0.199367	-4.56452	1.49577	0.0903928	0.88043	-1.10837	-1.2405	0.444821	0.428137
BAP1	0.0771885	0.536942	0.96412	0.708499	2.98239	2.02989	0.161393	0.278541	-0.470316	6.12574	0.858678	0.277951	2.75725	1.1498	0.160296	0.473204	8.20793	5.2141	0.0427822	0.0843496	NA	NA	NA	NA	0.0579984	0.176564	0.970383	0.916845
BCORL1	0.913509	1.80549	0.573712	0.293233	NA	NA	NA	NA	NA	NA	NA	NA	12.8675	1.32744	0.0217858	0.459069	-0.79683	-0.101648	0.682747	0.940932	NA	NA	NA	NA	-1.31472	-0.946058	0.360229	0.550611
BRCA1	NA	NA	NA	NA	NA	NA	NA	NA	NA	NA	NA	NA	6.42667	0.571208	0.0384528	0.696328	0.427871	0.715756	0.681372	0.565629	0.291907	-1.4803	0.804856	0.88043	-0.688761	-1.59007	0.596433	0.320494
BRD4	NA	NA	NA	NA	NA	NA	NA	NA	0.315445	0.63768	0.917349	0.77264	3.94006	1.6086	0.0610895	0.374638	11.1509	15.542	0.0311984	0.118623	0.896001	-0.674961	0.517521	0.897354	-0.534382	-1.62531	0.682817	0.370842
BRD7	NA	NA	NA	NA	0.23675	-0.736635	0.871195	0.752102	-3.79805	14.0109	0.466004	0.208049	3.48759	2.24286	0.146015	0.340064	6.61056	8.69044	0.035942	0.0566852	NA	NA	NA	NA	NA	NA	NA	NA
CASP8	-3.91368	5.67732	0.218272	0.072246	0.567536	0.957373	0.616292	0.476252	1.79316	0.0964413	0.747139	0.964536	NA	NA	NA	NA	19.9423	-0.0100025	0.0249104	0.992254	NA	NA	NA	NA	-6.51876	-1.2812	0.0442904	0.404239
CD58	2.34871	1.71472	0.336428	0.337326	16.6725	49.815	0.0184784	0.024672	2.7426	0.727249	0.855624	0.83943	-1.87904	-2.2191	0.254917	0.285849	8.45126	-1.69263	0.164971	0.260544	0.0919758	1.78072	0.965951	0.88043	0.457427	-0.26919	0.745044	0.85688
CDC73	0.100209	1.94422	0.955672	0.243832	1.13954	2.58961	0.534758	0.452164	1.09306	9.58072	0.855624	0.208049	1.37844	-2.09307	0.322769	0.368394	36.1523	10.1846	0.0228396	0.0314506	-1.40241	-0.642051	0.573332	0.91107	-0.260196	-2.1311	0.848685	0.243279
CDH1	-1.83068	-0.753884	0.429706	0.59862	0.279133	3.94928	0.831811	0.291818	0.972692	-7.05326	0.855624	0.257564	-1.35049	-1.67032	0.375825	0.386526	-1.55669	-8.58956	0.244432	0.0306539	4.79795	1.48558	0.143169	0.88043	-4.76355	-5.05998	0.0595296	0.0757896
CDK12	-0.221839	3.96242	0.903925	0.105504	4.52971	3.17746	0.274066	0.419965	3.95797	4.78523	0.466017	0.320855	5.20403	0.0811394	0.0488317	0.958226	6.03885	-0.391565	0.104856	0.738301	2.45773	1.70145	0.470632	0.882723	-0.108611	-1.29386	0.944635	0.396971
CDKN2A	1.47422	2.13945	0.478996	0.248604	2.10299	1.56261	0.468226	0.560406	3.14547	10.3599	0.491764	0.208049	-3.234	-0.730471	0.132147	0.631482	5.93395	4.90215	0.209142	0.281359	3.96226	0.277849	0.267887	0.950703	-10.7486	-3.68744	0.0126383	0.179086
CHD2	0.729884	0.466904	0.673065	0.756624	2.63196	-0.773652	0.339882	0.724028	0.985623	-0.639703	0.855624	0.78545	5.81314	1.19369	0.0430287	0.453477	17.7344	17.8311	0.0264581	0.0542062	NA	NA	NA	NA	NA	NA	NA	NA
CHD4	0.332597	6.47962	0.841714	0.0662581	2.70742	1.24253	0.404771	0.624841	1.77001	6.01718	0.855624	0.567275	6.73704	0.305128	0.0391234	0.833868	8.98057	11.2681	0.0336618	0.0680674	NA	NA	NA	NA	-3.50802	-2.29976	0.0708422	0.203998
CLIP1	-10.5606	5.79822	0.054451	0.0727498	3.81801	7.30799	0.131072	0.0470636	-0.988134	-0.123369	0.858246	0.969234	NA	NA	NA	NA	NA	NA	NA	NA	NA	NA	NA	NA	-3.97916	-0.965189	0.10588	0.524546
CLTC	-0.265769	2.35828	0.882395	0.176498	3.22067	2.34461	0.38162	0.476036	3.17091	4.57573	0.465129	0.288659	1.91937	-3.72948	0.274039	0.234506	4.75993	-1.19942	0.0509012	0.362052	0.56032	1.98655	0.712486	0.88043	-8.3609	-9.47375	0.0358667	0.0806003
CNOT3	-0.544992	-0.0496711	0.734379	0.975251	6.37734	18.0177	0.0439658	0.17944	-0.714632	0.569219	0.855624	0.809918	-1.42691	-0.949647	0.354746	0.551521	10.2725	-0.519242	0.159815	0.710486	NA	NA	NA	NA	1.03516	-0.184965	0.487542	0.911089
CRNKL1	-1.79887	-0.140471	0.391281	0.932463	6.09257	23.3773	0.0814311	0.0245184	-0.13643	5.01328	0.95967	0.26302	0.703714	-1.99997	0.570225	0.314234	1.95275	4.75191	0.185491	0.0683567	NA	NA	NA	NA	-2.22602	-2.07098	0.151238	0.249121
CTNNB1	-1.22479	1.44534	0.526524	0.391184	14.9862	18.8381	0.15636	0.168323	2.13425	-0.0525863	0.855624	0.989019	-2.59839	-3.27693	0.122154	0.260458	12.7925	-1.77297	0.134683	0.247645	0.436586	0.953991	0.843902	0.889649	-4.963	-2.08158	0.0457494	0.252354
CUX1	0.261346	-0.879886	0.881027	0.538726	3.17808	8.4733	0.18561	0.280018	-0.28328	-10.1003	0.9116	0.426162	-1.28553	-0.0791356	0.34399	0.959405	7.34334	8.07175	0.118688	0.161533	-0.741099	-0.623564	0.739604	0.918937	-5.53333	-3.71361	0.0327443	0.151295
DAZAP1	-2.99516	0.787654	0.199382	0.609024	7.36863	10.2532	0.0352031	0.0427579	-1.75685	1.08942	0.855624	0.78973	6.59528	2.58898	0.0313425	0.260093	-0.561514	1.00597	0.74442	0.597933	3.06178	0.145821	0.400701	0.983165	-5.37388	-3.85218	0.033948	0.0981525
DDB2	-0.412599	-0.444644	0.807182	0.777992	-1.78996	-1.75182	0.445948	0.417203	-1.25808	1.39795	0.855624	0.738253	3.41861	1.85147	0.155089	0.350558	14.6988	11.7274	0.0461658	0.027693	0.801206	0.544783	0.614019	0.897354	NA	NA	NA	NA
DDX3X	-3.46247	1.42029	0.266707	0.397545	9.73267	7.44208	0.102215	0.0472566	0.125511	1.61193	0.967471	0.698916	1.23765	-1.44455	0.40373	0.429706	-3.04943	-6.941	0.109338	0.0810867	7.88929	-0.196971	0.0998383	0.963149	-2.09649	-1.4737	0.243475	0.346771
DDX6	-1.25786	3.7375	0.525209	0.159984	3.94348	4.45745	0.295139	0.367412	1.78535	0.551252	0.809247	0.799626	-0.80257	-6.2286	0.517863	0.172421	5.02933	-4.05888	0.0726695	0.11067	14.9649	0.657687	0.137257	0.892084	-8.68574	-3.71822	0.0175522	0.151295
DGCR8	5.54973	0.897249	0.0978724	0.575897	0.527062	0.865666	0.764197	0.694245	-0.919833	8.29458	0.855624	0.490863	-0.305392	-2.58656	0.797721	0.231988	4.59359	1.0524	0.247606	0.412069	NA	NA	NA	NA	6.42408	1.91053	0.0349729	0.329929
DHX9	-0.258494	0.79128	0.882269	0.58851	9.50666	19.5067	0.0372637	0.0143485	5.2462	7.61514	0.302782	0.208049	8.17346	-0.106821	0.0614438	0.943162	7.58654	14.7727	0.0341724	0.0187293	7.72241	-0.846221	0.0870765	0.894985	-5.33911	-4.89312	0.0485179	0.108749
DIS3	-8.97996	4.87776	0.0432824	0.0790701	13.6501	2.34434	0.0334808	0.269645	1.08849	0.806555	0.855624	0.816523	2.70863	-2.88831	0.140912	0.202204	-0.341943	-8.76791	0.740499	0.0330066	3.08821	-0.183506	0.142355	0.977637	-3.33778	-2.99014	0.1012	0.211424
DNAJB1	-0.383074	2.77882	0.823507	0.149867	0.988685	1.03523	0.663058	0.673612	-0.411428	-0.251925	0.870967	0.891333	6.08932	5.33256	0.032254	0.127539	-1.92395	-2.75153	0.179944	0.151834	4.57516	1.05761	0.180376	0.897032	-0.471043	-15.8524	0.733727	0.0628314
DOT1L	NA	NA	NA	NA	NA	NA	NA	NA	NA	NA	NA	NA	8.04855	1.30478	0.034677	0.460805	-2.81137	-1.54682	0.250832	0.294516	NA	NA	NA	NA	NA	NA	NA	NA
EFTUD2	-2.0804	1.89438	0.347989	0.278604	9.98098	8.19659	0.0298936	0.0363569	1.09284	4.48444	0.855624	0.264017	4.52871	-3.89186	0.0942239	0.136717	5.86156	25.0244	0.0575467	0.0156977	-0.874452	-1.48574	0.539917	0.88043	-4.6999	-5.22005	0.084853	0.132022
EHD2	0.0536255	3.79769	0.973372	0.111902	22.93	21.0973	0.037776	0.0581874	3.24973	4.93213	0.501407	0.259682	3.63696	-2.1848	0.136044	0.277353	1.61615	-0.493345	0.495484	0.768759	3.33401	0.152292	0.376469	0.984767	-1.07074	2.45286	0.452258	0.277333
EIF3E	2.37058	3.20412	0.349919	0.154808	15.9019	17.5532	0.0289658	0.0273327	1.06265	4.41337	0.855624	0.618684	-1.81057	-7.03353	0.223011	0.0837086	0.265838	-5.75122	0.809342	0.0500762	-1.68872	-0.527651	0.300779	0.930197	-0.823041	-0.26984	0.526232	0.858758
ELL	NA	NA	NA	NA	-3.75669	-0.615177	0.346619	0.650678	NA	NA	NA	NA	3.36734	0.20747	0.153964	0.883361	6.8478	3.1464	0.0316745	0.114582	NA	NA	NA	NA	NA	NA	NA	NA
EML4	-4.39877	2.03318	0.125017	0.253782	2.97454	1.89918	0.397992	0.519513	-0.350483	5.27658	0.888001	0.367646	5.30586	0.0831533	0.0395514	0.956573	-0.115625	-0.102399	0.921623	0.934787	4.63536	0.949059	0.294055	0.899969	-0.329875	-0.0193785	0.805744	0.988317
EP300	NA	NA	NA	NA	NA	NA	NA	NA	2.55967	1.82856	0.738775	0.639816	6.71916	2.5005	0.065447	0.246273	5.40046	7.76699	0.0623765	0.0382198	2.1495	0.638403	0.21785	0.892084	2.55988	0.538264	0.189902	0.724525
ERCC3	NA	NA	NA	NA	2.5162	1.52002	0.382733	0.530289	1.08725	1.97987	0.855624	0.664424	4.86842	1.31711	0.104559	0.421072	2.54599	7.82684	0.143172	0.0356456	NA	NA	NA	NA	-1.48399	-2.47311	0.278514	0.231351
EWSR1	-0.830687	3.51972	0.603565	0.111902	9.02186	12.341	0.048708	0.0305005	3.28484	3.23984	0.82471	0.639816	9.59527	4.60914	0.0303814	0.121806	11.5744	5.64722	0.0966211	0.165696	0.51381	-1.36639	0.818591	0.883823	-8.93887	-10.2265	0.0216438	0.0417009
EXT2	NA	NA	NA	NA	0.180622	9.39714	0.867644	0.0315481	1.1725	-0.806831	0.855624	0.798013	0.00103201	-1.36606	0.999263	0.411918	NA	NA	NA	NA	0.216478	0.0613703	0.851674	0.986791	1.11041	1.50835	0.422177	0.340608
EZH2	0.120163	-0.0201047	0.948222	0.989539	NA	NA	NA	NA	NA	NA	NA	NA	7.6213	0.317421	0.0326094	0.83001	3.35506	1.43147	0.0966921	0.314612	NA	NA	NA	NA	-1.13777	-0.0377543	0.444517	0.979891
FBXO11	NA	NA	NA	NA	8.60806	6.20117	0.0323187	0.0639198	1.71976	0.579189	0.855624	0.796677	-1.61258	-0.586516	0.285033	0.670903	2.54821	24.5577	0.144198	0.0279813	NA	NA	NA	NA	0.208957	-1.24721	0.882074	0.410337
FH	-1.1921	2.06117	0.487576	0.230632	9.23221	0.129233	0.0331829	0.915543	-1.6283	-0.126878	0.855624	0.969926	-0.677193	-1.14368	0.609518	0.49635	NA	NA	NA	NA	3.02793	-1.33491	0.270133	0.88043	-2.77496	-3.92057	0.0989593	0.153644
FOXA1	-1.1397	1.32196	0.535363	0.386816	4.88113	3.00837	0.313877	0.413611	1.46958	1.60316	0.855624	0.735081	1.80206	1.61087	0.304705	0.419279	2.91555	2.52961	0.341925	0.42288	15.8112	-0.926656	0.0338457	0.88043	-0.584337	-0.756244	0.681574	0.599509
FOXL2	NA	NA	NA	NA	4.95733	-1.3835	0.118455	0.594857	3.43169	0.53611	0.464737	0.797144	11.3344	1.58014	0.0442999	0.415043	NA	NA	NA	NA	0.462508	-0.222336	0.716655	0.97456	NA	NA	NA	NA
FUBP1	-2.25213	0.668427	0.330513	0.651976	2.0328	1.7262	0.479825	0.543987	-2.75177	-0.469233	0.855624	0.883489	3.91993	4.01427	0.126142	0.217806	0.0466573	1.48877	0.969913	0.540627	2.30937	-0.142539	0.467936	0.986279	-23.7542	-3.12141	0.00771748	0.224051
GNA13	0.245851	0.826749	0.889119	0.572737	6.94123	8.5177	0.230196	0.261539	3.0106	-0.386389	0.703013	0.851177	-1.7272	-1.90045	0.304514	0.386881	-0.344468	-1.76296	0.738359	0.256123	-0.748122	1.74206	0.56392	0.88043	-7.12629	-5.13186	0.0441055	0.0732553
GNAS	0.218037	0.655243	0.905486	0.651976	13.5318	73.992	0.0324462	0.00834053	1.65921	-2.99592	0.779261	0.391758	-1.63573	-1.575	0.329708	0.429706	1.50736	-1.80389	0.440356	0.233437	3.4433	2.10587	0.157093	0.88043	-2.47881	-1.40659	0.154515	0.388359
GTF2I	-5.30523	0.572553	0.173859	0.709113	4.73994	5.02357	0.316766	0.343855	2.94602	3.13427	0.848573	0.651304	8.13804	3.42963	0.0410103	0.164046	2.6996	4.20104	0.141201	0.102828	1.86806	0.618355	0.29674	0.894985	-19.1066	-18.8881	0.00561365	0.0186594
HIP1	-1.19799	-0.146583	0.519021	0.926356	11.8143	10.773	0.165518	0.192469	3.30516	-2.62929	0.686547	0.497524	-2.06906	-3.03435	0.223125	0.264049	2.62144	-8.19663	0.145475	0.0331305	-3.72709	-3.26869	0.348708	0.88043	NA	NA	NA	NA
HLA-A	0.940719	0.787381	0.602835	0.585394	1.48872	1.69465	0.416069	0.523146	1.78496	-0.756022	0.855624	0.755123	-0.676579	-0.589677	0.608135	0.685721	5.03592	-0.604679	0.198271	0.777126	-0.180166	0.930929	0.904006	0.882557	-5.21275	-0.150816	0.0457494	0.928547
HLA-B	1.9545	0.647593	0.330513	0.67152	7.74563	0.867957	0.0339009	0.506171	4.15773	3.63619	0.814842	0.591773	-1.51005	-1.13562	0.315512	0.492541	0.488102	-1.14702	0.641647	0.395858	-0.583607	1.49929	0.763553	0.88043	0.343867	0.567083	0.807694	0.693718
HNRNPA2B1	-2.1654	2.60247	0.349256	0.163876	10.1438	21.2851	0.0298936	0.0286037	3.26203	4.7632	0.830035	0.52244	4.32729	1.6151	0.109759	0.380184	31.8911	21.171	0.0415921	0.0187293	5.55513	-0.46534	0.285578	0.949809	-13.8628	-2.70728	0.0125798	0.231331
IDH1	-1.70896	3.32111	0.378148	0.115535	-0.289027	0.623612	0.880181	0.760516	-5.77157	-3.24358	0.719904	0.368893	-0.159255	-1.61489	0.899885	0.41187	NA	NA	NA	NA	9.59164	-0.0417007	0.064153	0.993055	-6.64348	-5.22734	0.0242418	0.0844502
IFNGR1	-0.402629	-0.817153	0.818838	0.609923	7.65691	-0.414689	0.0339009	0.807334	-1.23797	-1.69182	0.855624	0.74265	NA	NA	NA	NA	NA	NA	NA	NA	-0.268793	0.121541	0.819045	0.975332	0.557276	-0.600535	0.6757	0.675077
KDM5A	-0.367685	-0.24768	0.823405	0.8761	NA	NA	NA	NA	-0.0849075	-0.723266	0.98422	0.843668	16.8884	1.68569	0.0224397	0.407747	3.35292	2.75272	0.112593	0.161744	NA	NA	NA	NA	0.768877	-0.606705	0.590971	0.675077
KIF5B	-2.29379	4.14506	0.266235	0.0940697	0.644381	1.26404	0.764934	0.62594	0.483401	1.14966	0.881001	0.751872	2.0617	-1.89707	0.251503	0.385737	6.22343	1.22982	0.156588	0.395565	1.84783	-0.469683	0.253852	0.902401	-8.0508	-9.70861	0.0423948	0.0350645
KIFC1	-1.84507	1.43067	0.394009	0.405919	1.40969	6.38247	0.370712	0.297448	0.583494	1.98211	0.890257	0.724343	8.29147	3.71057	0.0481986	0.247008	1.54668	2.81143	0.394582	0.258528	-0.716429	-0.397102	0.598926	0.923069	-5.14704	-0.804536	0.0818091	0.604259
LPP	-1.18065	4.20699	0.519021	0.0977029	1.04412	0.488959	0.417639	0.679912	0.773824	-2.11178	0.860114	0.672043	10.3551	0.397349	0.0155459	0.773884	NA	NA	NA	NA	0.512698	-0.231174	0.805452	0.975332	-11.1776	-12.4204	0.0137675	0.0530771
MAP2K1	-1.89639	3.51029	0.334047	0.112815	-0.0306972	1.16922	0.977844	0.426538	-1.33994	-2.7297	0.855624	0.65469	NA	NA	NA	NA	NA	NA	NA	NA	0.872106	-3.06153	0.513188	0.88043	-6.92222	-6.17342	0.0307588	0.0550712
MAP2K7	-4.74454	0.0972731	0.183837	0.953177	-0.31193	-0.457432	0.878326	0.839768	-1.36965	-1.32984	0.855624	0.735081	17.5587	1.10024	0.0110759	0.506895	NA	NA	NA	NA	12.2746	1.07555	0.0400644	0.88043	0.418783	1.13809	0.754265	0.44683
MAPK1	1.13687	15.8286	0.531363	0.0401058	0.0240981	3.1192	0.984091	0.284186	-0.798059	-1.14799	0.855624	0.765699	4.82513	0.126238	0.0443871	0.93254	NA	NA	NA	NA	5.07207	-0.742538	0.309771	0.910971	0.497344	0.735956	0.721648	0.60849
MARK2	NA	NA	NA	NA	6.82753	7.75582	0.109802	0.280644	6.03337	6.06696	0.341066	0.274091	2.25695	0.225835	0.206036	0.873684	6.97852	1.26917	0.0334166	0.350247	12.1742	-0.560661	0.193073	0.895578	-0.801677	-1.96968	0.57879	0.322649
MEN1	0.143572	0.220577	0.932885	0.884367	0.92321	2.18079	0.632418	0.491608	-0.416027	3.09169	0.913058	0.591773	6.00653	3.25525	0.0600703	0.271591	28.2736	10.3868	0.0859561	0.0230774	1.95379	-0.404878	0.36153	0.932817	-0.104794	-0.332907	0.946485	0.820372
MGA	NA	NA	NA	NA	NA	NA	NA	NA	-0.740483	0.697549	0.855624	0.758989	5.81786	2.225	0.0740896	0.278244	2.63662	1.57523	0.138359	0.282687	NA	NA	NA	NA	-60.2365	-0.213169	0.00561365	0.895762
MSI2	-0.30491	0.421642	0.863983	0.779857	18.0812	8.10541	0.0192007	0.0350874	1.07879	0.856032	0.855624	0.804108	-0.343245	-11.6662	0.779182	0.0433452	7.81164	4.54656	0.102815	0.100647	NA	NA	NA	NA	-1.42563	-1.47369	0.371305	0.412387
MSN	-4.26434	4.69557	0.179623	0.116345	7.51924	6.32077	0.120077	0.292699	-1.03966	3.12465	0.855624	0.661409	2.05217	-1.12918	0.188614	0.467543	25.3746	7.57401	0.0198646	0.0316172	8.17015	-0.134966	0.168728	0.97456	-7.83638	-7.91343	0.0175522	0.100217
NFE2L2	NA	NA	NA	NA	NA	NA	NA	NA	NA	NA	NA	NA	4.20668	0.609015	0.0548652	0.663285	7.05016	1.5554	0.0320299	0.279765	NA	NA	NA	NA	NA	NA	NA	NA
NFKB2	-2.49813	0.379832	0.338896	0.810561	74.6241	1.50999	0.00920171	0.367641	1.76081	-0.7951	0.855624	0.837746	10.5538	0.703412	0.0397451	0.644835	2.17605	-2.16653	0.18088	0.354571	0.0455114	0.00596326	0.976975	0.998092	-7.99491	-5.45719	0.0251394	0.0895657
NIPBL	-0.1912	-0.0055366	0.913691	0.997067	-1.23948	-0.10125	0.568524	0.956445	1.64139	1.37848	0.855624	0.701966	4.83514	1.12059	0.102107	0.46333	8.48063	17.705	0.0300581	0.0999152	-0.252958	0.0747495	0.888512	0.993646	-16.6816	-10.2901	0.00640192	0.0439152
NKX2-1	NA	NA	NA	NA	6.46473	0.830009	0.0589973	0.518483	9.69912	1.04526	0.174604	0.686514	9.4171	3.71592	0.0170111	0.198983	13.6378	12.181	0.016697	0.0214411	1.42348	-0.149574	0.603426	0.977428	-2.13527	-0.964132	0.164868	0.552691
NONO	-1.84255	-0.231332	0.424975	0.877506	4.33518	6.91655	0.31439	0.314189	1.62407	1.24641	0.855624	0.77943	3.938	1.31866	0.0968919	0.429706	2.70239	6.38071	0.207969	0.196774	4.34129	-2.16652	0.282765	0.88043	-4.30909	-2.87394	0.0477902	0.184682
NPEPPS	-0.917202	2.60821	0.574448	0.17622	NA	NA	NA	NA	-0.987283	-1.02195	0.858246	0.805542	-2.1961	-0.452711	0.182218	0.743536	NA	NA	NA	NA	17.7497	-1.34337	0.0301639	0.88043	-8.59302	-6.97293	0.0311703	0.0516594
NPM1	1.79687	1.0728	0.432033	0.487698	2.90671	2.40737	0.369401	0.465425	3.13078	5.36241	0.590884	0.430485	-4.58402	-2.93813	0.0968919	0.304903	17.4149	15.2851	0.0322544	0.0329405	7.12742	1.88194	0.0681825	0.88043	-6.12106	-7.18237	0.0744805	0.0815908
NSD2	NA	NA	NA	NA	-1.23858	-1.14659	0.585289	0.592062	NA	NA	NA	NA	3.12708	1.52068	0.160296	0.390312	5.86488	14.6622	0.0489413	0.0187293	NA	NA	NA	NA	NA	NA	NA	NA
NT5C3A	-1.45281	1.39808	0.484451	0.411274	-1.06266	12.7916	0.409197	0.0310714	-2.0784	0.220634	0.855624	0.936561	-1.18355	-1.11466	0.393328	0.46206	NA	NA	NA	NA	-4.20661	-0.101991	0.117114	0.980688	-1.20359	1.12133	0.36725	0.457159
NUMA1	0.156545	-0.374125	0.926706	0.801524	0.510258	0.652392	0.800473	0.778721	0.465184	2.58709	0.862217	0.462376	9.91255	1.4804	0.0158121	0.418	10.1225	9.10205	0.108703	0.136475	2.11022	-0.718776	0.249287	0.889649	-6.40054	-3.79122	0.030646	0.117903
NUP214	-7.49524	-0.0581458	0.12962	0.971808	3.61662	4.38403	0.351015	0.371375	1.40886	-2.09358	0.855624	0.65469	-1.30498	-2.0353	0.337534	0.349007	7.19953	4.62054	0.193436	0.290319	12.128	0.885168	0.0364418	0.897354	-4.79726	-5.36498	0.0761656	0.095114
NXF1	-0.580148	1.27519	0.73231	0.435472	6.38828	11.8651	0.172589	0.157555	0.807736	-0.670342	0.862217	0.852644	-1.65307	-1.44617	0.266325	0.437684	13.5311	15.6625	0.0271019	0.0330066	10.4348	0.713052	0.212178	0.889649	-1.69233	-1.98317	0.290172	0.263988
PABPC1	2.73607	3.76292	0.298916	0.102262	11.5921	12.2741	0.0250978	0.0337914	1.36796	5.14502	0.855624	0.382591	-0.0954958	-2.82439	0.937834	0.218216	8.2903	1.82521	0.0268766	0.223443	0.338412	-0.115937	0.879381	0.986791	-4.88206	-3.4263	0.0449758	0.116304
PCBP1	-0.766663	6.09638	0.644409	0.0767275	8.10448	10.2525	0.236936	0.193424	-0.582159	-0.128	0.87518	0.969797	2.07906	-0.810672	0.17831	0.569662	6.37361	2.78405	0.0399207	0.154642	2.39315	-0.012269	0.454362	0.996342	-2.96841	-2.29009	0.166639	0.287503
PLCB4	-0.286415	0.715797	0.871677	0.651976	NA	NA	NA	NA	0.669022	0.952234	0.855624	0.703551	7.3755	0.98712	0.0384763	0.520287	NA	NA	NA	NA	NA	NA	NA	NA	NA	NA	NA	NA
PML	-0.745846	1.19412	0.663998	0.455199	1.22002	10.0413	0.404747	0.0294268	-0.640118	-1.45352	0.855624	0.720001	-48.0103	-12.1	0.0144394	0.107781	3.58361	6.46757	0.101305	0.0542048	NA	NA	NA	NA	-12.3199	-5.31639	0.0137737	0.0840908
PPP2R1A	-0.290696	3.67851	0.865065	0.109353	48.9527	38.0967	0.0153886	0.00834053	0.475972	1.4801	0.906445	0.750262	3.89117	-4.02912	0.0644512	0.241574	3.52263	5.34996	0.0956643	0.0518531	-1.23645	0.83594	0.566252	0.908055	-11.3731	-7.0561	0.0125798	0.0518919
PPP3CA	1.26569	4.51341	0.477541	0.0852119	8.77852	0.976861	0.229865	0.467541	-0.684722	0.349624	0.867369	0.906452	NA	NA	NA	NA	NA	NA	NA	NA	15.7468	0.359366	0.0338457	0.918802	3.48413	0.80801	0.107369	0.599277
PTMA	4.74249	0.607528	0.208676	0.697356	NA	NA	NA	NA	-3.14376	-3.41211	0.855624	0.65469	-1.38313	-0.794783	0.346073	0.576881	-14.1562	-7.65886	0.0202389	0.0330468	0.606233	0.21666	0.628118	0.955082	1.58593	3.33235	0.311011	0.15185
QKI	-1.13884	1.40525	0.511213	0.350679	1.92954	1.57413	0.497192	0.55899	0.275739	0.379394	0.944507	0.908268	4.83076	3.50764	0.0829816	0.261349	13.9604	-1.08776	0.017193	0.409095	1.59849	0.101772	0.497099	0.988833	0.917087	0.726813	0.526811	0.625777
RAD21	-1.64308	0.613817	0.391281	0.691605	2.39092	1.83549	0.435398	0.523582	1.80261	1.38495	0.855624	0.761601	5.19816	0.47751	0.0395514	0.737454	6.28949	10.3624	0.0338987	0.0308717	3.9572	0.608344	0.1526	0.897354	-1.71979	0.000824728	0.255135	0.999868
RANBP2	-1.8114	1.56882	0.384588	0.314347	34.4393	40.586	0.0118349	0.00834053	1.73332	-1.35729	0.855624	0.760502	-2.11398	-3.90881	0.226905	0.150333	7.13631	6.48327	0.0341724	0.0728492	3.07796	0.384691	0.152729	0.914787	-1.80127	-0.966836	0.208628	0.552725
RBFOX2	-8.34552	3.36204	0.0491469	0.14459	24.9386	38.7349	0.0218669	0.0162309	-0.17132	2.09086	0.947278	0.677954	7.15149	4.07545	0.0224397	0.134162	14.2769	18.5505	0.0196824	0.0160052	5.35823	-0.589118	0.253835	0.894985	-0.383215	-0.0876345	0.772876	0.956524
RBM10	0.281174	0.404165	0.871522	0.795107	3.13855	3.83788	0.19733	0.180004	0.606617	0.136937	0.888286	0.969234	-2.93736	-3.6761	0.10123	0.192284	35.3706	16.4535	0.0690094	0.0205636	2.28403	-0.312692	0.481512	0.955291	-4.10417	-1.62481	0.0848818	0.365178
RBM38	-1.15727	0.769677	0.542192	0.603577	NA	NA	NA	NA	-2.14445	0.150235	0.855624	0.948634	5.15007	4.47555	0.0393534	0.117347	NA	NA	NA	NA	NA	NA	NA	NA	NA	NA	NA	NA
RBM39	-0.412291	1.77867	0.803882	0.291022	7.28901	2.99515	0.127739	0.174108	1.95948	4.6619	0.855624	0.606211	3.65227	-0.280676	0.0746666	0.842839	3.52132	2.06734	0.0873028	0.200205	-0.229805	0.30567	0.886563	0.942904	-7.53912	-3.91943	0.0430671	0.109361
RGPD3	0.20304	0.874844	0.909572	0.544037	1.74189	12.916	0.275957	0.231118	2.15295	-1.31413	0.855624	0.692915	-1.27077	-2.53563	0.35411	0.264049	23.543	0.432371	0.072549	0.712141	0.508716	-0.987957	0.709885	0.897354	-29.7662	-1.70778	0.00473489	0.374551
RHOA	0.696396	4.11684	0.65973	0.125305	5.15018	6.58395	0.298023	0.313094	0.829579	0.368302	0.867369	0.9133	-0.274665	-9.36198	0.828174	0.0533214	6.77297	-1.62091	0.0319906	0.279739	4.34864	1.76025	0.228229	0.88043	-1.77412	-1.74706	0.214237	0.293319
RNF6	NA	NA	NA	NA	NA	NA	NA	NA	-1.11113	-1.60286	0.85653	0.752902	5.10782	3.40149	0.0427288	0.167726	NA	NA	NA	NA	0.730177	0.100549	0.571898	0.981316	NA	NA	NA	NA
RPL10	0.0253301	1.06041	0.986371	0.487067	7.28935	16.9677	0.0562779	0.0148779	0.882864	2.02483	0.858678	0.669358	-3.68012	-3.11362	0.131106	0.264202	4.50877	-1.72253	0.223803	0.528325	0.0184936	3.04738	0.986515	0.88043	-2.12307	-1.08846	0.185086	0.508711
RPL22	-0.949959	1.32528	0.585535	0.393329	7.64962	5.41882	0.205825	0.137587	0.496757	5.44281	0.888511	0.405485	1.57231	-2.15439	0.330767	0.35704	5.45976	8.73726	0.0448565	0.0542062	NA	NA	NA	NA	-2.48344	-1.54187	0.163857	0.382322
RPS3A	-0.0226224	1.09294	0.988076	0.463496	14.0525	15.0603	0.0352031	0.0953926	0.70502	2.04415	0.862207	0.65103	-0.859798	-3.67524	0.49187	0.160874	5.50711	-0.497412	0.0727316	0.679556	-2.06767	1.52228	0.363162	0.88043	-6.72368	-4.40821	0.0441885	0.147823
RPS6KA3	-0.210543	3.79978	0.905255	0.105504	NA	NA	NA	NA	0.668138	0.592488	0.87504	0.838661	71.4079	-0.794293	0.0110759	0.611536	NA	NA	NA	NA	20.7396	4.07819	0.0338457	0.88043	1.27446	13.0867	0.410734	0.0719306
RRAGC	-0.289898	1.24643	0.871677	0.452969	19.9263	-6.87153	0.0210087	0.0581874	0.892324	0.85453	0.855624	0.722568	NA	NA	NA	NA	NA	NA	NA	NA	NA	NA	NA	NA	NA	NA	NA	NA
RRAS2	1.3615	2.73212	0.486159	0.208312	14.0973	24.9688	0.0196065	0.0150212	3.03296	-2.33082	0.839252	0.692915	-3.28764	-2.81701	0.0874094	0.210337	6.75444	-1.39158	0.178419	0.395299	1.16011	1.36489	0.420876	0.88043	-1.16661	-0.906978	0.4389	0.572936
RXRA	0.472458	1.15565	0.76992	0.468887	NA	NA	NA	NA	NA	NA	NA	NA	8.2679	2.05377	0.0272489	0.359009	NA	NA	NA	NA	NA	NA	NA	NA	NA	NA	NA	NA
SETDB1	-0.493924	3.19272	0.759479	0.166122	NA	NA	NA	NA	-0.231521	-0.56727	0.947892	0.874419	9.40304	1.99782	0.0287567	0.370888	1.8096	-0.400215	0.199074	0.730351	NA	NA	NA	NA	-0.380504	-0.845177	0.783492	0.570514
SF3B1	0.0287246	2.53197	0.984869	0.167613	5.18197	3.98845	0.28947	0.346026	0.86777	2.89346	0.86072	0.663326	1.39649	-1.75041	0.312561	0.350558	15.0922	13.6364	0.033847	0.0316172	3.14949	0.639705	0.140186	0.894985	-4.80105	-2.74733	0.0444552	0.180882
SIN3A	-0.447547	1.04832	0.789042	0.492104	20.4657	-0.291058	0.0166	0.803071	-0.360249	1.72067	0.881001	0.586302	0.926706	-1.62925	0.477277	0.394096	12.0237	17.6397	0.0257233	0.0635754	1.76251	-0.669654	0.451323	0.91107	-0.43618	-0.0898711	0.749184	0.955969
SMARCA1	NA	NA	NA	NA	1.74747	0.137596	0.351454	0.927125	5.24037	3.41876	0.302782	0.382591	6.08109	-1.2954	0.0303814	0.433656	2.28565	7.35494	0.237275	0.0707912	NA	NA	NA	NA	-3.26297	-7.53383	0.138005	0.068935
SMC1A	-1.80374	1.1665	0.346232	0.477191	5.46119	5.11313	0.243268	0.288628	2.07325	1.50309	0.855624	0.75638	7.85847	0.521689	0.0513083	0.710806	5.51847	7.9482	0.115596	0.17607	2.73516	0.59147	0.349244	0.920289	-6.22558	-5.34307	0.031783	0.0683635
SPEN	-0.0285026	-1.55763	0.984597	0.362009	NA	NA	NA	NA	-5.23404	-2.34628	0.503404	0.456203	2.69387	0.816225	0.200424	0.571644	32.0818	22.4302	0.0513464	0.0187293	1.00122	1.2323	0.685293	0.894985	-0.297195	-1.32264	0.83183	0.403892
SRSF2	0.584843	0.964439	0.71521	0.506148	8.66329	-0.84466	0.0392205	0.549707	2.52176	5.80647	0.563952	0.231201	-10.5225	-3.3028	0.0488121	0.271591	1.99138	1.2523	0.348089	0.476791	1.19486	0.205198	0.563043	0.967111	-2.63047	-2.69661	0.189902	0.255431
STRN	3.78712	7.57038	0.151342	0.0727498	7.48163	1.30295	0.0414222	0.389201	0.386195	0.229552	0.922894	0.943298	NA	NA	NA	NA	NA	NA	NA	NA	0.92684	2.08583	0.491291	0.88043	1.26135	-0.665687	0.345511	0.63721
SUSD2	-1.0927	1.70147	0.556487	0.304136	0.427297	33.4891	0.698489	0.00834053	-1.07341	1.02579	0.855624	0.798087	-1.22462	-1.12772	0.386785	0.46785	NA	NA	NA	NA	-6.49594	0.674956	0.243341	0.894985	-0.765491	-0.16478	0.562925	0.918733
SUZ12	-1.88042	1.97344	0.391281	0.234621	-0.564948	0.0541114	0.686973	0.980483	0.0726461	1.0918	0.975302	0.674531	1.97645	1.43288	0.282771	0.43966	7.06536	17.5321	0.0323471	0.0236365	NA	NA	NA	NA	0.120626	-0.197871	0.935034	0.897606
TAF15	0.0279993	-0.326555	0.985166	0.831604	1.62939	4.54957	0.295773	0.0874468	-1.53116	1.53693	0.855624	0.605648	0.0911941	-0.930944	0.941059	0.532991	-3.6041	-3.08404	0.0793173	0.123429	1.28457	-0.629227	0.624124	0.912998	-5.47273	-5.43144	0.0341952	0.103503
TBL1XR1	-3.70682	9.39202	0.173859	0.0662581	0.772405	0.272844	0.520396	0.816321	0.115033	3.08714	0.95899	0.411131	5.45093	-0.895344	0.0897621	0.554136	6.01406	19.9786	0.0500345	0.0160052	NA	NA	NA	NA	-2.05349	-0.829806	0.243058	0.589826
TOP1	NA	NA	NA	NA	0.420895	4.87518	0.80834	0.341485	0.155646	2.1254	0.969392	0.710084	3.70956	1.44145	0.069569	0.412337	7.12687	9.50326	0.111967	0.113069	NA	NA	NA	NA	-9.86341	-6.1867	0.0133141	0.0569672
TOP2A	0.763889	1.2693	0.629811	0.387321	6.14303	8.06489	0.0620047	0.0341412	-0.0710466	5.76253	0.9805	0.352548	12.4899	2.979	0.0126149	0.234585	7.60036	9.89029	0.148438	0.148802	NA	NA	NA	NA	-0.870401	-1.4961	0.531738	0.344588
TP53	-9.02628	1.28772	0.0479267	0.43591	4.97401	0.494432	0.19055	0.779593	1.56126	2.92819	0.855624	0.667018	3.4005	-3.05135	0.136175	0.205798	6.36306	-0.802421	0.137315	0.691899	NA	NA	NA	NA	0.28433	1.26806	0.834636	0.466904
TRRAP	4.78818	1.9982	0.173859	0.261389	-0.836329	1.1048	0.679709	0.508434	0.407953	-0.380388	0.908238	0.889599	10.7043	1.83449	0.0326094	0.35704	4.50339	5.10557	0.231232	0.269044	3.44099	0.245137	0.354942	0.967111	-0.135489	-0.219527	0.926738	0.891646
U2AF1	-1.52068	3.07032	0.474197	0.155881	2.54027	1.77573	0.429721	0.537775	3.65496	6.59226	0.762	0.521421	-0.501714	-2.41434	0.678247	0.34838	4.29655	6.11241	0.167496	0.246246	NA	NA	NA	NA	-8.80605	-3.3163	0.0181041	0.208419
U2AF2	-1.91445	4.38512	0.343933	0.121356	11.9661	6.38878	0.0985297	0.0488583	2.19133	4.13168	0.855624	0.638823	-1.02477	-3.43087	0.430297	0.220722	6.67715	8.71182	0.0460773	0.0906191	0.462706	0.698853	0.772409	0.889649	-3.00652	0.0468416	0.0931719	0.974622
UBE2A	2.29486	3.17126	0.330292	0.121292	NA	NA	NA	NA	0.909828	1.24468	0.855624	0.658738	2.52455	-0.984982	0.204174	0.548735	-5.5325	-0.111762	0.0448565	0.922257	NA	NA	NA	NA	-0.898672	-0.127828	0.490547	0.938254
USP8	-1.42553	0.871295	0.487576	0.588331	-0.887674	-1.01866	0.661245	0.671617	-1.08727	-2.69056	0.855624	0.663326	13.6718	4.44383	0.0110759	0.164046	NA	NA	NA	NA	7.28973	-0.114495	0.214754	0.977637	-1.50988	-2.3301	0.272396	0.260788
XPC	NA	NA	NA	NA	-0.206722	0.0892437	0.915315	0.965851	0.41156	1.30514	0.897983	0.663326	9.07844	2.78566	0.0336	0.287768	17.0098	5.25619	0.0193818	0.0811336	NA	NA	NA	NA	0.539967	-0.224579	0.686688	0.887395
ZFP36L1	-1.19391	0.0406223	0.534173	0.980591	5.49472	0.525377	0.163066	0.679912	-0.18726	1.23493	0.945176	0.721469	-0.837561	-0.172564	0.533955	0.905777	NA	NA	NA	NA	NA	NA	NA	NA	-9.39416	-5.84127	0.0499535	0.108952
ZNF148	NA	NA	NA	NA	NA	NA	NA	NA	NA	NA	NA	NA	10.4192	4.91379	0.050045	0.107369	10.2868	21.1324	0.0226065	0.0261594	0.843912	0.497933	0.618506	0.914787	-0.238501	-0.617467	0.86131	0.661615
