# Supplementary material for: The Proteogenomics of Prostate Cancer Radioresistance
Source: Cancer Res Commun. 2024 Sep 19;4(9):2463–79. doi: 10.1158/2767-9764.CRC-24-0292 (PMC11411600; doi:10.1158/2767-9764.CRC-24-0292)
Supplement: Supplementary Table 4 — NCCS raw data [file crc-24-0292_supplementary_table_4_suppst4.xlsx]

## Sheet: Table S4
Table S4: NCCS raw data
PatientID	POLQ RNA abundance	BRCA2 RNA abundance	BCR status	BCR_months
1	0.298694	-0.127136	0	61.1088
2	0.686995	0.259676	1	36.3039
3	0.199316	0.0767776	0	76.1561
4	0.412103	0.495284	0	102.209
5	0.346017	0.408866	0	58.3162
6	0.329129	-1.18078	0	63.9343
7	0.1041	0.741572	0	92.2546
8	0.351816	-0.00715322	0	95.4415
9	-0.860267	-0.769697	0	16.3285
10	-1.21304	-1.09297	0	15.2772
11	-1.86984	0.413738	0	15.6057
12	0.101758	0.129694	0	44.0575
13	-0.747354	0.0947067	0	11.5647
14	0.257939	0.107701	0	21.5852
15	-0.719447	-0.105066	0	12.5503
16	-1.0699	-0.959199	0	7.35934
17	-1.19825	-1.92128	0	33.0513
18	0.139552	-0.262806	0	16.3285
19	-0.688458	0.0990949	0	97.4127
20	1.51313	2.18336	0	84.1396
21	-0.720729	-1.93914	0	79.8686
22	0.281548	0.159615	0	52.0411
23	1.32896	0.060712	0	89.2649
24	0.368738	-0.800488	0	60.846
25	-0.486909	0.356499	0	66.037
26	0.79416	-1.11311	0	84.4682
27	1.61113	1.64567	0	85.6838
28	1.0279	0.638558	0	54.1109
29	-1.35172	0.787907	0	61.9302
30	-0.626901	0.204628	0	74.9405
31	-0.629405	-1.44314	0	48.1971
32	-0.491745	-1.54336	0	82.5626
33	0.0158087	0.318702	0	96.1643
34	-1.57957	-0.720777	0	92.2218
35	0.964172	0.0285201	1	69.9138
36	-0.103599	-0.838839	1	62.5544
37	1.08368	-0.302822	0	97.807
38	-0.261823	-0.109428	0	66.8255
39	-0.865622	0.114995	0	51.9754
40	0.615487	0.071166	0	66.037
41	1.15309	0.0417558	0	64.9528
42	1.03327	1.22027	1	26.8747
43	-0.501594	1.82364	0	57.1663
44	-0.96894	-0.697189	0	58.4476
45	-0.823587	-0.590226	1	31.7043
46	0.086772	0.0227792	0	89.9548
47	0.713543	1.16275	0	91.0719
48	1.38794	-0.0828493	1	75.039
49	0.936932	1.12399	0	94.0616
50	2.25442	0.617994	0	68.4353
51	-1.0759	0.149784	0	51.2854
52	0.481051	0.479342	0	61.4045
53	0.55911	0.234082	1	36.3696
54	0.2008	0.688535	0	42.5462
55	0.457162	-0.0531365	0	60.2218
56	0.588584	-0.520731	1	36.501
57	0.157924	-0.881436	0	43.0719
58	0.0508299	-1.33164	0	80.23
59	0.522206	0.219882	0	52.0082
60	2.5574	1.32241	0	111.31
61	1.33068	2.10729	0	77.963
62	0.531285	-0.74289	1	26.7433
63	-0.0111384	0.546848	0	40.0164
64	-0.03626	-1.0309	0	72.2464
65	0.163505	-1.79718	1	79.54
66	-1.12178	-0.605408	0	90.3162
67	-1.0626	-1.27397	0	69.2238
68	-1.14816	-0.909832	0	76.4189
69	0.116181	0.816036	0	57.9877
70	-0.927318	-1.38858	0	12.616
71	0.0528159	-0.69282	1	50.4312
72	1.44473	-0.655626	0	104.476
73	0.205621	-0.481432	0	100.041
74	0.432283	-0.913993	0	19.5483
75	-1.08197	-0.40188	1	48.5257
76	-0.830203	-0.111508	0	49.3142
77	-0.862965	-1.38145	0	11.5975
78	-0.484174	-1.18088	0	31.4086
79	-0.683456	-0.287328	0	2.89117
80	-1.70989	-0.555058	0	71.885
81	-0.0342254	1.23907	0	62.2587
82	1.41829	0.695474	0	125.076
83	-0.624846	0.357293	0	76.4517
84	-0.430203	0.743752	0	53.5852
85	-1.25671	-1.04645	0	49.7741
86	-1.35987	-1.64893	0	77.6345
87	-0.368492	-0.147645	0	52.8953
88	-0.39482	-1.70131	0	54.538
89	1.44943	0.746451	0	78.5216
90	-1.24971	-0.816026	0	58.6448
91	0.26332	-0.305117	0	95.9343
92	-0.249379	1.02336	0	76.616
93	-1.37238	-2.28791	0	49.2813
94	-0.491794	-0.864019	0	73.8234
95	-1.04326	-0.782986	0	67.9097
96	-0.915933	-0.488003	0	78.6201
97	-0.982478	-0.853487	0	91.2033
98	-1.10858	-0.485742	0	49.4784
99	-0.847042	-0.69178	0	85.9795
100	0.508658	1.88895	1	85.2895
101	-0.520408	-0.537716	1	62.0616
102	-1.45136	-0.908039	0	50.8912
103	0.165192	1.27953	0	135.721
104	-1.11981	-0.421398	0	52.271
105	-0.816884	-0.983146	0	49.347
106	0.181248	0.692863	1	32.3943
107	1.22509	1.47455	0	69.191
108	0.79099	0.810084	0	61.4045
109	-0.533368	-0.196158	0	46.3901
110	2.40638	1.08805	0	107.433
111	-0.466809	1.4431	0	74.0534
112	0.664933	0.255759	1	36.8296
113	1.37474	-0.134311	0	118.538
114	-0.250065	1.64953	0	58.3162
115	0.906134	-0.128773	0	61.1745
116	-0.425015	0.102008	0	82.3984
117	-1.32042	-0.965809	0	52.8953
118	-0.623329	0.838557	0	49.9713
119	1.34704	1.28424	0	66.0041
120	0.184701	1.82797	0	78.8501
121	-0.517361	0.636017	0	59.3018
122	-1.53431	-0.395266	0	56.4435
123	-0.0630272	0.66313	0	2.89117
124	0.0149208	0.349547	0	80.0657
125	-0.0751827	-0.899194	0	50.924
126	-0.413362	-1.11827	0	45.7659
127	-2.1938	-1.24079	0	77.3388
128	0.737453	0.208944	1	69.7166
129	-0.502155	-0.711263	0	56.0493
130	2.16849	0.121039	1	23.4251
131	-0.649069	-0.485981	0	50.694
132	1.61947	0.21062	1	50.8255
133	-1.92005	-0.524414	0	46.7844
134	0.175836	1.19553	0	53.0924
135	-1.19057	0.39599	0	55.2279
136	1.93645	1.70554	0	67.5154
137	0.205018	-0.246251	0	70.8665
138	-0.68421	-1.26851	0	55.0637
139	1.57746	1.22444	0	113.314
140	0.906985	3.5594	0	90.3819
141	0.315538	0.77022	0	61.8645
142	-1.06169	0.220687	0	55.655
143	1.49204	1.67871	0	93.5031
144	-2.56919	-1.73994	0	36.7967
145	0.949699	-0.474043	0	43.4661
146	-1.54764	-1.75246	0	61.2731
147	0.538367	1.6207	0	93.8316
148	0.568418	-0.633978	0	52.3368
149	2.81074	3.47557	0	121.133
150	-1.19462	-0.0389942	0	116.304
151	1.33631	1.3042	0	50.0698
152	-0.0824608	-0.487825	0	44.8131
153	0.157569	-0.190828	0	65.9055
154	0.00984048	-0.872019	0	71.4251
155	0.607147	0.395991	0	42.6119
156	1.25125	0.0552671	0	114.3
157	-0.112526	-0.0693858	0	46.4559
158	-0.493942	-0.0780577	0	52.6653
159	-0.221078	-0.768899	0	43.3676
160	-0.554447	-1.58025	0	43.1047
161	-0.495691	-0.761186	1	35.0554
162	0.737549	1.18273	0	72.2136
163	1.40158	-0.705508	0	38.0452
164	0.263057	0.0605916	0	51.3183
165	-0.502199	-1.02463	0	41.8563
166	-0.146008	-0.335032	0	6.30801
167	-0.420693	-0.790606	0	38.768
168	-0.341523	-1.00277	0	43.3347
169	-0.223004	1.58899	0	45.8973
170	0.734082	1.69194	0	89.9548
171	0.9556	0.291041	0	64.1971
172	-0.425735	-0.757229	0	35.2854
173	2.41738	1.47705	0	117.914
174	1.5551	-0.0811193	0	62.3244
175	0.754745	0.865286	0	59.4004
176	0.304956	0.379926	0	38.3409
177	-0.489835	-0.153006	0	33.6099
178	0.212725	-0.0213108	0	70.3409
179	0.806855	1.06415	1	79.2444
180	0.700586	-0.796605	0	40.8049
181	0.864508	1.17083	0	54.0452
182	0.00272411	0.572888	0	37.1253
183	-1.38062	1.021	0	23.0965
184	-0.902859	-0.0465742	0	22.078
185	-2.24632	-0.321326	0	18.2998
