# Supplementary material for: The Proteogenomics of Prostate Cancer Radioresistance
Source: Cancer Res Commun. 2024 Sep 19;4(9):2463–79. doi: 10.1158/2767-9764.CRC-24-0292 (PMC11411600; doi:10.1158/2767-9764.CRC-24-0292)
Supplement: Supplementary Table 5 — Ratios of single-base substitution types, for the two radioresistant cell line, in 3 replicates each [file crc-24-0292_supplementary_table_5_suppst5.xlsx]

## Sheet: Table S5
Table S5: ratios of single-base substitution types, for the two radioresistant cell line, in 3 replicates each
	C>A/G>T	C>T/G>A	C>G/G>C	T>A/A>T	T>G/A>C	T>C/A>G
CF-1	12.7087	26.3381	1.92962	4.19552	3.89327	50.9348
CF-2	12.8892	26.3745	1.97457	4.14521	3.86596	50.7506
CF-3	12.7056	26.3694	1.94207	4.23455	3.82476	50.9235
HF-1	20.1331	40.1838	2.20323	4.94653	3.709	28.8243
HF-2	20.1222	39.9533	2.13194	5.0728	3.78213	28.9376
HF-3	20.13	40.1845	2.11101	5.00826	3.73375	28.8325
U-tests for differences in single-base substitution ratios
Group1	Group2	P-value
CF(C>T/G>A)	HF(C>T/G>A)	0.1
CF(T>C/A>G)	HF(T>C/A>G)	0.1
CF(C>T/G>A)	CF(T>C/A>G)	0.1
HF(C>T/G>A)	HF(T>C/A>G)	0.1
