# Supplementary material for: The Proteogenomics of Prostate Cancer Radioresistance
Source: Cancer Res Commun. 2024 Sep 19;4(9):2463–79. doi: 10.1158/2767-9764.CRC-24-0292 (PMC11411600; doi:10.1158/2767-9764.CRC-24-0292)
Supplement: Supplementary Table 6 — Fusion transcript events [file crc-24-0292_supplementary_table_6_suppst6.xlsx]

## Sheet: Table S6
Table S6: fusion transcript events
Sample type	#FusionName	LeftGene	LeftBreakpoint	RightGene	RightBreakpoint	annots
HF	MYOF--GRK5	MYOF^ENSG00000138119.17	chr10:93363961:-	GRK5^ENSG00000198873.12	chr10:119436651:+	["INTRACHROMOSOMAL[chr10:25.73Mb]"]
HF	AC245140.2--TKTL1	AC245140.2^ENSG00000280195.1	chrX:154397474:-	TKTL1^ENSG00000007350.17	chrX:154325339:+	["CCLE_StarF2019","INTRACHROMOSOMAL[chrX:0.07Mb]","LOCAL_INVERSION:-:+:[66528]"]
CF	GRAMD1B--AP000793.1	GRAMD1B^ENSG00000023171.18	chr11:123603541:+	AP000793.1^ENSG00000255246.2	chr11:82604101:-	["INTRACHROMOSOMAL[chr11:40.71Mb]"]
CF	AC245140.2--TKTL1	AC245140.2^ENSG00000280195.1	chrX:154397474:-	TKTL1^ENSG00000007350.17	chrX:154325339:+	["CCLE_StarF2019","INTRACHROMOSOMAL[chrX:0.07Mb]","LOCAL_INVERSION:-:+:[66528]"]
* in all cases, identical break points were received for all biological replicates of each cell line. Therefore, each fusion-transcript type appears only once in the table per cell line.
