# Supplementary material for: The Proteogenomics of Prostate Cancer Radioresistance
Source: Cancer Res Commun. 2024 Sep 19;4(9):2463–79. doi: 10.1158/2767-9764.CRC-24-0292 (PMC11411600; doi:10.1158/2767-9764.CRC-24-0292)
Supplement: Supplementary Table 7 — Normalized transcript counts [file crc-24-0292_supplementary_table_7_suppst7.xlsx]

## Sheet: Table S7
Table S7: normalized transcript counts
	DU145_CF_01	DU145_CF_02	DU145_CF_03	DU145_HF_01	DU145_HF_02	DU145_HF_03	DU145_PAR_01	DU145_PAR_02
ENST00000373020.9	201	220	185	133	151	182	212	229
ENST00000494424.1	0	0	0	0	9	1	0	6
ENST00000496771.5	3	2	4	0	0	0	2	0
ENST00000614008.4	0	4	0	3	0	3	3	0
ENST00000371582.8	26	56	32	46	37	94	58	67
ENST00000371584.8	8	32	36	26	37	21	18	51
ENST00000371588.10	1218	998	1151	1160	1179	2019	1007	869
ENST00000466152.5	17	0	41	19	31	67	38	33
ENST00000494752.1	15	12	0	19	0	0	0	0
ENST00000367770.5	0	63	46	86	46	88	98	77
ENST00000367771.11	116	115	92	95	94	95	133	178
ENST00000367772.8	104	44	70	0	43	19	70	23
ENST00000423670.1	21	40	34	11	16	13	49	65
ENST00000470238.1	0	2	1	4	4	1	7	11
ENST00000286031.10	12	36	36	24	0	0	12	0
ENST00000359326.9	113	103	61	9	64	80	61	68
ENST00000459772.5	82	63	91	64	45	1	44	37
ENST00000472795.5	5	11	4	3	5	4	4	11
ENST00000481744.5	0	0	15	0	0	0	0	0
ENST00000496973.5	30	50	45	13	29	34	22	34
ENST00000367429.9	55	42	48	19	14	31	44	35
ENST00000466229.5	4	4	8	0	2	0	2	11
ENST00000630130.2	0	5	6	0	0	3	4	0
ENST00000002165.11	1371	1518	1534	1136	1190	1823	727	795
ENST00000367585.1	5	6	3	2	2	2	2	0
ENST00000451668.1	5	7	4	9	3	11	3	0
ENST00000504353.1	5	12	8	2	10	9	7	0
ENST00000504525.1	3	3	2	3	0	6	1	0
ENST00000505294.5	8	16	12	30	35	17	15	15
ENST00000509541.5	161	173	132	537	587	273	211	269
ENST00000510837.5	6	0	6	6	0	4	8	4
ENST00000513939.6	63	133	95	187	121	259	47	198
ENST00000514004.5	62	28	39	143	127	59	62	55
ENST00000514373.3	1	3	2	3	5	1	3	2
ENST00000514933.2	117	185	151	173	235	254	154	209
ENST00000515580.1	47	39	48	67	91	58	57	76
ENST00000616923.5	435	169	236	613	107	602	512	441
ENST00000643939.1	17	30	0	106	206	304	26	46
ENST00000650454.1	1077	1028	1234	1076	1338	1917	1511	1279
ENST00000341376.10	965	801	765	680	669	706	760	813
ENST00000353205.5	5	23	13	0	0	8	3	3
ENST00000003583.12	18	0	0	0	0	29	0	0
ENST00000337248.9	133	138	156	91	122	115	155	139
ENST00000435187.1	0	16	6	7	5	18	0	10
ENST00000468303.5	18	23	15	15	10	28	5	5
ENST00000475760.1	6	2	5	5	5	9	3	7
ENST00000483261.1	0	8	1	5	4	7	3	0
ENST00000483528.1	1	2	8	5	6	8	2	1
ENST00000497384.1	12	20	18	9	9	11	10	8
ENST00000498488.5	8	0	0	1	2	0	0	2
ENST00000003912.7	28	0	0	0	0	0	0	0
ENST00000339255.2	28	27	28	30	32	56	19	30
ENST00000358028.8	12	9	14	33	22	19	11	10
ENST00000374399.9	685	783	683	589	573	994	568	531
ENST00000432012.1	10	7	4	6	11	14	5	4
ENST00000488155.1	6	1	1	3	2	0	1	1
ENST00000374804.9	18	15	0	0	7	55	0	0
ENST00000374807.9	0	0	0	0	0	0	44	0
ENST00000374811.8	178	180	179	167	79	239	73	128
ENST00000469091.1	0	2	3	0	6	4	0	0
ENST00000484069.1	63	63	9	62	68	53	56	48
ENST00000676986.1	22	2	0	0	0	0	0	0
ENST00000677087.1	6	0	0	0	14	0	0	0
ENST00000677834.1	0	0	0	0	0	0	44	0
ENST00000677969.1	290	319	358	182	230	284	130	173
ENST00000677986.1	0	0	14	16	32	19	5	23
ENST00000678547.1	0	0	30	0	2	2	0	0
ENST00000678602.1	0	0	0	0	0	30	12	15
ENST00000678848.1	38	38	40	51	63	21	35	23
ENST00000678956.1	0	5	5	0	6	26	0	15
ENST00000679056.1	25	0	0	0	13	1	0	0
ENST00000679116.1	33	74	16	22	12	0	28	31
ENST00000679277.1	0	0	0	20	0	0	0	0
ENST00000321037.5	653	675	727	906	893	1329	1133	1113
ENST00000002829.8	10	0	20	81	55	117	112	145
ENST00000413852.5	0	0	0	0	12	0	0	9
ENST00000414301.5	5	1	5	25	39	22	38	14
ENST00000426511.5	0	0	3	0	0	0	0	21
ENST00000434342.5	0	10	0	9	0	0	0	0
ENST00000450338.5	8	0	6	0	19	0	0	0
ENST00000265742.8	800	829	895	1057	1077	1442	1510	1417
ENST00000413588.1	1	2	2	0	4	7	4	5
ENST00000422095.1	142	100	128	151	169	321	216	268
ENST00000439883.1	9	0	6	0	0	0	0	0
ENST00000442183.1	115	162	156	159	182	284	229	270
ENST00000465883.1	13	4	2	10	3	1	7	4
ENST00000003100.13	4474	3894	4232	4439	4660	7067	6202	5843
ENST00000450723.5	33	21	22	6	3	35	27	40
ENST00000482924.1	0	2	0	0	4	2	2	2
ENST00000340022.6	31	0	35	0	31	56	0	26
ENST00000394503.6	111	94	277	67	82	0	39	141
ENST00000394505.7	406	359	152	355	303	340	497	451
ENST00000394507.5	14	9	18	3	17	3	5	17
ENST00000412043.6	19	57	0	26	0	67	9	15
ENST00000430102.5	11	15	0	1	5	13	7	0
ENST00000433016.5	0	23	19	21	7	9	13	41
ENST00000440209.5	19	12	21	7	8	15	15	0
ENST00000445516.1	80	80	87	69	83	115	45	68
ENST00000454017.5	0	0	13	0	0	0	0	0
ENST00000458177.6	14	9	18	3	17	3	5	17
ENST00000458493.5	9	5	4	0	0	0	4	16
ENST00000470309.5	12	2	15	8	0	9	6	2
ENST00000475770.5	41	76	16	54	37	133	38	51
ENST00000486261.5	63	76	37	76	82	47	56	52
ENST00000487168.1	0	3	0	4	4	0	0	0
ENST00000358495.8	56	76	69	65	81	85	55	62
ENST00000397230.6	2	4	7	0	2	2	0	3
ENST00000430095.6	19	7	0	0	0	0	14	0
ENST00000461568.5	7	0	0	0	0	0	10	0
ENST00000463750.5	0	10	5	2	0	4	0	0
ENST00000488642.6	0	0	4	19	4	0	29	5
ENST00000535376.5	7	0	6	0	2	15	4	13
ENST00000542297.1	2	11	15	17	20	16	11	14
ENST00000542584.5	6	6	0	5	0	2	2	5
ENST00000542785.5	0	2	3	0	0	3	1	3
ENST00000543912.5	0	0	0	9	8	0	0	5
ENST00000544742.5	2	1	0	0	3	6	4	0
ENST00000439784.7	3	1	5	3	3	7	9	3
ENST00000309032.8	115	121	136	65	76	127	129	123
ENST00000394532.7	38	38	31	17	4	22	8	8
ENST00000544271.1	3	0	5	6	2	7	4	7
ENST00000226299.8	18	36	0	0	0	31	36	36
ENST00000503467.1	2	0	0	0	2	10	2	0
ENST00000508014.5	6	0	2	9	2	35	6	3
ENST00000508497.5	2	0	0	7	9	4	2	3
ENST00000509583.1	0	0	4	2	0	2	2	2
ENST00000512397.1	0	10	35	42	16	35	19	24
ENST00000606142.5	278	271	370	299	242	449	204	297
ENST00000618908.4	562	584	506	312	425	620	595	498
ENST00000381177.7	3	1	1	3	4	3	3	2
ENST00000381180.9	2	0	2	1	2	0	4	0
ENST00000381187.8	30	16	26	41	12	39	49	40
ENST00000381192.10	642	733	783	345	354	715	439	471
ENST00000449611.6	5	2	6	0	4	1	5	5
ENST00000482405.7	2	2	2	3	0	0	0	2
ENST00000497752.7	5	8	6	3	5	9	4	4
ENST00000611428.5	24	48	17	0	8	16	20	18
ENST00000624481.4	82	106	105	65	57	93	81	77
ENST00000645950.1	606	662	701	493	456	1028	586	673
ENST00000646103.1	2	6	4	1	0	0	1	1
ENST00000647297.1	0	1	1	0	2	4	1	1
ENST00000381177.7_PAR_Y	3	1	1	3	4	3	3	2
ENST00000381180.9_PAR_Y	2	0	2	1	2	0	4	0
ENST00000381187.8_PAR_Y	30	16	26	41	12	39	49	40
ENST00000381192.10_PAR_Y	642	733	783	345	354	715	439	471
ENST00000449611.6_PAR_Y	5	2	6	0	4	1	5	5
ENST00000482405.7_PAR_Y	2	2	2	3	0	0	0	2
ENST00000497752.7_PAR_Y	5	8	6	3	5	9	4	4
ENST00000611428.5_PAR_Y	24	48	17	0	8	16	20	18
ENST00000624481.4_PAR_Y	82	106	105	65	57	93	81	77
ENST00000645950.1_PAR_Y	606	662	701	493	456	1028	586	673
ENST00000646103.1_PAR_Y	2	6	4	1	0	0	1	1
ENST00000647297.1_PAR_Y	0	1	1	0	2	4	1	1
ENST00000002596.6	10	21	14	3	5	8	24	27
ENST00000395891.7	162	129	136	61	59	45	110	143
ENST00000453890.5	109	129	134	88	80	164	124	74
ENST00000461842.1	1	1	1	1	4	0	1	3
ENST00000464944.1	15	29	18	12	6	8	20	14
ENST00000471043.1	6	11	12	8	5	19	3	3
ENST00000471527.1	20	15	24	21	26	34	24	18
ENST00000481031.5	0	6	2	0	4	0	0	0
ENST00000493057.1	0	2	3	4	4	3	4	6
ENST00000265854.11	10	7	0	42	40	0	0	11
ENST00000399654.6	147	184	206	77	148	246	199	138
ENST00000402746.5	0	0	7	0	5	0	5	7
ENST00000406869.5	20	12	22	0	0	0	11	19
ENST00000429625.5	65	107	109	48	58	34	77	95
ENST00000445959.5	23	0	1	22	27	101	17	66
ENST00000450235.5	0	5	0	0	0	31	0	2
ENST00000455998.5	0	4	0	0	2	6	6	4
ENST00000469871.1	14	7	0	9	0	0	23	0
ENST00000318008.11	1397	1743	1521	757	769	1457	1061	780
ENST00000419929.1	510	552	617	468	435	670	348	417
ENST00000433206.6	0	6	6	0	8	0	7	0
ENST00000435347.7	982	1097	1218	739	610	678	850	1160
ENST00000443937.7	11	15	5	0	0	4	4	0
ENST00000579123.1	3	13	4	2	2	4	4	4
ENST00000581485.1	177	114	112	112	115	315	120	143
ENST00000584106.1	271	178	158	155	139	41	166	39
ENST00000585841.5	14	19	8	21	11	12	20	6
ENST00000359238.7	64	76	57	0	41	43	55	43
ENST00000393405.6	0	4	0	23	0	3	0	0
ENST00000452859.6	0	0	11	0	0	0	2	0
ENST00000580875.1	20	11	12	11	12	13	7	16
ENST00000582104.5	7	15	9	5	3	22	4	0
ENST00000584335.5	1	0	0	0	0	0	0	13
ENST00000000412.8	1086	1159	1199	711	799	1347	929	893
ENST00000536844.5	11	0	10	0	30	0	10	0
ENST00000537621.1	6	10	6	9	1	3	6	1
ENST00000540837.1	19	12	26	17	6	24	0	7
ENST00000541507.5	0	14	0	0	0	0	0	0
ENST00000543159.1	12	14	6	17	19	14	11	12
ENST00000543258.1	8	12	6	0	8	0	0	0
ENST00000543704.5	231	207	268	188	151	249	243	190
ENST00000543834.1	0	0	0	2	0	8	0	0
ENST00000544245.1	220	132	256	184	176	315	153	103
ENST00000262820.7	0	4	0	0	4	19	17	7
ENST00000371876.5	5	11	4	5	19	2	0	2
ENST00000371882.5	16	74	73	20	0	21	50	94
ENST00000469946.5	36	56	61	15	36	19	31	0
ENST00000540167.5	0	0	0	0	0	22	0	0
ENST00000541812.5	68	0	0	21	37	41	0	34
ENST00000001146.6	0	0	0	23	0	91	0	0
ENST00000412253.1	63	128	142	73	76	90	208	89
ENST00000461519.1	4	10	9	0	2	0	14	12
ENST00000546307.5	81	54	41	20	54	0	122	218
ENST00000265577.11	60	37	52	20	14	0	22	44
ENST00000317367.9	1	0	0	0	0	17	0	0
ENST00000339809.10	0	0	9	0	0	0	25	16
ENST00000401396.5	34	56	50	104	148	226	227	235
ENST00000402384.8	0	0	0	18	15	0	42	25
ENST00000407906.5	12	5	7	7	6	4	0	11
ENST00000422063.6	37	51	14	32	0	86	11	0
ENST00000446305.1	0	1	0	5	9	9	4	0
ENST00000455539.5	34	11	19	21	21	15	36	27
ENST00000457755.5	0	14	6	19	36	40	19	29
ENST00000470696.1	16	13	10	66	47	57	38	48
ENST00000490041.1	2	2	1	4	8	4	5	10
ENST00000650486.1	0	24	0	0	0	0	16	0
ENST00000002501.11	54	70	97	96	68	80	82	120
ENST00000392973.8	8	3	0	12	28	16	10	6
ENST00000568662.2	291	394	325	329	334	573	466	507
ENST00000568838.2	12	0	17	9	31	31	35	11
ENST00000623401.1	0	12	13	17	18	20	15	12
ENST00000264276.11	733	665	578	525	473	685	500	443
ENST00000409632.6	9	6	0	0	0	6	0	0
ENST00000439495.5	7	8	0	9	0	3	0	0
ENST00000467448.5	189	168	175	183	158	157	156	211
ENST00000482789.5	86	163	173	123	144	84	69	97
ENST00000482891.5	79	59	50	43	56	40	24	48
ENST00000489440.5	115	118	151	110	97	178	80	83
ENST00000272879.9	0	0	0	6	6	5	2	2
ENST00000286186.11	0	45	44	109	109	179	86	115
ENST00000360132.7	47	0	0	31	35	0	33	3
ENST00000374650.7	6	6	8	5	14	6	4	3
ENST00000448480.1	6	6	6	6	1	10	6	3
ENST00000309955.8	2557	2310	2194	2447	2596	2018	2025	2327
ENST00000340870.6	6	14	3	0	12	6	8	6
ENST00000341222.10	0	0	0	0	0	57	0	0
ENST00000342795.9	0	2	5	0	11	0	0	4
ENST00000395148.6	435	474	428	352	403	396	279	254
ENST00000417748.1	3	3	0	6	0	8	0	0
ENST00000423241.6	0	17	14	0	0	0	0	18
ENST00000425030.1	4	1	4	11	7	4	1	5
ENST00000439154.6	30	40	40	18	24	106	66	31
ENST00000440180.5	142	122	118	229	177	261	144	139
ENST00000443227.5	17	20	8	14	37	19	7	9
ENST00000457277.5	33	44	53	137	128	83	55	76
ENST00000460961.1	2	9	4	5	9	6	10	6
ENST00000461422.1	0	0	7	8	0	0	2	0
ENST00000462763.5	54	30	34	63	26	86	67	56
ENST00000470178.6	5	6	6	42	73	112	16	25
ENST00000470664.1	2	8	0	1	4	2	2	0
ENST00000474842.1	13	11	17	14	3	13	6	9
ENST00000479953.6	57	90	75	110	56	209	89	33
ENST00000490965.1	17	9	10	24	7	4	7	13
ENST00000494258.5	4	6	0	0	6	13	11	18
ENST00000233156.9	2446	2251	2308	1642	1535	2486	3536	3391
ENST00000339091.8	564	446	566	913	968	1311	1568	1528
ENST00000409676.5	13	11	0	7	0	14	26	6
ENST00000417013.5	30	33	39	17	19	35	33	44
ENST00000420747.1	38	27	31	13	12	20	27	26
ENST00000435414.5	0	44	26	21	41	81	26	7
ENST00000437725.5	12	56	0	27	18	173	30	28
ENST00000453013.5	259	241	287	262	267	466	468	487
ENST00000481132.5	529	540	365	508	569	217	303	421
ENST00000002125.9	285	266	294	249	303	342	282	273
ENST00000336237.10	0	0	12	0	0	35	26	36
ENST00000419278.2	41	44	71	90	66	112	42	33
ENST00000441905.1	8	8	8	6	4	3	6	5
ENST00000455230.5	2	2	10	2	4	4	6	0
ENST00000469831.1	0	0	0	0	0	16	0	0
ENST00000474154.5	83	129	108	62	78	104	58	86
ENST00000474257.5	86	78	51	73	80	31	45	41
ENST00000347869.8	327	379	393	238	173	425	404	317
ENST00000404526.6	141	94	93	74	54	39	83	105
ENST00000417905.1	101	100	103	72	85	93	77	96
ENST00000441812.6	4	0	0	2	0	6	2	0
ENST00000462025.1	3	4	3	8	3	2	9	3
ENST00000464087.6	92	83	93	122	173	104	130	153
ENST00000464988.1	47	16	18	20	15	6	13	8
ENST00000469838.5	158	135	120	165	231	91	108	154
ENST00000471995.5	7	2	3	1	5	0	5	0
ENST00000474818.5	5	9	12	0	12	0	0	2
ENST00000475128.5	36	37	29	20	10	10	10	13
ENST00000475590.5	14	20	12	12	7	12	8	2
ENST00000479275.1	9	11	5	4	10	1	4	3
ENST00000489437.1	26	16	12	12	11	8	5	29
ENST00000492430.1	0	3	0	4	2	0	2	6
ENST00000492472.1	13	18	13	30	24	36	14	19
ENST00000494360.5	0	5	2	7	2	0	3	2
ENST00000180173.10	42	31	29	64	63	64	129	110
ENST00000004531.14	64	48	52	0	1	1	23	0
ENST00000398090.3	0	0	0	0	7	14	0	0
ENST00000494857.6	0	0	0	13	0	0	0	26
ENST00000000233.10	363	613	596	297	364	664	644	659
ENST00000459680.1	11	19	14	17	15	22	22	27
ENST00000463733.5	44	32	35	29	27	48	19	52
ENST00000489673.1	110	8	20	143	107	148	68	28
ENST00000579593.1	0	4	2	0	10	0	4	0
ENST00000585453.5	1	5	7	11	8	20	33	28
ENST00000585482.6	29	27	34	46	49	26	65	65
ENST00000540200.6	1136	1133	1253	876	942	1571	1057	1149
ENST00000618887.2	132	294	206	165	137	420	167	144
ENST00000324093.9	91	116	118	172	181	295	162	179
ENST00000506979.1	1	4	7	10	11	17	9	4
ENST00000511018.1	2	2	5	0	0	0	5	1
ENST00000512807.1	0	0	2	1	7	2	0	0
ENST00000514990.1	10	23	24	27	35	29	13	15
ENST00000354858.11	1074	1129	1049	886	925	1080	1182	1250
ENST00000373449.7	909	909	1023	340	407	637	556	495
ENST00000467905.5	1354	1308	1583	633	618	1449	857	893
ENST00000469238.1	7	8	5	5	6	4	5	1
ENST00000480134.5	67	72	125	1	21	10	2	3
ENST00000482191.1	12	13	7	4	0	12	0	0
ENST00000487289.1	6	12	3	12	8	1	0	2
ENST00000548033.5	748	755	683	626	589	819	606	760
ENST00000550338.5	134	119	10	30	11	0	53	61
ENST00000551979.1	6	8	5	1	2	3	6	6
ENST00000629371.2	28	23	0	33	0	0	30	0
ENST00000672308.1	0	0	11	0	0	0	0	0
ENST00000673291.1	29	28	29	38	30	3	5	16
ENST00000226279.8	28	43	44	32	29	31	202	191
ENST00000511430.1	5	1	2	3	1	5	8	10
ENST00000001008.6	1646	1923	1927	898	1014	1631	1092	1047
ENST00000538622.1	16	5	8	10	12	20	4	13
ENST00000540260.1	4	6	5	3	2	1	6	5
ENST00000543037.1	125	126	101	126	81	216	42	85
ENST00000356634.7	1256	1253	1308	1037	1141	1452	1074	965
ENST00000400181.9	572	550	606	502	401	835	460	548
ENST00000465864.2	72	163	61	27	0	160	46	40
ENST00000494920.1	10	5	7	0	3	0	0	6
ENST00000602503.1	31	44	38	34	39	37	19	22
ENST00000266022.9	377	270	493	329	382	504	313	554
ENST00000419610.5	0	12	0	0	0	0	10	0
ENST00000422955.5	0	15	14	0	0	0	0	0
ENST00000425608.5	250	296	187	304	248	251	240	107
ENST00000433811.1	3	1	5	5	6	2	8	3
ENST00000434592.5	36	0	0	16	15	53	20	13
ENST00000438912.1	66	62	71	56	62	96	47	46
ENST00000441115.5	0	21	0	0	0	0	0	5
ENST00000442092.5	139	168	149	131	151	160	112	109
ENST00000446471.1	2	4	2	4	5	0	2	7
ENST00000454079.5	269	259	251	272	367	390	201	236
ENST00000466247.1	2	4	0	5	2	4	0	3
ENST00000478026.1	0	4	1	3	3	2	0	2
ENST00000493652.1	5	4	4	1	5	1	4	2
ENST00000158166.5	4	0	3	3	0	0	8	3
ENST00000348335.7	8	19	24	0	0	0	17	21
ENST00000381769.6	0	0	0	19	11	19	0	0
ENST00000573483.1	0	6	5	3	2	6	4	4
ENST00000314748.10	3	2	5	6	5	6	3	2
ENST00000396093.7	11	4	15	3	2	2	4	8
ENST00000421138.6	92	137	74	118	123	166	58	117
ENST00000444129.7	1778	1630	1806	1656	1689	2407	1303	1057
ENST00000536240.5	12	9	9	5	7	2	9	4
ENST00000536964.5	4	11	5	15	1	6	3	3
ENST00000251739.9	33	6	14	0	0	15	0	0
ENST00000305866.10	197	121	154	108	125	150	172	156
ENST00000436177.5	0	0	2	0	0	4	2	4
ENST00000441602.5	142	182	162	107	62	231	231	224
ENST00000443443.1	8	5	17	12	7	9	13	3
ENST00000458707.1	28	0	25	0	23	8	16	22
ENST00000471188.5	19	39	47	49	135	38	38	29
ENST00000476413.1	0	0	0	8	5	0	0	0
ENST00000477935.1	3	4	0	0	1	8	1	3
ENST00000484954.1	4	11	26	5	11	9	9	22
ENST00000485140.1	1	1	2	2	4	1	0	1
ENST00000485994.5	50	50	61	58	57	54	81	68
ENST00000495039.1	3	0	2	3	3	2	0	9
ENST00000004982.6	3	6	9	14	21	16	21	23
ENST00000314737.9	0	15	13	1	6	0	15	11
ENST00000378944.9	15	6	0	0	13	0	0	0
ENST00000587447.3	43	45	45	35	41	64	43	47
ENST00000007516.8	225	241	244	138	188	289	163	167
ENST00000484769.1	2	2	2	7	2	0	0	4
ENST00000570319.5	2	3	0	0	0	8	0	0
ENST00000005178.6	71	53	63	180	173	238	219	229
ENST00000473301.1	0	0	2	6	3	4	5	0
ENST00000231749.8	0	5	0	14	29	35	21	8
ENST00000442887.1	4	0	2	0	0	3	0	12
ENST00000475688.1	3	2	4	4	5	3	2	1
ENST00000490675.5	5	0	0	2	1	9	3	10
ENST00000265631.10	528	519	420	311	371	539	335	336
ENST00000416240.6	0	0	117	43	0	0	0	0
ENST00000472162.2	2	6	3	7	7	15	6	4
ENST00000492869.1	0	6	2	1	0	0	2	0
ENST00000265437.9	186	149	190	156	134	102	174	164
ENST00000323984.8	96	105	58	12	21	11	31	77
ENST00000393446.6	0	0	28	0	0	0	0	0
ENST00000393449.5	0	16	0	0	0	0	0	0
ENST00000393451.7	0	40	0	62	0	0	77	0
ENST00000417919.5	0	1	8	0	0	0	0	7
ENST00000422922.5	96	1	90	43	60	150	110	109
ENST00000438863.5	0	6	10	4	4	5	0	0
ENST00000446490.5	18	48	38	10	2	0	9	20
ENST00000449366.5	2	0	0	2	4	3	3	0
ENST00000464020.1	51	67	65	28	28	94	35	56
ENST00000465133.5	8	12	12	8	8	0	4	1
ENST00000487459.5	5	2	2	2	0	0	2	3
ENST00000490039.1	30	22	17	18	6	38	7	14
ENST00000066544.8	5988	5056	5534	4445	4474	6012	4100	3925
ENST00000525495.6	540	455	686	297	346	314	533	508
ENST00000527547.5	416	453	470	236	265	491	454	481
ENST00000528147.1	3	1	0	0	2	2	2	0
ENST00000528748.5	10	8	0	9	7	0	7	8
ENST00000531206.5	41	29	12	14	5	6	13	7
ENST00000532575.1	0	7	0	0	6	0	0	0
ENST00000532893.5	29	17	37	25	28	63	26	28
ENST00000533415.5	40	68	16	10	41	44	34	0
ENST00000570740.1	0	4	4	0	4	2	0	0
ENST00000570818.5	3	3	3	2	2	12	7	5
ENST00000571643.5	38	36	29	31	27	37	28	21
ENST00000573502.1	4	19	7	13	10	12	0	5
ENST00000573550.5	228	195	235	135	169	216	112	164
ENST00000574304.5	155	96	111	27	22	69	0	0
ENST00000575830.2	954	877	1148	951	940	1318	849	892
ENST00000576484.1	20	25	9	27	39	12	16	20
ENST00000399246.3	0	0	1	0	0	8	0	1
ENST00000426151.7	10	2	12	2	8	4	22	12
ENST00000321143.8	31	0	27	61	3	28	0	100
ENST00000380762.5	719	782	790	183	240	254	242	167
ENST00000380763.7	0	17	0	0	6	24	6	0
ENST00000005340.10	154	139	215	128	139	181	242	176
ENST00000571745.1	1	1	4	3	1	7	4	3
ENST00000572285.5	3	16	12	12	6	14	8	13
ENST00000574591.1	0	4	4	0	1	0	3	5
ENST00000574642.5	0	0	0	2	3	3	3	0
ENST00000575086.1	0	4	4	0	3	0	6	0
ENST00000575458.5	41	101	28	87	39	114	116	200
ENST00000575756.5	12	0	9	14	36	46	31	25
ENST00000576285.1	19	23	20	28	34	26	23	24
ENST00000576439.1	0	0	0	0	0	5	2	10
ENST00000576840.5	4	3	9	10	5	6	8	4
ENST00000576949.1	7	12	12	23	20	5	16	26
ENST00000577154.1	7	7	3	3	1	8	2	5
ENST00000576381.1	0	0	0	3	4	4	0	6
ENST00000262803.10	583	716	480	300	290	544	442	403
ENST00000596842.5	8	14	5	18	0	13	12	0
ENST00000599848.5	156	171	263	123	186	270	154	162
ENST00000600689.1	0	4	4	3	9	0	0	5
ENST00000601981.5	0	1	0	0	7	3	0	0
ENST00000345317.7	1508	1377	1246	1780	1731	2361	1908	1810
ENST00000487720.1	0	7	0	0	3	3	5	0
ENST00000495802.5	6	0	0	0	1	18	3	2
ENST00000497511.5	78	124	143	65	121	93	130	173
ENST00000317881.9	1914	1946	1971	1386	1357	2409	1774	1725
ENST00000463551.1	8	14	3	7	8	32	9	17
ENST00000394650.7	469	489	550	471	495	678	379	333
ENST00000452915.3	2	4	2	2	0	0	0	0
ENST00000472310.5	10	17	0	48	0	79	0	0
ENST00000494604.1	12	10	10	12	10	18	6	8
ENST00000515114.3	27	13	14	0	9	0	9	18
ENST00000006015.4	19	19	19	24	32	37	23	41
ENST00000517402.1	25	24	30	11	0	0	20	0
ENST00000292614.9	882	857	973	640	674	787	1010	1075
ENST00000393794.4	48	43	28	39	30	72	88	72
ENST00000225296.8	449	442	367	421	414	415	353	320
ENST00000433302.7	0	0	4	2	0	2	6	2
ENST00000572490.1	0	0	21	0	0	0	0	0
ENST00000574023.1	70	121	94	56	50	94	78	70
ENST00000575153.5	31	27	19	8	16	21	6	11
ENST00000617773.1	2	2	6	8	2	5	2	8
ENST00000262327.9	176	248	163	213	232	376	251	236
ENST00000378526.9	677	618	654	825	807	1126	1135	1160
ENST00000585370.1	10	7	9	8	6	10	9	11
ENST00000585941.5	0	27	0	0	0	32	0	11
ENST00000586119.1	61	33	65	61	65	81	63	28
ENST00000588109.5	2	4	2	0	1	5	2	11
ENST00000590181.5	31	4	23	21	44	0	27	33
ENST00000592690.1	15	15	4	43	24	33	0	26
ENST00000593099.5	25	26	24	39	25	33	32	20
ENST00000005386.8	437	431	425	414	402	421	394	325
ENST00000380650.4	591	537	639	743	736	978	581	505
ENST00000432584.7	113	59	90	157	75	288	148	180
ENST00000547706.1	19	28	8	50	10	41	9	8
ENST00000548296.1	4	2	3	7	3	4	3	3
ENST00000551293.1	235	159	242	258	265	534	226	251
ENST00000289416.10	26	10	17	24	21	36	72	51
ENST00000440284.6	10	19	15	34	41	88	91	106
ENST00000562251.5	5	3	0	5	0	12	12	4
ENST00000563914.1	1	0	0	11	18	20	16	16
ENST00000567387.5	9	14	5	26	23	18	49	47
ENST00000261377.11	28	0	30	87	3	61	87	10
ENST00000348433.10	29	41	15	0	20	32	0	0
ENST00000563068.1	4	0	2	1	0	2	0	2
ENST00000564274.5	0	36	2	23	63	45	0	83
ENST00000565340.5	0	0	5	0	6	0	8	0
ENST00000566276.5	0	5	4	0	6	6	1	0
ENST00000566518.5	0	0	0	0	7	0	3	5
ENST00000566993.5	34	0	8	14	12	42	4	10
ENST00000568894.5	1	0	12	10	2	12	11	0
ENST00000394391.9	215	213	26	31	104	132	180	137
ENST00000563561.1	6	6	3	7	12	0	3	4
ENST00000565368.5	0	3	0	0	0	4	4	0
ENST00000565786.5	3	3	8	16	3	16	6	11
ENST00000566284.1	14	27	19	8	7	2	9	8
ENST00000567518.5	56	65	175	89	49	36	34	36
ENST00000567751.5	1	0	0	10	3	8	0	0
ENST00000569246.5	0	0	3	0	3	7	0	0
ENST00000569370.5	88	174	230	64	79	122	103	126
ENST00000569979.5	14	0	0	0	4	0	0	4
ENST00000570000.5	0	0	0	13	0	31	8	0
ENST00000585725.2	7	8	3	1	8	3	7	9
ENST00000587851.1	0	4	1	1	3	0	1	2
ENST00000589515.2	24	29	40	0	31	43	31	44
ENST00000610743.4	35	34	27	44	16	11	57	23
ENST00000612623.1	6	0	0	0	0	0	7	2
ENST00000613503.5	16	33	51	20	33	48	67	81
ENST00000618220.4	64	106	88	85	92	85	90	111
ENST00000621568.4	5	0	0	0	0	12	0	0
ENST00000622308.4	5	4	3	3	0	2	5	2
ENST00000322813.10	0	28	0	0	0	0	3	60
ENST00000378557.1	34	0	44	8	0	17	31	0
ENST00000378561.5	7	22	18	18	18	28	13	13
ENST00000378566.5	97	122	114	89	76	110	121	118
ENST00000488109.6	6	4	0	0	0	0	0	0
ENST00000603301.5	0	0	0	0	39	17	9	1
ENST00000605392.1	4	5	11	7	22	17	12	11
ENST00000579263.1	10	15	22	2	7	3	2	8
ENST00000621465.5	19	30	19	11	7	25	12	5
ENST00000265717.5	534	347	424	436	442	624	621	552
ENST00000488792.1	1	20	8	23	16	44	5	9
ENST00000312196.10	60	0	57	20	0	0	14	18
ENST00000398527.7	16	12	14	25	0	0	10	0
ENST00000421368.3	37	27	9	14	10	9	7	2
ENST00000468149.5	174	140	137	30	38	112	40	47
ENST00000473380.2	0	13	20	0	0	0	8	1
ENST00000478462.5	1	7	4	1	0	0	1	0
ENST00000482871.6	7	29	0	9	6	0	8	0
ENST00000647701.1	0	0	0	6	3	19	0	7
ENST00000647857.1	0	0	0	6	0	9	0	0
ENST00000647869.1	0	0	9	0	9	0	0	0
ENST00000647985.1	14	0	0	23	0	6	18	0
ENST00000648207.1	54	6	23	29	0	2	0	17
ENST00000648614.1	0	11	0	0	0	0	0	0
ENST00000648889.1	0	11	19	12	34	5	8	14
ENST00000649078.1	19	0	0	0	0	0	0	0
ENST00000649130.1	13	0	35	0	8	0	0	12
ENST00000649308.1	36	16	21	7	36	23	13	1
ENST00000649602.1	0	0	49	0	0	0	0	0
ENST00000649684.1	4	72	41	0	40	0	26	37
ENST00000649785.1	0	7	0	0	10	41	0	0
ENST00000649988.1	31	0	7	0	16	0	1	0
ENST00000650370.1	0	62	0	0	0	0	0	0
ENST00000262367.10	647	624	606	459	540	487	546	483
ENST00000382070.7	955	1005	985	626	513	495	632	688
ENST00000570939.2	19	60	0	0	35	69	62	63
ENST00000571763.5	39	27	55	67	62	68	34	37
ENST00000572134.1	4	0	9	3	2	4	0	4
ENST00000573672.1	6	0	0	6	0	6	9	3
ENST00000576720.1	18	17	11	9	20	16	10	12
ENST00000581692.2	0	0	2	0	2	6	0	0
ENST00000222381.8	1	0	5	1	2	2	2	0
ENST00000321027.8	196	169	197	91	60	141	135	128
ENST00000409857.7	35	98	0	0	0	27	31	23
ENST00000442309.5	1	2	3	1	5	12	6	4
ENST00000470197.5	10	22	13	13	62	76	28	28
ENST00000470503.1	70	79	55	34	52	90	38	50
ENST00000472230.5	295	237	336	290	311	432	256	271
ENST00000486016.1	0	2	0	0	2	0	6	4
ENST00000492826.1	9	0	14	5	18	3	10	13
ENST00000348227.4	52	83	33	79	66	108	58	67
ENST00000409791.5	26	36	42	12	4	78	17	24
ENST00000468778.5	5	3	16	15	20	18	7	8
ENST00000469932.5	2	5	1	1	3	4	0	1
ENST00000482605.1	14	10	32	0	18	40	15	10
ENST00000482880.5	7	24	0	2	0	1	4	4
ENST00000331536.8	74	72	74	39	52	33	50	72
ENST00000412227.6	20	12	4	23	18	27	34	24
ENST00000419147.6	0	0	0	28	14	20	23	0
ENST00000442291.1	29	20	32	11	16	31	33	32
ENST00000469785.1	1	1	1	2	3	0	1	3
ENST00000479014.1	5	3	1	5	2	3	0	0
ENST00000257745.8	1221	1169	1198	1110	1164	940	1197	1261
ENST00000311117.8	36	93	54	107	47	46	74	53
ENST00000334884.9	47	0	3	0	0	0	17	0
ENST00000468607.1	4	5	7	5	3	0	0	4
ENST00000476671.5	324	173	260	459	421	428	329	375
ENST00000478990.5	7	6	0	13	24	38	0	9
ENST00000479838.2	5	3	3	3	3	3	6	6
ENST00000482560.6	27	80	0	44	0	184	38	17
ENST00000485619.1	8	10	2	12	13	1	8	9
ENST00000495267.5	0	0	0	0	0	0	12	0
ENST00000496191.1	2	1	1	7	3	0	1	0
ENST00000622386.1	0	0	0	0	0	52	0	0
ENST00000667857.1	146	166	118	126	151	39	116	154
ENST00000006777.11	94	80	71	16	42	74	137	91
ENST00000318622.8	0	0	0	19	27	0	62	0
ENST00000454791.1	82	105	117	38	41	136	29	106
ENST00000466232.5	0	0	0	3	0	25	0	0
ENST00000467406.2	12	18	31	7	19	0	41	39
ENST00000468304.1	16	44	43	42	19	44	33	43
ENST00000468644.5	8	12	19	16	7	0	20	13
ENST00000445419.6	369	262	143	822	601	543	366	466
ENST00000471036.1	69	124	138	54	129	91	65	113
ENST00000503400.5	903	686	639	1376	1237	1493	1067	996
ENST00000505222.5	90	121	97	132	177	182	122	142
ENST00000508381.1	38	25	4	78	55	121	51	32
ENST00000510291.5	3	3	29	5	3	6	0	3
ENST00000610980.4	416	399	418	257	301	417	444	399
ENST00000005082.13	65	60	6	76	123	52	87	38
ENST00000354599.10	107	146	150	112	52	84	66	68
ENST00000399602.9	0	0	13	0	0	0	0	9
ENST00000429541.6	33	21	53	12	7	19	17	18
ENST00000438262.6	1	6	0	21	0	25	0	7
ENST00000526601.5	102	92	101	0	0	52	0	19
ENST00000528796.5	4	3	7	0	2	0	6	3
ENST00000529085.5	9	24	13	21	11	0	4	11
ENST00000620374.4	25	0	0	0	0	0	0	0
ENST00000649622.1	206	193	103	129	159	77	93	113
ENST00000357337.10	2749	2590	2707	1414	1452	1471	1660	1596
ENST00000429715.1	30	6	16	2	0	8	8	16
ENST00000474882.2	1	2	0	0	1	7	0	0
ENST00000482517.5	168	174	179	60	34	56	92	143
ENST00000486679.2	1	0	2	0	5	0	4	3
ENST00000498073.2	14	20	22	8	9	2	2	4
ENST00000544440.7	0	44	0	44	44	44	44	44
ENST00000355619.10	1546	1490	1522	669	659	949	1048	1127
ENST00000417323.1	8	4	4	0	3	2	2	0
ENST00000477982.2	56	74	66	30	27	39	63	43
ENST00000007708.7	25	110	50	143	96	190	47	175
ENST00000503076.1	1	3	1	2	0	0	1	2
ENST00000503176.6	15	41	0	7	22	23	31	16
ENST00000503614.5	0	0	0	5	5	0	0	0
ENST00000505897.5	80	39	65	39	38	63	113	88
ENST00000506242.5	0	0	0	0	4	0	6	13
ENST00000508030.5	44	14	0	7	33	0	56	12
ENST00000508960.1	15	32	49	43	36	85	34	34
ENST00000511026.1	2	0	0	3	3	5	1	1
ENST00000515040.5	68	88	104	163	137	265	190	204
ENST00000614357.4	98	13	149	37	133	71	232	138
ENST00000007722.11	19	16	17	9	0	20	0	0
ENST00000320031.13	6664	7872	7927	7485	7917	12892	10508	9808
ENST00000505306.5	417	678	428	595	647	815	621	714
ENST00000505552.1	1	11	4	6	10	1	7	3
ENST00000505612.1	106	375	272	285	230	739	299	423
ENST00000506401.6	22	14	16	15	14	36	17	25
ENST00000506437.1	134	124	134	136	131	89	136	110
ENST00000506827.1	0	58	0	6	0	18	37	0
ENST00000507771.5	49	41	43	42	47	37	39	45
ENST00000510809.1	3	5	2	2	0	3	11	5
ENST00000512553.5	4	3	0	2	2	0	0	2
ENST00000514834.1	64	70	72	49	77	161	128	98
ENST00000515147.1	12	35	33	9	17	17	24	24
ENST00000570989.1	75	136	75	168	188	65	150	177
ENST00000304543.10	561	493	325	199	225	224	464	164
ENST00000338565.3	242	230	263	87	89	122	82	167
ENST00000379177.5	324	383	257	205	297	355	0	0
ENST00000379188.7	265	276	261	137	64	347	227	351
ENST00000428571.5	1	1	7	0	0	1	3	6
ENST00000474385.1	5	7	0	3	8	2	2	0
ENST00000497813.1	3	4	3	1	1	2	0	2
ENST00000539115.5	40	5	226	168	118	20	111	165
ENST00000200639.9	604	553	635	310	336	407	391	394
ENST00000371335.4	1451	1156	1209	1526	1565	2253	1801	1561
ENST00000434600.6	18	103	93	22	0	24	10	0
ENST00000486593.5	8	0	0	3	5	19	0	4
ENST00000262407.6	3	0	4	9	18	11	23	12
ENST00000587295.5	0	0	6	1	2	8	7	6
ENST00000592226.5	0	1	0	1	3	0	6	12
ENST00000592462.5	0	0	0	6	9	2	17	11
ENST00000648408.1	9	10	10	0	0	34	10	9
ENST00000325885.6	2	2	8	0	2	2	7	5
ENST00000353258.8	2536	2328	2580	2503	2442	3783	2968	2965
ENST00000564172.1	82	55	34	77	49	68	47	37
ENST00000569773.1	5	4	1	4	14	6	5	10
ENST00000569899.5	31	19	28	27	29	21	20	24
ENST00000358607.11	36	25	49	31	29	29	31	9
ENST00000450195.6	20	35	0	0	0	34	8	26
ENST00000595077.1	10	48	20	7	19	4	16	28
ENST00000598375.5	6	0	5	1	0	0	0	2
ENST00000600997.5	44	38	60	33	18	24	16	14
ENST00000601736.1	3	8	18	2	10	14	5	2
ENST00000392386.8	5	3	1	0	0	1	0	1
ENST00000007414.8	16	25	16	41	36	56	53	40
ENST00000578461.1	0	0	0	4	3	0	11	10
ENST00000579728.5	0	0	7	0	9	0	8	0
ENST00000583167.5	30	15	37	34	47	41	40	44
ENST00000584698.1	2	0	1	0	2	1	2	3
ENST00000613735.4	0	10	0	0	0	0	0	0
ENST00000394642.7	107	107	124	28	25	52	217	172
ENST00000439138.5	12	8	15	0	0	8	30	22
ENST00000578289.5	7	9	2	0	0	0	0	8
ENST00000579849.6	16	17	4	12	10	18	62	70
ENST00000583437.2	0	3	0	0	1	8	0	3
ENST00000007699.10	15	23	23	161	180	252	155	162
ENST00000571485.5	3	3	3	10	13	25	12	14
ENST00000571834.5	0	0	0	0	0	6	13	4
ENST00000344686.8	541	579	564	221	235	329	299	295
ENST00000376926.8	54	0	0	0	0	0	18	16
ENST00000586644.2	11	6	4	2	0	6	3	14
ENST00000592267.1	2	5	0	2	2	2	0	0
ENST00000617331.2	2	7	10	1	0	0	0	0
ENST00000005286.8	102	124	228	103	69	80	264	147
ENST00000453848.7	90	213	79	0	50	121	48	97
ENST00000534983.5	0	0	0	0	7	11	7	4
ENST00000535480.1	15	63	37	35	15	50	25	44
ENST00000537110.1	5	2	8	2	5	4	5	7
ENST00000540112.1	52	69	54	31	19	50	36	51
ENST00000543732.1	10	12	8	7	8	7	9	9
ENST00000544065.5	0	51	14	0	0	0	0	14
ENST00000544098.1	95	120	77	53	58	64	58	57
ENST00000587805.1	11	3	5	14	16	20	11	17
ENST00000588093.1	26	11	33	38	19	42	13	6
ENST00000610402.5	592	371	693	799	172	209	443	343
ENST00000612116.5	214	201	174	154	258	152	105	124
ENST00000614600.4	123	139	146	95	136	199	72	56
ENST00000616784.4	2	0	8	2	2	0	14	0
ENST00000620039.4	9	0	8	0	16	0	0	0
ENST00000621914.4	4660	5335	4472	3794	4200	6004	3268	3316
ENST00000219069.6	258	271	359	159	190	273	224	202
ENST00000538765.2	13	42	0	5	0	0	0	21
ENST00000573578.1	14	18	22	15	9	24	15	13
ENST00000574253.1	1	3	3	0	1	0	4	2
ENST00000575332.1	29	11	22	12	20	16	11	16
ENST00000575823.1	9	12	1	1	0	7	0	6
ENST00000006658.11	235	284	224	293	320	585	764	736
ENST00000356488.8	68	93	93	39	67	25	45	0
ENST00000503063.5	14	10	42	8	15	8	31	26
ENST00000503127.5	0	0	0	0	0	0	28	0
ENST00000505456.6	0	8	8	0	14	12	13	8
ENST00000510917.5	50	59	61	88	99	164	157	124
ENST00000511605.1	1	4	0	0	2	0	2	2
ENST00000511937.5	0	0	0	15	0	0	0	2
ENST00000512181.5	26	50	32	25	74	105	91	75
ENST00000512416.5	0	3	0	19	0	10	24	0
ENST00000515526.5	0	0	0	0	0	0	0	11
ENST00000619622.4	15	27	18	32	0	38	37	32
ENST00000360761.8	0	0	0	0	0	0	18	0
ENST00000503607.5	0	5	7	17	0	0	0	14
ENST00000505165.5	0	0	0	0	0	11	0	0
ENST00000506520.1	2	0	0	2	1	6	0	11
ENST00000514717.5	0	0	2	0	0	0	13	7
ENST00000326577.9	307	454	454	170	129	203	190	232
ENST00000341627.5	35	55	29	0	34	59	9	0
ENST00000571351.1	16	37	35	4	24	13	41	19
ENST00000573001.5	82	64	60	28	35	58	40	20
ENST00000574699.1	0	10	0	4	0	0	0	0
ENST00000575124.1	27	33	23	18	0	24	14	28
ENST00000518156.3	8	9	6	17	12	10	49	43
ENST00000555308.1	0	0	0	0	2	5	4	1
ENST00000381250.8	0	49	53	40	43	51	65	26
ENST00000553414.5	9	23	13	0	0	0	0	48
ENST00000554024.1	0	1	2	1	6	0	2	2
ENST00000554146.1	118	112	69	61	54	94	71	112
ENST00000554752.6	590	661	620	250	315	465	569	703
ENST00000555993.6	0	0	0	0	28	20	0	0
ENST00000611979.4	3	0	55	136	106	0	156	0
ENST00000005257.7	374	317	380	447	404	548	438	366
ENST00000434466.1	66	62	72	102	91	159	28	50
ENST00000436179.1	2	7	5	4	4	0	0	0
ENST00000468201.1	32	27	9	38	85	134	19	25
ENST00000005260.9	406	500	456	559	575	831	1074	1019
ENST00000462558.5	401	315	434	533	608	911	804	825
ENST00000473569.1	8	10	8	6	12	19	16	23
ENST00000480580.1	1	0	1	2	7	10	6	8
ENST00000397560.7	328	294	268	512	415	512	471	458
ENST00000472616.1	11	6	0	39	158	97	66	54
ENST00000478996.1	0	22	13	0	13	22	13	15
ENST00000405192.6	0	0	0	0	11	0	0	0
ENST00000405358.8	12	6	3	16	0	29	2	2
ENST00000420159.6	0	0	0	0	0	14	3	3
ENST00000430479.6	14	11	21	23	6	0	0	0
ENST00000476720.6	0	4	0	8	0	4	2	0
ENST00000497115.5	0	3	1	6	5	8	0	8
ENST00000465241.5	11	12	3	9	8	5	4	7
ENST00000492693.5	0	4	4	0	2	7	5	6
ENST00000495028.5	0	0	3	5	4	7	2	0
ENST00000496784.1	7	10	7	10	12	8	4	10
ENST00000629555.2	0	0	0	20	0	67	0	0
ENST00000647568.1	9	17	0	18	26	11	0	29
ENST00000647898.1	15	20	17	18	20	15	17	14
ENST00000648068.1	0	38	41	10	0	0	0	0
ENST00000648489.1	6	14	4	2	10	2	6	7
ENST00000649014.1	71	64	69	109	176	89	75	52
ENST00000649286.2	158	126	234	107	120	85	228	198
ENST00000649790.1	293	248	195	270	231	401	268	341
ENST00000649914.1	0	0	0	0	0	0	40	0
ENST00000650006.1	80	72	68	102	67	123	99	105
ENST00000342456.11	182	180	178	340	417	693	1319	1261
ENST00000527514.1	7	6	13	4	1	0	16	9
ENST00000615368.4	118	128	100	102	100	91	146	219
ENST00000616697.1	0	9	0	3	0	11	16	10
ENST00000617288.4	0	5	0	5	0	0	13	0
ENST00000619675.4	7	4	4	8	4	9	29	15
ENST00000371274.8	1	1	0	5	6	1	2	1
ENST00000371276.9	16	30	29	46	38	64	119	130
ENST00000275575.11	140	280	182	378	387	369	330	124
ENST00000307305.12	492	408	497	372	352	576	654	843
ENST00000415251.6	21	14	12	12	0	28	14	23
ENST00000416283.6	16	7	0	8	53	17	16	8
ENST00000424760.5	14	17	14	62	33	105	37	55
ENST00000450574.5	5	16	14	10	23	15	13	19
ENST00000454592.5	2	7	0	2	16	21	12	5
ENST00000468351.1	0	0	0	0	2	6	0	3
ENST00000479515.1	13	16	3	28	10	16	10	4
ENST00000264042.8	24	10	15	16	19	18	16	40
ENST00000373287.8	0	0	0	6	8	0	0	0
ENST00000413432.2	412	434	443	244	258	333	283	259
ENST00000422951.1	3	2	0	2	2	3	2	0
ENST00000470617.1	1	0	0	0	7	0	2	0
ENST00000476799.1	1	4	0	1	4	0	0	0
ENST00000479427.5	26	25	12	14	19	12	15	12
ENST00000485051.1	0	1	9	1	0	17	0	7
ENST00000627550.2	131	114	116	66	86	89	84	75
ENST00000005226.12	0	0	2	6	14	5	6	10
ENST00000318024.9	43	70	62	56	61	198	246	170
ENST00000527020.5	11	18	0	27	39	0	22	83
ENST00000005374.10	42	44	30	55	49	58	22	19
ENST00000275428.9	716	596	582	700	655	1169	628	623
ENST00000409144.5	15	15	33	19	29	72	10	35
ENST00000409436.2	0	6	4	0	6	8	3	1
ENST00000426081.5	50	28	39	59	76	74	26	13
ENST00000440082.5	80	113	146	158	158	222	77	51
ENST00000265728.6	38	54	33	21	27	17	52	36
ENST00000413643.5	43	9	11	18	0	0	46	11
ENST00000430279.5	578	445	607	374	427	593	332	431
ENST00000431138.5	944	859	843	694	731	1141	802	702
ENST00000495067.1	10	8	16	7	10	5	2	5
ENST00000498726.1	2	3	2	4	3	4	3	3
ENST00000375190.10	14	24	25	14	15	15	36	30
ENST00000589966.1	0	0	0	0	1	15	0	6
ENST00000005558.8	308	222	293	139	151	318	207	258
ENST00000403825.8	141	224	264	52	92	25	173	104
ENST00000421296.1	64	58	64	82	60	72	74	100
ENST00000429071.5	32	41	27	58	51	17	34	42
ENST00000432734.1	7	9	10	5	13	10	16	13
ENST00000470441.1	0	57	22	19	7	21	0	18
ENST00000489994.5	301	27	177	159	142	157	247	149
ENST00000535603.5	10	0	0	11	0	0	27	57
ENST00000621379.4	42	0	0	0	0	0	37	18
ENST00000674887.1	18	36	28	25	0	0	0	102
ENST00000674915.1	323	577	369	193	256	431	333	222
ENST00000675041.1	91	0	91	0	0	0	0	0
ENST00000675578.1	14	7	19	0	8	0	7	20
ENST00000261643.8	406	424	508	282	282	459	405	313
ENST00000429152.6	35	69	40	50	60	5	10	30
ENST00000458492.1	8	13	14	3	0	8	2	8
ENST00000581931.5	8	2	5	2	0	11	4	0
ENST00000664217.1	12	17	17	8	4	3	7	5
ENST00000670279.1	50	30	29	17	27	17	13	12
ENST00000265755.7	13	62	45	30	68	18	99	87
ENST00000424337.7	88	11	65	77	46	174	146	167
ENST00000455841.6	0	28	0	26	43	42	40	48
ENST00000476977.5	17	17	6	28	30	33	31	26
ENST00000486086.1	5	3	4	13	6	8	12	26
ENST00000489094.1	0	16	7	10	0	0	6	12
ENST00000221265.8	3446	3250	3266	2573	2557	4859	2614	2579
ENST00000416728.3	0	3	0	8	3	15	0	3
ENST00000595379.1	2	4	4	2	1	5	3	1
ENST00000595564.5	26	56	40	0	10	29	20	11
ENST00000595797.5	8	55	90	0	10	11	0	14
ENST00000597365.1	0	0	0	0	3	15	5	4
ENST00000598127.1	10	21	20	12	15	20	14	26
ENST00000265745.13	0	0	12	15	6	0	0	17
ENST00000310301.9	812	714	704	595	673	916	614	634
ENST00000395969.6	601	493	544	522	446	624	470	445
ENST00000414632.5	106	114	100	138	105	217	104	82
ENST00000448833.5	0	0	2	1	0	1	5	1
ENST00000482217.1	16	15	14	26	53	26	23	36
ENST00000485955.1	3	3	1	7	7	4	5	4
ENST00000490924.1	2	0	0	4	6	2	1	2
ENST00000262444.13	8	12	0	31	10	45	55	16
ENST00000340825.7	20	0	41	64	32	82	97	121
ENST00000379672.10	27	23	24	46	69	78	70	30
ENST00000538915.2	3	3	3	4	9	5	0	5
ENST00000544416.6	15	16	0	1	0	0	0	13
ENST00000578442.1	0	0	8	3	4	4	3	6
ENST00000580768.5	24	42	31	5	36	37	69	70
ENST00000581437.1	4	15	9	6	1	0	24	17
ENST00000584974.1	5	8	9	18	28	13	19	29
ENST00000338034.9	385	428	263	196	224	195	215	329
ENST00000395962.6	202	264	431	145	183	583	329	280
ENST00000426905.7	153	273	205	47	59	117	174	93
ENST00000446899.5	214	197	258	164	128	202	142	138
ENST00000465825.5	21	42	20	14	23	15	26	25
ENST00000476042.1	0	0	5	0	1	3	1	0
ENST00000480891.5	52	73	44	41	67	49	12	52
ENST00000484122.5	48	38	46	65	29	71	37	42
ENST00000487229.6	88	46	39	76	49	56	27	24
ENST00000491478.5	6	5	5	2	6	6	3	7
ENST00000492559.5	74	70	49	78	68	110	29	37
ENST00000578071.1	0	0	0	3	11	5	2	0
ENST00000578104.1	9	4	15	4	2	9	2	9
ENST00000578991.5	17	38	16	21	22	14	30	19
ENST00000580504.5	12	16	25	13	17	12	14	8
ENST00000581499.6	6	0	0	6	12	10	0	0
ENST00000583371.5	58	73	61	63	71	96	48	57
ENST00000609101.5	29	0	29	10	0	0	0	0
ENST00000297029.10	0	1	3	0	1	3	1	4
ENST00000341757.9	1	4	1	1	3	0	3	0
ENST00000381154.6	0	0	0	0	3	0	5	2
ENST00000381042.9	136	136	198	63	60	145	96	78
ENST00000442940.1	20	41	28	7	6	14	20	21
ENST00000444736.5	48	38	0	0	0	15	0	6
ENST00000357103.5	468	513	478	355	381	561	454	421
ENST00000537190.1	2	1	4	3	1	0	2	2
ENST00000544470.1	3	2	1	2	5	2	0	0
ENST00000265334.9	26	18	34	41	26	63	13	22
ENST00000519312.5	0	3	2	6	14	16	8	3
ENST00000520592.1	15	7	11	34	22	17	24	0
ENST00000520693.5	3	4	2	0	2	2	2	0
ENST00000521755.1	7	0	0	0	7	28	4	20
ENST00000262891.9	88	138	122	136	121	149	197	188
ENST00000588533.5	10	0	9	13	19	17	16	12
ENST00000588621.5	12	4	8	9	15	0	8	7
ENST00000590897.1	0	0	0	0	4	0	0	6
ENST00000590909.1	11	10	18	0	0	27	5	13
ENST00000592207.5	18	19	26	9	12	39	17	20
ENST00000620044.4	14	8	0	6	2	0	16	0
ENST00000622871.1	0	0	5	1	0	0	0	11
ENST00000445755.7	391	386	392	242	234	491	272	301
ENST00000596123.1	95	96	80	142	141	259	83	78
ENST00000597436.5	3	11	3	6	6	9	8	0
ENST00000602080.1	7	7	18	10	5	21	8	6
ENST00000397193.7	248	338	375	244	286	528	233	257
ENST00000397195.10	931	937	936	607	709	1120	888	898
ENST00000570400.1	3	2	4	6	6	3	5	0
ENST00000571289.1	0	0	2	0	2	4	0	6
ENST00000571495.2	18	0	0	0	0	14	27	28
ENST00000574213.1	10	6	0	4	4	5	2	6
ENST00000574468.1	5	3	0	0	7	0	4	0
ENST00000574816.5	117	149	51	117	72	186	115	111
ENST00000576586.5	58	94	79	0	53	70	54	47
ENST00000609078.1	10	30	7	10	17	10	21	11
ENST00000610190.2	46	49	15	61	71	29	14	57
ENST00000674608.1	66	34	30	30	0	54	0	0
ENST00000674717.1	0	71	0	29	0	0	0	60
ENST00000675084.1	27	47	18	22	8	13	12	15
ENST00000675202.1	26	0	0	27	27	0	27	70
ENST00000675331.1	0	3	0	0	0	0	45	0
ENST00000675385.1	0	20	0	0	13	0	8	13
ENST00000675430.1	206	172	191	259	177	282	235	213
ENST00000675574.1	80	102	51	104	164	74	64	96
ENST00000675621.1	0	14	9	0	0	0	0	0
ENST00000676077.1	24	0	0	0	0	0	0	0
ENST00000676188.1	903	687	701	275	348	255	491	150
ENST00000676353.1	136	179	298	100	0	67	0	105
ENST00000676456.1	23	18	6	24	31	26	21	32
ENST00000621962.1	0	0	0	4	4	5	10	0
ENST00000646938.1	0	0	1	0	0	0	0	11
ENST00000389003.7	0	0	10	29	0	0	0	0
ENST00000528896.7	9600	10511	10130	7672	7964	10621	7930	7763
ENST00000577261.1	52	131	21	5	0	84	29	24
ENST00000577417.5	46	52	45	60	46	55	47	45
ENST00000577580.1	8	4	4	3	4	6	2	3
ENST00000579253.1	25	36	30	31	23	42	26	29
ENST00000580395.1	20	21	13	16	12	32	14	11
ENST00000580882.5	19	19	14	12	7	0	11	12
ENST00000581064.1	15	22	10	11	19	13	13	15
ENST00000581267.1	0	0	0	0	35	13	0	0
ENST00000582417.1	0	5	0	0	0	0	8	17
ENST00000582901.1	9	8	6	8	2	6	2	6
ENST00000583860.1	1	2	1	1	2	3	0	1
ENST00000432992.7	0	0	18	0	0	0	0	30
ENST00000437099.6	15	20	0	18	15	32	172	124
ENST00000584146.6	0	0	2	0	0	1	9	8
ENST00000006275.8	0	0	0	0	0	10	9	2
ENST00000435607.3	1	0	0	0	3	7	22	17
ENST00000343210.11	40	14	0	22	0	0	24	8
ENST00000358039.9	64	0	80	65	87	109	0	80
ENST00000360743.8	77	132	62	27	0	0	115	11
ENST00000361846.7	49	61	54	0	0	0	0	0
ENST00000369664.1	0	8	12	0	0	0	4	0
ENST00000369666.5	0	30	37	10	24	47	0	0
ENST00000459630.5	9	8	11	9	6	6	6	4
ENST00000467335.5	6	0	16	0	5	0	0	18
ENST00000470519.5	4	5	2	3	4	3	2	1
ENST00000470683.1	0	0	1	0	4	19	7	1
ENST00000473206.5	45	60	53	29	23	40	45	34
ENST00000477332.5	6	7	0	2	15	0	5	8
ENST00000479436.5	41	34	49	38	22	58	37	33
ENST00000480988.5	8	18	9	9	0	0	0	0
ENST00000485753.5	40	31	20	44	61	38	29	44
ENST00000490067.5	23	0	0	0	0	8	0	12
ENST00000495109.2	3	0	0	0	0	0	3	16
ENST00000497235.5	6	9	12	6	4	0	7	0
ENST00000497457.5	0	0	0	5	5	0	0	4
ENST00000498383.5	26	16	25	38	42	48	24	32
ENST00000369915.8	218	192	246	267	238	421	87	103
ENST00000379109.7	0	0	8	0	0	3	0	0
ENST00000379115.9	6	0	13	0	2	0	0	0
ENST00000419022.6	40	25	0	5	0	0	37	0
ENST00000438681.6	0	4	6	0	0	0	0	0
ENST00000470027.7	0	3	1	0	6	0	3	0
ENST00000471303.6	5	8	7	0	0	0	2	0
ENST00000474783.2	3	6	11	4	2	0	3	6
ENST00000524853.6	3	3	0	0	0	0	0	5
ENST00000527769.5	8	25	13	6	10	6	15	29
ENST00000530373.6	84	92	86	8	9	24	95	124
ENST00000532916.5	4	3	6	1	1	0	4	2
ENST00000533333.5	8	24	17	2	0	4	2	3
ENST00000638346.1	17	1	2	8	4	0	5	0
ENST00000638913.1	11	4	15	0	0	0	0	0
ENST00000638963.1	15	23	0	0	0	0	0	2
ENST00000639054.1	0	1	0	0	0	11	0	11
ENST00000639203.1	8	10	8	0	1	3	6	4
ENST00000639386.2	0	0	0	0	0	10	0	0
ENST00000639409.1	2	2	3	0	0	0	7	0
ENST00000639916.1	61	34	41	9	3	19	54	2
ENST00000640038.1	0	25	5	0	0	0	0	0
ENST00000640251.1	8	0	3	0	0	0	8	0
ENST00000640610.1	3	0	0	4	0	0	0	20
ENST00000640975.1	10	0	0	0	0	0	0	0
ENST00000643871.1	0	0	15	0	11	0	0	68
ENST00000007264.7	90	58	71	32	0	28	31	43
ENST00000561734.5	0	29	0	0	0	18	0	18
ENST00000562070.1	8	10	11	5	3	2	5	0
ENST00000565377.1	3	0	0	12	0	0	12	10
ENST00000565809.5	9	0	0	0	19	0	0	0
ENST00000567114.5	15	119	90	0	27	41	35	0
ENST00000262316.10	74	84	75	55	23	50	62	101
ENST00000419764.1	2	4	0	4	1	5	6	0
ENST00000428730.5	0	26	0	11	44	65	24	2
ENST00000448893.1	46	59	51	39	39	25	58	55
ENST00000450643.5	9	17	19	4	10	18	21	36
ENST00000472390.1	8	11	7	2	5	7	4	7
ENST00000486045.1	3	10	10	5	6	12	9	16
ENST00000487201.1	4	0	6	6	11	4	9	8
ENST00000493647.1	2	3	5	6	3	1	4	8
ENST00000293872.13	112	147	144	0	0	0	34	31
ENST00000337351.8	20	11	19	5	7	8	5	5
ENST00000397783.5	38	22	81	40	12	94	42	12
ENST00000418978.5	5	0	0	0	8	0	5	0
ENST00000426094.5	268	223	162	297	311	217	281	289
ENST00000429378.5	10	14	0	11	0	4	0	0
ENST00000443357.5	6	10	1	8	4	7	9	13
ENST00000464711.5	19	25	32	38	87	29	20	34
ENST00000468732.5	71	50	68	0	8	0	46	34
ENST00000469109.1	8	11	11	13	19	7	4	9
ENST00000490762.5	101	49	62	98	126	123	58	93
ENST00000495349.5	3	27	3	6	4	4	0	14
ENST00000629543.2	17	31	0	0	0	21	6	7
ENST00000266039.7	0	0	0	0	0	0	0	63
ENST00000360963.7	0	0	37	0	23	0	134	0
ENST00000429770.5	34	38	0	35	20	26	63	125
ENST00000483620.1	8	5	18	18	13	26	60	83
ENST00000487413.1	0	2	1	2	3	10	5	11
ENST00000397488.6	0	0	0	0	0	0	30	0
ENST00000426824.8	9	26	18	30	40	45	91	125
ENST00000561602.1	4	3	0	5	3	2	3	5
ENST00000007390.3	576	600	658	462	462	968	418	520
ENST00000566296.1	1	4	4	1	1	1	0	1
ENST00000026218.9	9	44	21	4	0	7	8	0
ENST00000321878.10	0	0	28	0	26	0	0	15
ENST00000409527.6	23	22	0	21	0	9	25	19
ENST00000420990.6	24	28	20	8	14	20	63	33
ENST00000443147.5	0	0	0	16	0	0	0	12
ENST00000470411.2	14	20	11	5	2	3	9	0
ENST00000476438.1	2	2	2	0	4	14	12	0
ENST00000480424.6	4	0	2	5	0	5	0	0
ENST00000635205.1	0	0	0	8	3	8	0	0
ENST00000635909.1	0	0	0	10	0	0	19	7
ENST00000635935.1	1	1	2	4	4	3	1	0
ENST00000636005.1	0	6	3	0	0	15	0	0
ENST00000293925.9	221	136	162	198	146	206	245	265
ENST00000397412.8	0	130	104	0	78	52	52	52
ENST00000415022.1	8	5	12	6	0	4	5	0
ENST00000498594.5	0	2	7	2	0	0	7	18
ENST00000338863.13	117	144	155	123	123	191	253	281
ENST00000639578.3	0	0	0	0	0	11	0	0
ENST00000294401.11	117	60	29	52	0	23	0	0
ENST00000377577.10	669	859	885	367	435	547	469	372
ENST00000460594.5	37	18	0	21	15	49	13	18
ENST00000465508.5	8	25	12	6	10	8	26	5
ENST00000469318.5	0	0	0	5	0	7	5	2
ENST00000473993.5	6	0	0	2	0	0	0	3
ENST00000485073.5	107	91	144	95	61	142	68	64
ENST00000349606.4	0	0	79	24	32	13	10	0
ENST00000356840.8	228	276	168	248	292	362	447	379
ENST00000361729.3	96	116	109	63	76	114	88	87
ENST00000487237.1	7	8	5	8	4	11	5	6
ENST00000262193.7	1734	1649	1799	1155	1176	2265	1055	1182
ENST00000462957.1	108	98	78	75	81	59	68	47
ENST00000341776.7	495	471	500	566	592	729	692	634
ENST00000397311.4	0	7	10	0	6	0	0	0
ENST00000379996.7	92	89	90	40	23	34	65	65
ENST00000463994.4	0	0	0	4	23	19	0	9
ENST00000623535.2	34	0	145	40	95	106	168	171
ENST00000674046.1	202	203	57	101	45	39	58	65
ENST00000356937.7	0	0	0	0	0	0	0	24
ENST00000357760.6	20	0	35	17	25	64	43	0
ENST00000358779.9	65	84	62	99	131	86	50	68
ENST00000378633.5	8	13	0	3	0	13	0	0
ENST00000378638.6	0	0	5	0	28	0	0	0
ENST00000404249.8	109	77	84	38	27	53	32	25
ENST00000460465.5	134	121	99	86	102	116	114	130
ENST00000463652.5	0	4	0	0	2	9	0	2
ENST00000474916.1	6	7	12	4	0	3	4	8
ENST00000478901.1	10	11	6	2	10	14	10	6
ENST00000479362.1	31	34	8	24	26	32	28	33
ENST00000492390.5	4	2	0	0	3	1	0	0
ENST00000498810.1	57	39	53	44	75	59	32	41
ENST00000509982.5	12	0	0	12	0	0	0	0
ENST00000341426.9	178	366	260	238	201	167	179	294
ENST00000341991.7	164	36	101	1	38	172	196	0
ENST00000342348.9	0	0	0	0	30	69	45	50
ENST00000460602.5	0	0	0	2	3	0	6	0
ENST00000464373.1	0	3	0	0	2	6	0	5
ENST00000469045.5	0	8	0	0	2	4	2	4
ENST00000477235.5	6	10	6	1	1	10	6	12
ENST00000489538.1	1	2	1	5	0	0	1	0
ENST00000492768.5	0	0	2	0	0	0	4	15
ENST00000492845.6	10	22	11	4	8	23	7	7
ENST00000308059.11	0	0	0	0	0	0	7	14
ENST00000440294.6	5	2	1	7	3	5	18	4
ENST00000350796.8	883	819	882	1356	1421	1831	1197	1193
ENST00000396741.3	0	0	0	29	0	2	0	0
ENST00000461891.5	71	103	66	108	100	212	112	100
ENST00000495176.5	9	9	4	11	6	6	1	5
ENST00000265727.11	110	65	81	92	115	131	22	188
ENST00000398201.8	0	62	63	0	52	45	0	0
ENST00000398203.7	0	27	0	62	0	62	150	6
ENST00000398204.8	289	184	0	209	349	337	667	470
ENST00000398209.7	10	78	276	173	86	93	55	230
ENST00000412441.5	2	0	2	6	6	0	8	4
ENST00000413139.1	5	5	0	0	2	4	0	3
ENST00000439864.5	11	17	12	14	6	4	11	6
ENST00000476330.1	0	2	1	5	2	0	0	1
ENST00000011473.6	0	73	202	54	0	48	36	0
ENST00000455385.7	1085	998	729	799	816	993	942	901
ENST00000460770.1	0	26	0	26	0	28	9	9
ENST00000464029.5	9	14	35	0	8	23	0	24
ENST00000470347.1	25	8	15	5	5	0	21	9
ENST00000360793.8	211	169	190	110	125	220	229	227
ENST00000392975.6	0	0	27	0	0	0	0	0
ENST00000392976.5	0	70	11	36	0	12	25	0
ENST00000262013.12	963	848	977	921	898	1012	939	998
ENST00000357122.8	1053	1045	923	991	1045	1198	859	839
ENST00000505173.5	219	206	307	287	199	354	170	22
ENST00000506483.1	8	6	2	13	6	10	6	3
ENST00000506500.1	13	17	13	18	33	6	9	18
ENST00000509724.1	71	99	59	51	89	87	67	51
ENST00000510283.5	260	261	291	290	283	328	243	283
ENST00000511312.2	76	60	44	72	94	64	60	54
ENST00000511795.1	0	35	0	0	0	0	0	5
ENST00000511987.5	15	9	7	11	15	4	12	12
ENST00000513547.5	213	196	256	337	294	531	151	175
ENST00000513827.5	52	54	40	89	106	64	59	61
ENST00000513906.1	5	8	8	0	0	21	10	11
ENST00000514613.5	167	98	0	0	0	227	142	88
ENST00000515685.1	0	18	33	0	0	24	0	15
ENST00000576492.1	8	32	12	4	14	45	8	41
ENST00000618113.4	0	0	0	24	0	26	0	0
ENST00000164024.5	144	194	183	173	158	211	267	277
ENST00000498057.1	26	41	34	25	27	22	33	53
ENST00000358954.6	0	12	15	0	19	0	42	43
ENST00000417368.7	273	200	254	425	458	557	764	828
ENST00000431170.5	0	16	0	10	7	0	0	0
ENST00000460376.5	0	2	0	8	2	0	0	0
ENST00000473553.5	2	0	20	0	0	12	0	0
ENST00000011684.11	4	6	0	2	13	3	7	3
ENST00000304581.8	0	2	4	0	0	4	7	5
ENST00000449001.6	0	0	0	0	0	13	0	0
ENST00000536531.5	4	0	6	1	0	0	6	10
ENST00000011691.6	9	5	6	5	7	12	5	5
ENST00000447630.5	74	92	82	60	61	102	59	67
ENST00000359935.8	0	8	1	12	14	25	14	0
ENST00000594162.1	2	0	2	4	0	0	1	8
ENST00000599840.6	0	9	21	0	0	8	18	31
ENST00000601877.1	3	6	3	2	0	11	2	4
ENST00000359720.3	31	35	37	20	18	5	8	7
ENST00000396207.1	0	24	0	65	70	44	0	0
ENST00000396209.5	0	0	21	0	0	0	9	0
ENST00000396210.8	3725	3122	3416	3287	3325	4727	4622	3806
ENST00000535309.5	29	14	22	15	16	16	12	17
ENST00000535624.1	35	81	48	73	45	72	45	89
ENST00000536371.5	335	420	507	378	409	941	277	393
ENST00000537878.5	7	9	8	10	5	4	7	16
ENST00000538857.1	8	12	7	3	2	6	0	6
ENST00000539708.5	6	12	15	5	8	4	5	3
ENST00000540056.5	80	74	69	55	49	89	70	84
ENST00000540126.5	36	8	5	30	4	18	12	13
ENST00000542256.5	36	17	37	15	22	17	21	19
ENST00000543076.5	168	275	348	193	204	470	239	477
ENST00000624056.1	72	67	50	67	92	60	44	60
ENST00000008527.10	103	117	95	160	164	198	67	74
ENST00000546722.1	6	0	2	0	0	6	0	6
ENST00000549356.1	0	0	1	8	0	0	1	0
ENST00000552790.5	10	9	4	13	40	4	13	2
ENST00000358552.7	0	13	5	2	0	20	5	27
ENST00000360105.8	123	129	153	176	146	180	185	184
ENST00000587260.1	23	0	0	0	0	0	0	0
ENST00000587760.5	15	51	29	65	63	78	62	44
ENST00000592199.6	0	0	11	0	0	20	6	24
ENST00000399640.3	0	62	8	103	0	39	18	37
ENST00000521180.5	33	51	33	0	0	86	29	38
ENST00000522652.6	114	31	136	0	87	27	34	11
ENST00000336577.9	1	7	1	3	1	0	0	4
ENST00000008180.13	9	0	3	0	3	3	3	0
ENST00000325568.9	26	45	21	0	0	5	15	4
ENST00000396887.7	0	0	9	0	3	12	0	0
ENST00000396890.6	0	0	0	14	0	0	4	0
ENST00000440815.7	0	0	6	0	0	0	10	0
ENST00000525003.1	208	205	261	90	90	159	121	98
ENST00000525643.7	10	0	8	0	13	14	5	25
ENST00000526464.6	10	45	26	26	7	36	34	33
ENST00000530890.5	10	0	37	0	0	45	0	4
ENST00000533097.6	0	23	54	0	0	0	16	0
ENST00000534507.5	0	0	12	0	0	0	0	0
ENST00000548476.5	15	24	19	0	0	0	0	0
ENST00000548652.5	0	11	0	0	0	0	0	0
ENST00000552664.5	65	10	0	14	0	0	0	0
ENST00000675975.1	10	0	8	0	13	14	5	25
ENST00000262304.9	20	284	204	12	23	14	0	0
ENST00000423118.5	160	0	0	81	126	147	241	204
ENST00000471603.6	3	2	8	0	3	0	0	8
ENST00000472577.1	0	0	0	0	0	0	0	10
ENST00000473780.2	6	8	0	10	10	14	5	7
ENST00000474088.1	9	0	2	5	2	0	0	0
ENST00000475889.1	0	6	11	1	0	4	5	10
ENST00000480227.5	27	24	9	10	31	24	21	9
ENST00000483731.5	2	0	0	2	0	4	2	2
ENST00000485120.1	1	5	4	0	2	0	0	0
ENST00000486339.6	0	4	8	0	0	0	0	0
ENST00000496574.6	16	14	8	12	8	5	4	12
ENST00000562425.1	28	28	39	34	30	33	31	29
ENST00000564865.5	5	4	4	8	3	6	2	3
ENST00000567355.1	0	5	2	1	0	0	2	1
ENST00000568796.1	21	34	26	13	12	10	5	14
ENST00000008876.7	9	0	0	0	5	7	0	0
ENST00000329492.6	65	59	47	38	35	56	67	105
ENST00000394126.5	48	29	62	29	39	9	35	0
ENST00000394127.6	0	0	31	0	0	28	0	0
ENST00000394128.7	353	471	402	245	242	385	362	367
ENST00000422942.6	7	2	1	0	3	6	5	0
ENST00000470126.1	4	3	0	0	0	0	4	3
ENST00000491466.5	25	28	24	19	32	32	5	17
ENST00000492176.2	1	9	3	3	4	4	3	3
ENST00000501516.7	65	61	70	42	27	0	42	47
ENST00000537674.6	0	3	6	0	5	17	5	4
ENST00000577488.5	22	40	26	21	28	21	11	26
ENST00000578161.2	8	8	20	10	9	30	0	9
ENST00000578901.1	6	32	0	29	9	31	0	0
ENST00000580302.1	5	5	6	0	0	0	0	0
ENST00000580885.5	12	0	10	0	13	10	8	0
ENST00000580921.5	6	6	4	0	3	0	3	9
ENST00000581054.1	14	26	21	29	20	15	36	18
ENST00000251822.7	0	132	52	61	92	0	91	132
ENST00000517528.1	4	0	1	0	0	6	0	0
ENST00000519685.5	146	235	220	107	153	181	342	331
ENST00000522948.5	171	52	104	100	47	238	190	140
ENST00000233099.6	642	672	669	828	821	929	859	819
ENST00000471051.1	0	2	12	3	29	0	5	13
ENST00000478810.1	11	4	7	1	9	3	8	7
ENST00000337002.9	1900	1692	1669	1587	1476	1844	1883	1752
ENST00000460513.5	135	107	99	72	77	115	84	52
ENST00000469515.6	38	0	26	12	7	12	13	74
ENST00000469890.1	19	21	17	18	26	8	11	12
ENST00000480708.5	2623	2294	2448	2006	2219	3597	1974	2152
ENST00000487736.5	2	3	0	3	3	0	6	6
ENST00000497277.1	104	88	78	93	70	70	60	74
ENST00000009589.8	10745	11978	11132	8612	8524	15657	10322	9353
ENST00000518875.5	9	7	4	2	6	4	1	1
ENST00000519369.1	59	48	46	54	54	43	36	47
ENST00000519606.5	6	7	6	19	8	33	8	2
ENST00000519807.5	171	116	137	70	60	85	121	70
ENST00000521262.5	9	19	27	13	11	33	14	15
ENST00000521289.5	40	55	47	24	30	49	45	47
ENST00000523936.5	182	191	141	138	151	222	125	142
ENST00000524349.5	214	280	186	206	186	346	187	209
ENST00000676461.1	172	244	265	202	207	86	135	252
ENST00000676918.1	522	363	377	213	217	316	344	292
ENST00000678683.1	146	177	143	75	55	70	100	116
ENST00000261443.9	5107	4392	4972	3739	3669	5217	4200	3893
ENST00000339438.10	3366	3793	3681	2019	2179	3462	2401	2636
ENST00000358528.9	157	56	69	313	196	260	882	292
ENST00000369530.5	112	142	88	68	78	25	73	81
ENST00000483030.1	105	229	87	153	128	108	72	110
ENST00000483407.1	85	118	98	60	79	48	93	130
ENST00000524652.1	1	1	0	1	3	9	5	4
ENST00000525132.1	0	0	0	0	0	11	1	0
ENST00000530784.1	24	21	11	20	12	21	15	7
ENST00000530886.5	202	113	141	130	135	149	27	140
ENST00000534699.5	636	723	855	555	785	1742	439	627
ENST00000348165.10	1745	1822	1911	1449	1482	2101	2047	1928
ENST00000389103.4	32	15	6	40	49	33	22	35
ENST00000469336.1	41	52	62	33	46	49	42	60
ENST00000470408.5	50	49	42	68	73	53	50	59
ENST00000474153.1	2	0	0	2	0	3	2	1
ENST00000494532.1	11	27	13	0	0	0	0	25
ENST00000497368.1	11	30	18	71	81	76	63	50
ENST00000368802.8	593	651	923	154	846	576	332	333
ENST00000413831.1	0	8	24	2	3	35	6	17
ENST00000434009.5	878	885	584	1605	761	871	649	511
ENST00000435970.5	207	125	39	36	72	72	288	378
ENST00000460981.1	0	2	0	6	1	1	1	1
ENST00000462119.5	10	6	2	2	9	0	1	2
ENST00000467500.1	2	1	1	8	0	0	0	1
ENST00000494858.1	0	4	4	0	0	14	1	3
ENST00000619481.1	3	1	1	2	0	5	0	1
ENST00000371130.7	0	1	7	2	0	2	0	0
ENST00000234549.11	0	7	7	7	14	10	12	0
ENST00000373954.11	165	113	155	148	194	295	157	185
ENST00000446647.1	8	4	5	0	0	7	0	4
ENST00000530324.5	47	52	25	51	57	60	54	51
ENST00000261534.9	33	77	9	44	31	104	134	76
ENST00000452340.7	44	34	109	14	35	23	0	40
ENST00000554564.1	0	0	2	0	2	3	0	3
ENST00000554767.5	24	26	16	25	35	7	18	19
ENST00000554948.1	9	0	3	3	1	0	0	0
ENST00000555134.1	11	12	8	8	7	5	13	10
ENST00000556880.5	0	3	0	2	5	3	1	1
ENST00000557675.5	15	14	23	13	24	33	24	19
ENST00000367621.1	579	612	668	472	500	752	414	404
ENST00000367630.9	159	125	99	86	76	78	113	131
ENST00000491881.1	10	10	6	4	26	27	20	24
ENST00000620996.4	396	327	357	433	372	522	310	345
ENST00000313375.8	0	0	0	0	0	0	88	26
ENST00000414749.6	25	0	0	44	46	0	0	0
ENST00000429400.6	0	0	6	0	0	29	0	44
ENST00000434326.5	7	19	9	21	21	43	21	52
ENST00000467221.1	0	9	0	3	6	0	9	18
ENST00000476404.5	6	29	30	31	4	19	28	43
ENST00000488212.1	8	0	6	20	20	10	28	17
ENST00000339594.9	4579	4150	4390	3343	3506	4794	4337	4472
ENST00000404251.1	1102	1103	1029	803	650	1022	1304	1084
ENST00000466844.1	50	50	59	61	48	62	29	38
ENST00000011619.6	1832	1636	1700	1794	1771	2283	1909	1932
ENST00000469916.1	35	40	52	22	49	115	53	80
ENST00000008440.9	62	61	41	61	68	70	71	57
ENST00000295050.12	358	335	378	256	239	332	361	344
ENST00000391858.8	28	22	20	26	25	43	10	27
ENST00000469904.1	97	52	69	76	64	115	36	59
ENST00000492437.1	7	0	6	4	0	0	4	3
ENST00000361735.4	259	202	241	116	108	201	208	188
ENST00000367737.9	81	147	76	48	43	64	66	36
ENST00000466643.1	7	2	14	0	0	27	19	34
ENST00000478330.1	18	13	17	6	8	15	3	7
ENST00000485629.1	16	21	18	12	17	43	38	30
ENST00000010132.6	1	1	0	1	0	10	0	0
ENST00000536137.1	5	2	4	2	0	0	0	2
ENST00000540757.6	11	9	19	8	3	7	14	4
ENST00000541024.1	20	37	41	39	23	27	18	38
ENST00000543431.5	4	0	0	9	5	6	9	2
ENST00000544050.1	40	29	34	21	31	59	34	28
ENST00000545571.5	41	35	46	32	34	64	48	36
ENST00000321233.10	571	560	512	611	706	1076	537	661
ENST00000342555.10	506	340	689	501	389	929	887	645
ENST00000394670.9	900	954	625	888	1044	483	675	774
ENST00000394673.6	2814	2605	2970	951	986	1474	1302	1315
ENST00000577324.1	18	25	5	19	28	11	9	31
ENST00000577908.5	46	19	0	99	85	111	65	66
ENST00000578918.1	5	1	3	3	0	4	2	5
ENST00000579416.1	25	38	37	23	40	53	35	71
ENST00000579634.5	4	4	4	4	0	5	2	2
ENST00000579810.2	63	50	37	73	83	39	42	44
ENST00000581531.5	244	229	202	385	471	164	195	225
ENST00000582705.1	3	5	4	20	21	1	0	19
ENST00000584696.1	131	165	123	184	333	456	115	230
ENST00000203407.6	766	1028	870	573	615	1208	833	881
ENST00000412343.5	16	0	21	22	35	47	0	15
ENST00000471189.5	11	15	5	4	0	0	10	0
ENST00000472438.5	2	0	7	0	0	0	8	0
ENST00000480561.5	14	23	19	25	25	19	20	21
ENST00000009041.12	306	242	284	236	254	395	309	264
ENST00000396013.5	190	184	241	173	220	327	208	166
ENST00000429075.1	4	2	15	2	4	7	2	0
ENST00000434197.5	411	497	493	436	422	679	397	447
ENST00000440144.5	15	20	9	2	7	35	8	5
ENST00000453225.5	21	56	23	7	2	13	0	8
ENST00000471550.1	34	56	60	77	86	72	51	46
ENST00000009180.10	221	178	225	133	86	421	244	307
ENST00000382519.9	163	184	147	75	197	165	240	234
ENST00000538418.1	2	9	0	0	4	6	4	6
ENST00000610354.5	0	0	3	0	0	18	0	16
ENST00000645368.1	2	0	12	0	0	12	22	0
ENST00000646407.1	4285	3270	3106	5085	4588	6260	4726	4676
ENST00000676638.1	156	132	90	52	74	32	80	90
ENST00000677572.1	73	0	26	0	0	65	5	0
ENST00000677585.1	22	10	12	8	17	0	14	19
ENST00000677718.1	43	116	76	105	115	22	77	103
ENST00000678719.1	0	25	0	15	0	0	0	0
ENST00000315579.10	2243	1833	2309	1819	1757	2683	1864	1624
ENST00000382457.8	0	13	0	0	0	0	2	15
ENST00000535804.1	5	5	5	2	0	0	0	4
ENST00000536090.1	8	5	3	9	7	12	8	7
ENST00000536538.1	7	14	14	6	25	17	21	16
ENST00000539084.5	0	427	55	0	191	0	0	220
ENST00000539714.5	50	61	56	5	24	0	27	0
ENST00000539885.1	3	0	1	10	1	3	1	0
ENST00000541399.1	32	42	38	28	40	29	51	56
ENST00000542472.1	3	8	0	0	0	2	2	3
ENST00000545732.1	11	17	11	16	14	6	0	7
ENST00000396830.2	0	0	0	0	0	8	0	3
ENST00000472558.6	5	6	4	3	0	0	2	0
ENST00000619571.5	0	0	0	0	8	6	0	0
ENST00000590918.6	29	22	34	42	33	34	50	69
ENST00000591322.1	6	4	5	1	1	4	11	13
ENST00000327906.8	84	49	64	76	55	129	61	75
ENST00000347025.6	0	0	0	0	0	7	10	0
ENST00000472337.5	1	2	2	8	2	25	8	0
ENST00000473145.5	19	33	17	30	55	57	39	50
ENST00000482327.5	2	16	12	28	33	69	23	10
ENST00000498509.2	9	10	15	6	6	17	4	5
ENST00000614886.4	17	24	29	26	33	0	0	5
ENST00000231721.7	2	1	3	20	13	46	35	49
ENST00000345716.9	206	244	257	262	295	255	410	375
ENST00000420808.2	83	105	72	96	126	162	95	149
ENST00000460759.1	42	31	38	54	67	34	55	38
ENST00000467594.1	14	14	15	7	6	11	10	14
ENST00000474188.1	14	6	7	0	0	6	18	2
ENST00000481211.1	6	2	5	0	5	7	0	3
ENST00000488243.1	1	6	3	0	2	16	4	0
ENST00000488380.5	13	13	51	32	0	25	19	17
ENST00000489895.5	30	15	9	5	6	7	15	5
ENST00000313777.9	2	18	0	0	0	0	7	17
ENST00000525370.5	4	0	6	0	0	0	0	4
ENST00000531017.5	0	0	0	2	1	0	7	0
ENST00000533418.5	0	0	0	0	0	0	13	0
ENST00000534138.1	8	3	6	7	10	17	4	15
ENST00000436453.1	1	1	1	2	0	2	2	1
ENST00000340855.11	2223	2118	1967	2441	2322	2445	1693	1603
ENST00000370441.8	0	86	79	23	0	49	3	0
ENST00000428056.6	29	26	22	16	22	10	9	9
ENST00000464251.5	34	36	44	63	48	100	27	48
ENST00000466019.1	21	11	12	8	5	14	15	10
ENST00000466323.5	68	43	47	28	39	69	23	31
ENST00000361005.10	0	36	46	22	0	48	18	0
ENST00000429677.8	34	14	0	0	26	0	0	7
ENST00000396868.7	0	0	0	17	0	0	0	0
ENST00000396870.8	0	25	16	0	2	27	5	13
ENST00000396871.8	7	0	17	0	0	0	0	0
ENST00000414144.7	100	56	88	12	1	22	71	38
ENST00000431561.7	0	0	0	0	25	0	0	0
ENST00000575285.1	11	35	26	13	22	10	10	13
ENST00000575630.1	13	28	20	16	16	27	7	9
ENST00000575948.1	29	26	7	21	9	5	7	13
ENST00000007969.12	18	5	29	0	35	133	14	37
ENST00000323702.9	0	0	0	21	5	16	0	0
ENST00000428946.5	6	0	0	3	0	17	0	10
ENST00000433346.5	8	14	13	14	11	27	25	27
ENST00000436789.5	2	0	8	2	21	0	15	10
ENST00000449039.5	2	10	1	31	32	45	36	46
ENST00000451681.5	0	22	0	56	0	17	36	0
ENST00000486401.1	0	0	0	0	0	0	0	13
ENST00000622489.4	11	9	10	2	18	9	14	0
ENST00000372880.5	6	0	0	0	0	6	0	0
ENST00000618050.4	0	5	0	0	5	0	0	3
ENST00000621635.4	0	0	3	10	0	0	18	0
ENST00000309234.10	27	22	20	6	5	17	22	9
ENST00000317896.11	0	11	8	4	0	26	10	12
ENST00000349999.8	10	20	11	5	9	0	0	5
ENST00000357618.9	77	59	69	30	49	47	59	43
ENST00000483782.1	4	2	5	0	0	7	5	0
ENST00000485729.1	4	8	0	7	0	4	3	6
ENST00000486147.1	2	3	2	3	3	2	2	1
ENST00000326197.11	47	52	95	52	62	55	99	64
ENST00000337495.9	33	10	80	34	20	0	25	23
ENST00000361191.9	32	39	11	19	15	51	0	0
ENST00000372595.5	10	30	0	25	8	23	14	24
ENST00000372596.5	28	18	29	30	18	46	57	62
ENST00000372597.5	54	74	15	13	19	28	52	29
ENST00000397171.6	0	0	0	12	0	0	0	0
ENST00000397174.6	0	0	5	0	39	0	0	56
ENST00000402904.6	14	0	0	0	0	0	0	0
ENST00000456518.3	187	220	188	139	118	233	195	196
ENST00000482530.1	2	0	8	3	0	0	6	4
ENST00000488592.1	1	0	0	1	4	4	2	1
ENST00000489421.1	18	17	5	9	9	5	8	12
ENST00000498793.5	4	5	3	4	7	13	8	10
ENST00000229471.8	41	12	47	35	20	10	29	40
ENST00000354650.7	0	0	8	0	0	0	0	3
ENST00000368667.6	54	63	49	47	32	68	54	58
ENST00000368678.8	10	0	0	0	0	24	0	0
ENST00000368682.7	7	45	28	7	42	19	30	37
ENST00000467921.6	0	0	0	0	10	10	0	0
ENST00000471959.2	0	0	8	0	0	0	2	0
ENST00000484067.6	39	29	22	26	28	45	44	32
ENST00000491885.6	21	24	13	7	2	8	7	8
ENST00000495927.5	5	10	1	4	9	0	1	4
ENST00000495935.1	4	1	5	2	2	2	0	0
ENST00000523238.5	6	0	5	3	0	14	8	5
ENST00000012134.7	177	294	300	120	219	74	46	61
ENST00000367603.8	566	277	479	422	423	456	441	250
ENST00000367604.6	531	693	472	382	259	524	444	713
ENST00000418390.6	22	0	0	0	0	0	0	0
ENST00000609199.1	889	795	945	602	582	897	497	545
ENST00000613537.4	1060	1106	1070	833	888	1183	1010	900
ENST00000374501.1	32	98	22	17	19	24	30	20
ENST00000374502.7	34	30	28	18	11	18	18	12
ENST00000374503.7	19	31	0	0	0	0	0	8
ENST00000374514.8	66	29	163	54	42	114	98	110
ENST00000420982.5	9	10	3	0	10	23	4	0
ENST00000421070.1	0	5	0	0	7	0	5	0
ENST00000312413.10	45	40	0	19	0	50	31	0
ENST00000346436.11	117	141	166	118	133	95	209	217
ENST00000376496.4	13	11	0	7	0	0	0	4
ENST00000376497.7	9	10	10	6	11	7	3	7
ENST00000400892.3	25	37	30	12	11	12	10	28
ENST00000303375.10	343	522	443	414	453	677	574	533
ENST00000446119.2	0	8	13	9	14	8	4	7
ENST00000583597.5	5	21	29	32	9	0	83	59
ENST00000584265.1	51	31	43	14	0	45	84	54
ENST00000376392.10	8	0	15	22	12	18	17	0
ENST00000393193.6	0	26	0	0	0	0	0	13
ENST00000011898.10	0	176	0	0	0	0	0	110
ENST00000431374.6	11	8	0	9	3	8	10	1
ENST00000537971.5	149	0	204	131	147	235	204	125
ENST00000298896.7	39	47	60	50	5	5	62	18
ENST00000355125.3	62	57	80	119	122	105	99	85
ENST00000553975.1	0	0	0	0	0	10	0	0
ENST00000554565.5	198	201	210	179	187	290	200	211
ENST00000554644.1	8	11	10	8	20	6	7	12
ENST00000555525.1	66	43	26	41	78	97	15	42
ENST00000316757.4	50	82	66	42	51	67	98	43
ENST00000586991.1	2	4	0	0	0	1	3	4
ENST00000588984.5	8	16	0	0	0	7	10	12
ENST00000589934.1	3	6	0	7	3	0	0	0
ENST00000590064.1	17	18	13	14	8	13	9	12
ENST00000590238.1	44	46	51	17	33	34	17	35
ENST00000591678.1	0	0	0	8	6	0	2	0
ENST00000592826.1	4	0	3	0	1	0	0	2
ENST00000313863.11	18	27	0	8	12	43	40	21
ENST00000393119.7	13	0	21	0	15	0	3	21
ENST00000393120.6	6	8	0	5	0	11	8	0
ENST00000581180.2	1	0	0	3	10	9	9	1
ENST00000581761.6	32	45	39	39	27	70	37	51
ENST00000583577.1	0	0	1	2	1	6	0	0
ENST00000585134.2	5	0	8	19	15	0	9	13
ENST00000677111.1	0	0	0	0	0	10	0	0
ENST00000677475.1	3	10	12	2	6	17	4	7
ENST00000677546.1	8	19	12	16	9	5	14	15
ENST00000677709.1	0	0	8	0	0	0	0	5
ENST00000678011.1	0	4	5	0	5	0	0	0
ENST00000678211.1	5	0	0	0	14	4	0	3
ENST00000678763.1	9	11	8	26	14	14	22	32
ENST00000679081.1	5	3	15	3	0	0	8	10
ENST00000458276.7	23	34	7	24	0	0	0	5
ENST00000486764.1	2	1	5	4	4	1	1	4
ENST00000642351.1	0	61	17	0	24	14	9	0
ENST00000643140.1	13	0	30	0	0	3	0	24
ENST00000643477.1	45	30	33	64	28	0	28	10
ENST00000643500.1	69	21	60	11	79	65	22	33
ENST00000644371.2	160	174	176	165	185	169	93	99
ENST00000646378.1	29	0	0	20	0	61	30	0
ENST00000262648.8	170	210	170	82	95	131	147	125
ENST00000488294.1	1	0	0	10	0	6	6	4
ENST00000397410.10	352	427	325	311	332	430	323	357
ENST00000593845.5	0	0	0	0	0	14	16	25
ENST00000594594.6	0	9	8	10	21	4	4	7
ENST00000594893.5	12	0	11	0	17	6	27	6
ENST00000595087.5	23	17	16	12	11	9	25	53
ENST00000595465.6	72	41	141	90	74	148	209	161
ENST00000595879.5	180	202	152	201	205	293	135	249
ENST00000596213.5	13	7	12	7	6	8	8	11
ENST00000596750.2	2	6	5	2	5	0	12	5
ENST00000598292.1	2	7	6	6	0	0	10	3
ENST00000599137.5	2	4	0	0	0	0	0	7
ENST00000599488.5	3	6	4	5	15	8	23	28
ENST00000609519.5	25	0	11	0	8	24	24	17
ENST00000405860.7	37	27	17	22	57	33	22	31
ENST00000415868.5	348	264	229	244	344	392	223	418
ENST00000586178.6	15	82	88	137	38	22	157	26
ENST00000591270.1	3	8	2	0	0	9	0	3
ENST00000593259.1	1	2	4	3	2	1	2	2
ENST00000225298.12	437	452	454	360	364	527	362	299
ENST00000508506.3	3	0	4	0	3	0	0	0
ENST00000582150.1	12	33	16	15	23	15	9	16
ENST00000583725.5	5	0	9	0	6	8	5	0
ENST00000389900.8	1069	911	944	821	904	1100	711	880
ENST00000389902.8	619	700	615	509	510	613	596	577
ENST00000411812.1	42	48	30	36	66	29	17	22
ENST00000425013.6	155	202	240	35	105	187	146	70
ENST00000469375.1	7	0	7	0	2	0	2	3
ENST00000476345.1	6	5	4	4	2	3	2	9
ENST00000484458.2	0	0	22	19	0	51	13	0
ENST00000261647.10	224	200	190	203	103	277	164	247
ENST00000465567.1	30	17	33	27	37	22	4	24
ENST00000475723.5	128	114	104	79	188	178	133	27
ENST00000481107.1	3	9	6	13	0	0	6	4
ENST00000497842.6	9	28	18	9	19	10	11	0
ENST00000578103.1	3	8	0	3	5	0	6	2
ENST00000349038.8	1040	823	1166	390	886	910	485	634
ENST00000350092.8	852	1072	519	406	0	156	214	643
ENST00000356948.11	395	617	617	239	354	880	720	332
ENST00000394601.8	0	75	88	83	0	82	119	129
ENST00000585856.2	8	32	60	24	16	3	24	18
ENST00000585956.5	558	446	620	323	376	473	471	431
ENST00000586481.5	2	4	4	0	0	8	2	0
ENST00000586944.5	342	315	224	319	394	270	226	269
ENST00000587136.1	20	24	20	13	13	8	6	18
ENST00000587191.3	189	197	179	83	85	196	133	130
ENST00000590887.5	7	13	9	4	5	8	12	6
ENST00000592113.5	0	19	0	0	0	0	0	5
ENST00000592804.2	9	36	43	18	19	38	25	32
ENST00000621737.4	172	160	165	177	117	168	187	134
ENST00000627714.2	218	254	231	195	198	246	142	80
ENST00000635647.1	76	74	165	27	43	67	133	79
ENST00000677717.1	10	10	11	10	14	14	10	13
ENST00000679114.1	21	42	22	79	21	85	195	0
ENST00000355526.8	0	0	18	0	10	0	14	18
ENST00000414789.5	0	0	9	4	0	20	0	4
ENST00000420980.6	0	10	0	0	0	0	0	0
ENST00000438060.5	23	34	13	18	14	22	12	13
ENST00000438365.5	0	0	2	0	11	9	0	0
ENST00000456296.5	0	0	0	0	0	0	19	0
ENST00000471976.5	12	4	0	0	7	3	4	11
ENST00000472656.5	4	9	7	2	0	0	1	0
ENST00000614244.4	9	0	0	0	3	22	3	3
ENST00000263846.8	110	75	110	116	155	139	213	221
ENST00000539008.6	0	30	24	20	20	42	41	40
ENST00000542836.5	2	2	5	2	0	8	8	3
ENST00000430399.1	11	20	15	19	28	8	27	16
ENST00000431023.6	21	18	12	14	9	11	5	8
ENST00000467936.5	0	0	0	2	0	4	0	4
ENST00000642274.1	6	8	30	0	0	46	19	9
ENST00000645846.2	277	306	293	190	178	271	204	199
ENST00000650792.2	148	140	118	118	115	90	106	114
ENST00000651549.1	17	0	0	6	0	0	0	0
ENST00000265970.11	3724	3259	3506	3622	3613	4099	3350	3259
ENST00000503729.2	2	0	2	3	2	4	0	0
ENST00000531428.1	9	0	0	5	0	0	0	0
ENST00000533645.1	459	433	479	561	477	661	315	405
ENST00000221264.8	22	25	14	0	4	8	7	9
ENST00000339082.7	94	90	98	32	34	60	19	21
ENST00000340093.8	525	701	703	203	224	378	402	368
ENST00000593396.1	15	16	0	9	0	0	5	0
ENST00000593447.5	18	26	25	18	23	26	18	10
ENST00000594364.1	8	8	5	3	1	3	5	1
ENST00000597107.1	0	12	20	0	3	15	0	6
ENST00000598875.1	79	64	55	34	41	27	18	31
ENST00000599546.1	11	4	6	8	11	1	0	9
ENST00000601723.5	0	9	11	0	5	0	0	0
ENST00000601876.1	2	3	4	6	1	2	2	0
ENST00000265748.7	8531	7651	8497	7795	7697	10613	4399	3903
ENST00000396068.6	2285	2113	1953	1520	1658	2110	1044	1141
ENST00000418118.1	4	4	2	1	4	4	2	2
ENST00000428612.5	0	20	126	27	0	273	0	40
ENST00000429082.1	169	137	108	248	120	238	75	147
ENST00000441696.5	123	99	33	159	0	113	94	139
ENST00000446635.5	500	477	505	394	476	646	291	307
ENST00000452877.5	63	98	85	24	83	50	13	37
ENST00000457743.1	17	17	8	7	13	8	5	0
ENST00000491782.1	116	132	66	156	119	60	35	40
ENST00000495714.1	2945	2972	3394	2778	2893	4872	1576	1501
ENST00000263381.12	102	104	81	40	17	15	38	74
ENST00000389282.8	196	325	293	139	183	169	223	128
ENST00000545156.5	123	54	81	76	11	76	43	119
ENST00000643092.1	15	15	14	9	10	18	24	10
ENST00000674089.4	0	0	20	0	0	0	0	0
ENST00000317419.7	38	25	18	26	38	13	13	24
ENST00000373647.9	1017	1046	1022	674	602	836	1283	1082
ENST00000402311.5	14	26	25	16	11	27	0	7
ENST00000426918.2	0	4	0	0	0	0	0	8
ENST00000456584.5	416	353	398	246	374	574	297	441
ENST00000480054.1	9	10	16	4	9	0	8	5
ENST00000012049.10	129	188	148	177	164	328	315	202
ENST00000366382.8	9	0	47	25	0	3	0	36
ENST00000592769.1	0	1	1	0	4	5	1	1
ENST00000678102.1	0	18	12	8	6	24	18	25
ENST00000678862.1	9	10	3	6	14	3	11	19
ENST00000012443.9	171	190	243	123	160	201	163	187
ENST00000391919.1	0	11	35	14	13	0	19	11
ENST00000467502.6	2	0	3	6	0	4	0	4
ENST00000467902.2	53	72	59	53	50	90	22	71
ENST00000478046.5	278	252	191	154	116	259	208	98
ENST00000486994.5	0	0	0	0	2	0	0	10
ENST00000487483.6	25	37	4	13	15	0	13	9
ENST00000491003.5	15	0	4	6	0	0	6	20
ENST00000492109.6	14	12	21	3	8	8	4	10
ENST00000493347.5	0	0	14	2	12	2	12	9
ENST00000527193.1	21	20	19	17	19	32	14	16
ENST00000532058.1	12	9	11	11	19	11	9	9
ENST00000595055.1	16	16	16	16	18	23	12	9
ENST00000260569.4	0	67	52	172	62	175	39	114
ENST00000377990.7	245	178	239	131	243	254	372	254
ENST00000497039.1	7	8	0	8	7	6	7	13
ENST00000537589.1	20	20	8	19	33	17	11	19
ENST00000263881.8	646	482	497	805	576	974	633	677
ENST00000341681.9	0	0	0	38	0	91	0	0
ENST00000437545.5	899	872	1074	733	968	1018	885	914
ENST00000474502.5	3	1	1	6	2	5	2	4
ENST00000479708.1	3	3	1	4	4	2	3	1
ENST00000484274.1	3	9	0	0	5	0	0	0
ENST00000495648.3	2	0	0	3	7	1	1	0
ENST00000233047.9	10	11	0	0	0	0	12	0
ENST00000261388.7	19	11	42	41	67	97	27	42
ENST00000451578.6	18	23	0	20	19	9	38	32
ENST00000572599.5	0	2	9	0	0	0	0	0
ENST00000573487.5	11	3	3	17	10	19	9	19
ENST00000574092.1	0	6	4	11	0	17	8	2
ENST00000354071.7	830	346	466	475	501	573	130	208
ENST00000357654.9	1269	1462	1284	819	925	1186	1082	1167
ENST00000461221.5	65	0	64	84	82	164	154	54
ENST00000461574.1	147	163	107	98	95	160	127	122
ENST00000468300.5	97	23	54	0	0	109	0	33
ENST00000470026.5	0	5	6	11	0	4	5	0
ENST00000471181.7	98	22	0	53	69	23	0	0
ENST00000472490.1	0	0	2	9	4	0	2	4
ENST00000477152.5	0	7	0	3	0	5	4	3
ENST00000478531.5	163	146	81	104	162	78	64	63
ENST00000484087.5	10	28	32	54	54	53	0	25
ENST00000491747.6	0	0	0	21	70	23	51	5
ENST00000493795.5	40	269	334	38	0	30	0	0
ENST00000591534.5	152	86	61	160	50	316	121	0
ENST00000618469.1	25	26	23	23	18	21	22	20
ENST00000634433.1	64	88	67	83	67	38	66	55
ENST00000644379.1	343	390	312	326	360	350	196	276
ENST00000652672.1	14	5	24	7	0	2	3	0
ENST00000013807.9	109	115	87	83	62	115	127	131
ENST00000300853.8	265	359	442	89	319	144	518	485
ENST00000340192.11	52	60	28	17	2	36	19	9
ENST00000423698.6	115	39	0	190	11	337	9	0
ENST00000588300.1	7	5	2	2	2	0	0	5
ENST00000588738.5	0	5	6	7	0	0	6	0
ENST00000589165.5	19	31	20	14	8	46	5	2
ENST00000590701.5	0	0	0	0	0	0	0	11
ENST00000591636.5	2	8	12	2	6	20	4	10
ENST00000592410.5	28	19	36	47	36	47	34	37
ENST00000592444.5	17	38	28	5	0	9	0	0
ENST00000592905.5	0	0	5	0	0	5	4	3
ENST00000085219.10	0	0	6	0	41	0	0	43
ENST00000341773.10	27	34	27	0	0	0	49	25
ENST00000536635.6	0	0	0	14	0	0	0	0
ENST00000601769.5	19	11	17	33	0	87	96	68
ENST00000419007.5	4	9	5	9	24	12	7	15
ENST00000433753.4	1	9	14	15	0	13	0	4
ENST00000441915.5	0	0	10	0	15	18	15	19
ENST00000456560.6	0	0	0	0	4	11	0	0
ENST00000611067.4	0	0	6	0	0	0	0	9
ENST00000612509.4	2	0	3	0	3	10	0	4
ENST00000616701.5	7	0	0	7	0	7	0	0
ENST00000618865.4	0	16	0	0	0	0	26	16
ENST00000619119.4	0	0	0	0	4	0	18	0
ENST00000621029.4	3	0	0	0	7	0	4	0
ENST00000365779.2	35	36	30	26	20	10	16	11
ENST00000379484.10	624	498	439	226	201	222	200	200
ENST00000376310.7	21	16	18	16	19	10	16	11
ENST00000540849.5	0	0	13	0	0	0	0	0
ENST00000599218.6	293	271	295	201	181	307	227	244
ENST00000417439.5	5	1	0	2	1	0	2	3
ENST00000220562.9	473	549	523	428	449	731	572	483
ENST00000519886.5	33	30	20	24	37	10	21	25
ENST00000523149.5	52	50	62	53	50	58	51	55
ENST00000523271.1	8	29	24	44	37	27	25	17
ENST00000304434.11	9412	7387	8615	10590	10209	14724	8159	7496
ENST00000370913.5	82	79	79	98	118	113	92	95
ENST00000370918.8	11	0	14	0	0	0	0	13
ENST00000542638.5	186	176	75	102	125	52	156	34
ENST00000317961.9	33	81	34	107	202	0	160	270
ENST00000382806.6	35	37	38	29	10	123	0	0
ENST00000447300.1	12	3	0	0	5	0	6	7
ENST00000469599.6	55	23	24	51	0	86	40	9
ENST00000478891.1	0	3	3	9	2	5	5	9
ENST00000485154.1	11	7	9	19	41	6	19	18
ENST00000492117.1	15	9	7	23	17	5	0	46
ENST00000541639.5	274	275	338	444	408	664	638	521
ENST00000262059.8	0	34	0	0	0	0	0	0
ENST00000430117.6	97	72	110	99	36	235	202	134
ENST00000546443.5	108	163	124	162	202	240	382	382
ENST00000546774.1	11	9	1	14	19	8	11	15
ENST00000547988.5	2	7	6	7	5	26	9	10
ENST00000548263.5	120	90	98	204	223	211	319	406
ENST00000548431.1	10	13	6	37	32	19	22	22
ENST00000549613.1	8	0	10	16	36	20	8	23
ENST00000549784.5	0	0	3	2	2	0	1	6
ENST00000549935.6	25	29	15	37	53	25	95	69
ENST00000550804.6	38	27	75	165	157	145	361	340
ENST00000552282.1	0	5	4	5	3	4	11	15
ENST00000013070.11	693	695	712	813	784	1205	746	763
ENST00000553674.1	0	0	0	0	0	47	0	0
ENST00000554232.5	1	0	0	1	2	2	4	2
ENST00000013125.8	3520	3219	3355	4484	4472	5679	3089	2942
ENST00000554066.1	5	9	5	3	10	10	9	1
ENST00000554273.1	69	62	36	39	46	61	28	40
ENST00000554990.5	430	448	288	551	624	318	222	281
ENST00000557124.1	43	30	19	62	66	42	24	26
ENST00000557210.5	391	304	427	454	549	468	312	412
ENST00000557390.5	0	64	35	0	27	0	8	0
ENST00000322054.10	144	182	199	187	181	236	329	329
ENST00000157812.7	160	136	151	80	45	97	58	79
ENST00000455878.2	533	591	683	319	350	562	379	311
ENST00000593455.5	60	105	62	23	51	53	46	18
ENST00000596386.1	9	8	11	3	2	18	3	1
ENST00000601194.1	3	2	2	1	1	3	0	1
ENST00000601697.5	59	83	70	31	41	79	35	43
ENST00000285599.8	534	617	582	450	507	777	720	784
ENST00000504248.5	0	11	6	0	0	5	0	0
ENST00000505907.1	52	56	42	96	86	97	94	86
ENST00000231706.6	0	1	3	0	2	1	1	3
ENST00000064724.8	9	9	6	29	44	60	75	81
ENST00000486429.1	1	0	0	0	1	0	6	2
ENST00000489485.5	39	34	67	333	301	395	491	467
ENST00000225308.12	206	278	144	167	274	321	428	245
ENST00000377095.10	304	450	504	395	453	796	462	520
ENST00000585523.1	3	2	5	3	4	14	7	4
ENST00000585695.5	0	0	0	0	0	13	0	0
ENST00000588315.5	0	4	5	2	2	0	5	2
ENST00000588767.5	3	4	4	1	5	11	12	8
ENST00000590194.5	61	112	178	47	0	0	0	142
ENST00000591006.5	78	143	75	113	115	35	57	98
ENST00000591151.1	1	15	2	7	2	5	3	3
ENST00000592372.5	101	119	89	113	43	132	88	52
ENST00000357402.10	393	532	504	318	361	564	409	428
ENST00000395353.5	0	0	0	0	0	98	0	0
ENST00000562463.5	7	6	4	2	8	11	14	5
ENST00000563096.1	5	9	2	6	0	7	3	2
ENST00000563558.5	32	68	93	0	35	32	0	0
ENST00000563915.5	158	193	152	174	136	232	137	201
ENST00000566252.1	0	0	10	8	5	0	17	0
ENST00000566554.1	3	5	3	3	6	8	7	10
ENST00000566859.5	0	0	0	20	0	12	0	0
ENST00000568068.1	78	108	78	90	77	121	89	73
ENST00000569612.1	4	7	4	13	7	4	4	5
ENST00000570061.1	43	34	32	25	38	51	51	30
ENST00000413040.6	294	337	327	259	279	504	619	713
ENST00000468404.5	67	97	74	55	78	89	74	56
ENST00000470229.6	5	6	16	5	11	19	44	50
ENST00000470316.5	15	11	15	38	66	69	76	70
ENST00000480907.5	163	112	135	151	162	287	223	247
ENST00000483358.5	489	376	471	582	556	974	699	696
ENST00000493588.5	4	0	0	0	8	0	0	0
ENST00000497987.1	0	0	3	3	3	3	9	3
ENST00000568733.5	27	0	0	109	86	94	86	0
ENST00000509219.2	0	0	8	14	20	16	4	5
ENST00000512866.5	42	45	37	5	4	12	18	9
ENST00000513973.6	821	746	849	744	876	1031	804	842
ENST00000515333.1	6	10	6	6	9	1	4	4
ENST00000616566.5	79	112	141	143	73	157	99	65
ENST00000650640.1	0	41	7	0	0	10	0	43
ENST00000650642.1	0	14	0	0	0	0	0	0
ENST00000651425.1	87	69	0	0	0	0	0	0
ENST00000651698.1	54	19	79	58	51	94	24	28
ENST00000369724.5	89	76	80	85	85	114	101	117
ENST00000321356.9	405	340	354	300	269	453	213	159
ENST00000409403.6	0	0	0	0	19	0	0	0
ENST00000409769.6	4	3	4	6	6	2	3	3
ENST00000432425.5	180	162	237	383	414	727	463	406
ENST00000434813.3	0	0	41	23	0	75	0	59
ENST00000461981.5	160	163	146	153	238	136	90	79
ENST00000473565.5	242	197	172	329	278	164	151	198
ENST00000481641.1	6	20	0	1	6	0	10	0
ENST00000482590.1	16	31	17	22	23	20	15	16
ENST00000496205.1	14	2	3	9	13	1	5	2
ENST00000621181.4	2	3	0	7	0	0	0	0
ENST00000228347.9	307	307	358	260	335	62	307	307
ENST00000539066.5	73	27	0	0	0	362	119	25
ENST00000549569.1	6	0	10	10	3	2	2	4
ENST00000251089.8	175	224	181	121	159	171	297	281
ENST00000557179.5	28	34	24	40	30	32	53	72
ENST00000347642.7	0	0	0	0	0	8	20	0
ENST00000356143.5	0	34	16	38	0	0	4	5
ENST00000394514.6	498	458	445	392	415	651	313	286
ENST00000394520.7	50	0	0	0	14	10	0	4
ENST00000506822.5	76	55	42	17	35	59	0	0
ENST00000506938.5	45	86	84	70	44	123	65	67
ENST00000507163.5	0	10	3	0	0	0	0	0
ENST00000512565.5	2	4	2	0	3	2	2	0
ENST00000014935.7	5	8	12	31	6	31	13	14
ENST00000309585.9	30	33	29	30	20	216	111	70
ENST00000369807.6	11	36	27	61	46	60	98	87
ENST00000369808.7	113	92	119	83	162	86	74	112
ENST00000424626.5	4	5	1	0	1	4	9	2
ENST00000497242.1	5	11	2	12	7	13	10	7
ENST00000228264.10	0	0	62	48	60	10	36	0
ENST00000350437.8	128	201	0	62	53	74	77	77
ENST00000415475.6	18	12	0	10	9	6	7	17
ENST00000435753.6	98	188	131	78	114	109	159	102
ENST00000438391.6	28	7	15	0	0	0	2	0
ENST00000535158.5	0	0	8	0	5	0	0	1
ENST00000535317.5	6	19	20	22	30	12	10	10
ENST00000538740.1	2	5	0	1	4	3	5	5
ENST00000539049.5	10	4	28	0	5	12	0	44
ENST00000539699.5	4	3	0	2	2	0	4	7
ENST00000540935.5	0	0	0	0	0	11	0	0
ENST00000542242.1	13	6	10	12	5	15	5	10
ENST00000542244.5	7	8	1	9	16	3	3	5
ENST00000542838.6	64	0	134	16	45	0	0	54
ENST00000543026.5	29	40	31	20	25	26	33	24
ENST00000543511.1	0	0	6	5	9	1	3	6
ENST00000545668.5	22	48	71	31	59	156	123	74
ENST00000545717.1	1	0	0	5	0	3	1	3
ENST00000014930.9	91	81	58	71	64	119	45	54
ENST00000536942.1	11	1	6	2	3	3	0	9
ENST00000014914.6	9781	10650	10379	4816	4687	5636	5233	5013
ENST00000537783.1	43	46	35	22	20	14	9	15
ENST00000540125.1	5	8	5	2	3	8	2	2
ENST00000648791.1	17	58	0	0	0	0	6	8
ENST00000262858.7	131	151	247	95	59	113	0	27
ENST00000426613.4	0	0	0	0	2	0	82	0
ENST00000432680.7	117	134	0	20	70	0	7	46
ENST00000464149.1	9	11	13	4	8	2	0	0
ENST00000313421.11	0	0	0	0	0	0	3	8
ENST00000505761.2	1	0	5	3	0	10	0	1
ENST00000313288.9	488	597	484	352	289	5	465	315
ENST00000404054.3	33	25	20	28	23	16	24	27
ENST00000458173.4	0	10	0	8	17	0	5	8
ENST00000467746.6	0	10	0	7	16	0	6	11
ENST00000484264.1	5	20	8	2	8	12	1	7
ENST00000484651.5	18	32	26	31	40	59	25	41
ENST00000493975.5	33	0	16	4	0	17	5	0
ENST00000612220.5	167	190	169	126	171	234	181	176
ENST00000650779.1	0	0	0	5	11	0	5	16
ENST00000651251.1	0	0	0	0	0	0	0	56
ENST00000651472.1	0	0	0	0	0	633	0	0
ENST00000651817.1	188	194	138	324	347	285	185	205
ENST00000652770.1	0	0	0	0	0	0	0	14
ENST00000369278.5	705	569	688	873	790	1228	803	710
ENST00000461673.1	0	3	0	1	2	4	1	1
ENST00000265465.8	146	155	112	62	64	114	25	103
ENST00000525924.1	242	206	151	106	81	184	91	115
ENST00000527618.5	33	51	72	28	36	23	42	23
ENST00000527850.5	57	61	39	53	69	70	44	26
ENST00000532391.1	268	308	307	175	153	212	162	180
ENST00000532469.1	54	58	76	54	60	67	48	18
ENST00000533192.1	0	11	10	6	21	0	0	9
ENST00000534785.1	13	7	0	0	0	0	0	0
ENST00000262577.6	137	152	125	68	84	76	151	154
ENST00000279247.11	813	1028	851	409	349	527	777	576
ENST00000524773.5	0	37	60	31	27	244	114	70
ENST00000527323.5	0	9	20	0	31	21	10	94
ENST00000527887.1	2	3	0	1	0	0	3	1
ENST00000527897.1	0	1	5	1	0	1	2	1
ENST00000528165.5	38	22	26	14	18	40	27	30
ENST00000528739.5	0	5	11	0	8	13	13	10
ENST00000530442.5	6	5	0	0	0	0	0	0
ENST00000530567.1	157	99	205	74	110	143	31	119
ENST00000533079.5	2	8	7	0	11	4	5	2
ENST00000533129.5	0	0	0	0	63	60	0	0
ENST00000533704.1	10	10	10	15	14	4	7	15
ENST00000533820.5	12	49	27	0	13	0	0	0
ENST00000351273.11	0	1	1	1	0	3	5	7
ENST00000233114.13	643	634	684	646	662	1158	779	685
ENST00000432309.6	5	36	0	11	17	33	15	10
ENST00000462944.1	6	8	13	8	9	9	1	1
ENST00000472098.5	11	10	22	12	21	5	19	16
ENST00000484538.1	2	4	4	5	8	1	4	2
ENST00000485155.1	6	11	7	8	14	9	6	8
ENST00000485781.5	10	16	14	9	18	6	14	5
ENST00000495083.1	4	18	4	6	10	16	31	42
ENST00000539945.7	643	634	684	646	662	1158	779	685
ENST00000264451.12	2181	1793	2140	1551	1652	1847	2161	2117
ENST00000505523.1	247	216	300	231	239	309	228	323
ENST00000509683.5	67	65	59	59	55	85	52	55
ENST00000510460.1	11	5	13	11	7	32	0	2
ENST00000513699.5	507	683	511	320	335	686	712	636
ENST00000369140.7	7	0	0	12	0	8	0	4
ENST00000439741.4	0	19	37	93	72	129	213	197
ENST00000466496.5	15	0	0	0	0	0	0	0
ENST00000482025.5	12	35	19	0	36	27	20	0
ENST00000482343.5	53	37	33	138	180	174	113	137
ENST00000490310.1	2	10	6	22	21	21	21	22
ENST00000492824.5	0	0	0	7	0	0	0	15
ENST00000495054.1	26	27	11	49	62	40	47	62
ENST00000016171.6	1212	1058	1277	1271	1225	1803	1496	1307
ENST00000370483.9	182	253	215	79	106	309	144	321
ENST00000334448.5	3	4	0	3	5	2	6	14
ENST00000389857.11	321	311	292	533	559	671	558	523
ENST00000553403.1	13	9	8	18	18	41	19	17
ENST00000553437.1	1	0	0	8	5	9	8	5
ENST00000554165.1	0	3	1	0	5	4	0	1
ENST00000555995.1	0	0	6	2	2	0	0	0
ENST00000556726.5	56	36	46	130	97	154	96	91
ENST00000556767.1	0	1	2	0	0	2	2	3
ENST00000327791.8	17	0	0	0	0	14	38	0
ENST00000380790.4	4	7	0	0	0	0	0	0
ENST00000534854.7	281	256	343	383	402	551	284	317
ENST00000541702.2	73	88	63	98	110	55	61	59
ENST00000546782.1	0	1	2	0	3	3	4	0
ENST00000547622.5	23	25	27	36	32	43	3	11
ENST00000550315.1	3	3	3	2	3	2	2	2
ENST00000551268.5	0	0	15	6	7	8	12	17
ENST00000551528.5	6	4	1	3	5	3	0	0
ENST00000552109.5	8	4	0	11	0	11	22	7
ENST00000309776.8	0	0	0	0	0	0	0	23
ENST00000381591.5	148	206	270	187	135	210	184	245
ENST00000381604.9	1047	904	832	495	157	422	975	1041
ENST00000381607.8	12	0	0	0	1	0	0	0
ENST00000397959.7	0	0	41	19	0	0	0	0
ENST00000397962.8	0	0	11	0	0	20	9	10
ENST00000403354.5	387	339	241	403	345	488	395	398
ENST00000473115.1	60	93	122	41	44	61	109	95
ENST00000488275.1	8	3	1	5	0	7	6	3
ENST00000509513.6	19	29	17	0	13	26	12	3
ENST00000558098.4	81	6	94	48	135	280	0	0
ENST00000602682.6	327	288	458	146	478	865	208	237
ENST00000627286.2	0	69	0	281	327	0	257	37
ENST00000376701.5	25	43	43	25	33	42	60	61
ENST00000317361.11	0	17	0	0	15	0	0	5
ENST00000399765.5	202	156	155	39	87	54	97	104
ENST00000399767.6	0	23	49	35	18	11	39	26
ENST00000494097.5	18	10	8	19	5	8	7	10
ENST00000551952.5	56	84	51	5	9	77	47	46
ENST00000614949.4	0	33	68	0	24	83	32	0
ENST00000622694.5	157	114	188	120	32	146	99	147
ENST00000394805.8	144	207	276	239	174	233	135	267
ENST00000502422.5	518	382	460	569	640	657	285	224
ENST00000502499.5	3782	3363	3781	3479	3401	5391	3114	3138
ENST00000502944.1	14	6	14	9	9	4	4	6
ENST00000503811.5	51	19	41	36	64	18	37	13
ENST00000504023.1	12	7	3	17	12	8	12	9
ENST00000504045.5	1517	1661	1374	1147	1064	1636	1066	1156
ENST00000504311.5	305	258	298	281	313	614	224	132
ENST00000504643.5	73	94	59	156	138	91	66	76
ENST00000505625.5	119	96	93	303	290	111	80	144
ENST00000509918.5	5	0	1	1	3	7	1	2
[truncated: 92,841 more rows]
