# Supplementary material for: The Proteogenomics of Prostate Cancer Radioresistance
Source: Cancer Res Commun. 2024 Sep 19;4(9):2463–79. doi: 10.1158/2767-9764.CRC-24-0292 (PMC11411600; doi:10.1158/2767-9764.CRC-24-0292)
Supplement: Supplementary Table 8 — Differentially abundant miRNAs [file crc-24-0292_supplementary_table_8_suppst8.xlsx]

## Sheet: Table S8
Table S8: differentially abundant miRNAs
	log2FoldChange	pvalue	padj	Significant mRNA targets
	CFvsPAR
hsa-miR-200c-3p|0	-3.75475	2.2927e-59	3.53076e-57	SNAI2,VASH1,LOX,DUSP1,RDH10,SLC38A2,FAM8A1,PREPL,CDK17,MMD,TSPAN13,MTUS1,DNAJB6,PKD1,DESI1,PPP6R3,ANLN,ABAT,NPC1,ARHGDIA,PLK2,ANKH,KLF10,IL24,EIF5A2,GEM,SDC2,SHCBP1,BPTF,NPTX1,THAP2,CCNE2,PPM1E,CELF1,YPEL2,AP1S2,NOG,TUBB2A,MTSS2,TFPI,RIMS2,HNRNPK,CLIP2,VASH2,LCA5,HOOK1,JUN,PARD6B,ZNF711,SNX30,JCAD,PIM2,KLF9,ZFX,TMEM170B,EIF1AX,TXLNG,HCCS,NFIB,CRYBG3,NPM1,NR2F2,JMY,OCLN,VAPA,R3HDM2,NRG1,SPATS2L,ZC…
hsa-miR-135b-5p|0	-3.62577	8.49163e-31	6.53856e-29	YBX2,WNT3,PREPL,MTUS1,DESI1,ATP8A1,PPP6R3,PELI2,JDP2,ABAT,DEPTOR,SLC12A6,IGF2BP1,ANKRD33B,SLC25A32,NPTX1,PPM1E,KLHL15,DDIAS,SOWAHB,RIMS2,ST7L,CCSAP,VASH2,LRP11,PKIG,ABCA1,PIM2,KCTD12,TXLNG,SNX18,VLDLR,ZNF320,DIAPH3,GBE1,ASPH,DEPDC1,ARHGEF2,ROBO1,DAG1,SFTPB,ANP32E,ROR1,PPP2R5C,SMAD2
hsa-miR-141-3p|0	-3.20361	2.25189e-17	1.15597e-15	NA
hsa-miR-148a-3p|0	-1.30424	5.35404e-06	0.00020613	PDK4,MMP15,MTMR9,DUSP1,MMD,ATP8A1,ERBB3,UBAP2L,NCOA1,DMPK,TGFA,BCCIP,NPTX1,OXSR1,FBN1,PRR15,TRAK2,NOG,F3,MTSS2,PPP1CB,NOL4L,TFRC,PEA15,PAPSS2,IRF2BP2,VASH2,TNFRSF6B,ABCA1,KDM2B,HCCS,SGCB,BRPF1,KRTAP2-3,PIGS,LNPEP,JMY,YPEL3,ANTXR2,SMS,TET2,LAMB2,TXNIP,HLA-DQB1,DIPK2A,CEP55,ASPH,TMEM150C,KLF6,AK2,CGGBP1,ROBO1,MACROH2A1,SNAP91,PRR5L,CADM1,PABPC1L,PPP1R12A,MAX,FOSB,SMAD2,SIK1,COL4A1,PRKAG2
hsa-miR-200b-3p|0	-1.04692	1.51206e-05	0.000465715	VASH1,LOX,DUSP1,RDH10,SLC38A2,FAM8A1,CDK17,MMD,TSPAN13,DNAJB6,ANLN,ABAT,PLK2,KLF10,EIF5A2,GEM,NPTX1,THAP2,CCNE2,CELF1,YPEL2,AP1S2,NOG,TUBB2A,MTSS2,RIMS2,HNRNPK,CLIP2,VASH2,LCA5,HOOK1,JUN,PARD6B,ZNF711,JCAD,PIM2,KLF9,ZFX,TMEM170B,HCCS,ADAMTS6,PPM1A,OCLN,VAPA,R3HDM2,NRG1,SPATS2L,ZC3H6,TAOK3,NANOS1,STYX,ITPRID2,TOB1,ELOC,SNAP91,PCMTD1,PPFIA1,SESN3,DGKA,CNTN1,ZEB2,SMAD2,NBR1,SLC25A27,ACYP2,RPS6KA3
hsa-miR-4454+hsa-miR-7975|0	-0.657643	0.0001816	0.00466107	NA
	HFvsPAR
hsa-miR-125b-5p|0	1.62307	5.47279e-46	1.28063e-43	TMEM177,ADCY1,PARM1,MTMR3,H6PD,LNPEP,BMF,MAP3K1,PXMP4,PPT1,ANTXR2,ETS1,KLF13
hsa-miR-100-5p|0	1.93616	8.26741e-37	9.67287e-35	NA
hsa-miR-424-5p|0	2.73534	1.60164e-26	1.24928e-24	NA
hsa-miR-503-5p|0	2.90944	4.19829e-22	2.456e-20	NA
hsa-miR-200c-3p|0	-0.808261	2.0752e-08	9.71195e-07	NAMPT,LOX,ANLN,BASP1,CITED2,PSAT1,ZFX,TXLNG,JMY,OCLN,MAP3K1,ZNF516,ANKRD28,LMO7,SSR3,SCHIP1,SRI,ETS1,KLF13,RPS6KA3
hsa-miR-450a-5p|0	1.21455	2.52343e-07	9.84139e-06	APLP2
hsa-miR-15a-5p|0	-0.697959	5.89712e-07	1.97132e-05	NA
hsa-miR-34a-5p|0	-1.1821	8.86963e-07	2.59437e-05	NA
hsa-miR-32-5p|0	-0.71911	1.85962e-06	4.83502e-05	NA
hsa-miR-25-3p|0	-0.635442	2.97185e-06	6.95414e-05	NA
hsa-miR-126-3p|0	-1.13377	5.06913e-06	0.000107834	NA
ACTB|0	0.617703	2.68044e-05	0.000522686	NA
hsa-miR-141-3p|0	-1.28476	5.48075e-05	0.000986534	NA
hsa-miR-148a-3p|0	-0.83642	9.23493e-05	0.00154355	ATP8A1,TFRC,CSF1,WDR47,PIGS,LNPEP,JMY,ASPH,KLF6,LRP8,ANTXR2,MYBL1,CHD7,ETS1,PDE4D,SIK1
hsa-miR-93-5p|0	-0.484769	0.000103165	0.00160937	NA
hsa-miR-23a-3p|0	0.345327	0.00046737	0.00683529	NA
hsa-miR-29b-3p|0	-0.278213	0.00153983	0.0211953	NA
hsa-let-7d-5p|0	-0.396823	0.00188375	0.0244888	NA
LIG_POS_A	-0.269549	0.00302187	0.0372167	NA
hsa-miR-9-5p|0	-0.617031	0.00402359	0.047076	NA
* Significant mRNA targets: the differentially abundant genes at the RNA levels that were identified as targets for a given significant miRNA
