# Supplementary material for: The Proteogenomics of Prostate Cancer Radioresistance
Source: Cancer Res Commun. 2024 Sep 19;4(9):2463–79. doi: 10.1158/2767-9764.CRC-24-0292 (PMC11411600; doi:10.1158/2767-9764.CRC-24-0292)
Supplement: Supplementary Table 9 — Numbers of profiled proteins [file crc-24-0292_supplementary_table_9_suppst9.xlsx]

## Sheet: Table S9
Table S9: numbers of profiled proteins
Organelle	Number of profiled proteins
Cytosol 5769
Microsome 5864
Mitochondria 5865
Nuclear Pellet 4945
Nuclear Soluble 4437
Plasma Membrane 4974
Whole Cell 5663
