# Supplementary material for: The Proteogenomics of Prostate Cancer Radioresistance
Source: Cancer Res Commun. 2024 Sep 19;4(9):2463–79. doi: 10.1158/2767-9764.CRC-24-0292 (PMC11411600; doi:10.1158/2767-9764.CRC-24-0292)
Supplement: Supplementary Table 10 — Protein intensities [file crc-24-0292_supplementary_table_10_suppst10.xlsx]

## Sheet: Table S10
Table S10: protein intensities
	iBAQ.DU145_CF_Cytosol_01	iBAQ.DU145_CF_Cytosol_02	iBAQ.DU145_CF_Cytosol_03	iBAQ.DU145_HF_Cytosol_01	iBAQ.DU145_HF_Cytosol_02	iBAQ.DU145_HF_Cytosol_03	iBAQ.DU145_PAR_Cytosol_01	iBAQ.DU145_PAR_Cytosol_02	iBAQ.DU145_PAR_Cytosol_03	iBAQ.DU145_CF_Microsome_01	iBAQ.DU145_CF_Microsome_02	iBAQ.DU145_CF_Microsome_03	iBAQ.DU145_HF_Microsome_01	iBAQ.DU145_HF_Microsome_02	iBAQ.DU145_HF_Microsome_03	iBAQ.DU145_PAR_Microsome_01	iBAQ.DU145_PAR_Microsome_02	iBAQ.DU145_CF_Mitochondria_01	iBAQ.DU145_CF_Mitochondria_02	iBAQ.DU145_CF_Mitochondria_03	iBAQ.DU145_HF_Mitochondria_01	iBAQ.DU145_HF_Mitochondria_02	iBAQ.DU145_HF_Mitochondria_03	iBAQ.DU145_PAR_Mitochondria_01	iBAQ.DU145_PAR_Mitochondria_02	iBAQ.DU145_CF_Nuclear.Pellet_01	iBAQ.DU145_CF_Nuclear.Pellet_02	iBAQ.DU145_CF_Nuclear.Pellet_03	iBAQ.DU145_HF_Nuclear.Pellet_01	iBAQ.DU145_HF_Nuclear.Pellet_02	iBAQ.DU145_HF_Nuclear.Pellet_03	iBAQ.DU145_PAR_Nuclear.Pellet_01	iBAQ.DU145_PAR_Nuclear.Pellet_02	iBAQ.DU145_PAR_Nuclear.Pellet_03	iBAQ.DU145_CF_Nuclear.Soluble_01	iBAQ.DU145_CF_Nuclear.Soluble_02	iBAQ.DU145_CF_Nuclear.Soluble_03	iBAQ.DU145_HF_Nuclear.Soluble_01	iBAQ.DU145_HF_Nuclear.Soluble_02	iBAQ.DU145_HF_Nuclear.Soluble_03	iBAQ.DU145_PAR_Nuclear.Soluble_01	iBAQ.DU145_PAR_Nuclear.Soluble_02	iBAQ.DU145_CF_Plasma.Membrane_01	iBAQ.DU145_CF_Plasma.Membrane_02	iBAQ.DU145_CF_Plasma.Membrane_03	iBAQ.DU145_HF_Plasma.Membrane_01	iBAQ.DU145_HF_Plasma.Membrane_02	iBAQ.DU145_HF_Plasma.Membrane_03	iBAQ.DU145_PAR_Plasma.Membrane_01
A0AV96-2;A0AV96;Q8TBY0-2;Q8TBY0-3;Q8TBY0;Q9NQ94-5;Q9NQ94-6;Q9NQ94-3;Q9NQ94-2;Q9NQ94-4;Q9NQ94	0	0	0	0	0	0	0	0	0	212659	0	0	103240	310442	0	304717	1.48645e+06	0	0	0	94007.3	623291	813659	996706	993955	0	0	0	0	0	0	159640	0	0	0	0	0	0	0	0	0	418224	0	0	0	0	0	0	0
A0AVK6	0	0	0	0	0	0	0	0	183689	0	0	0	0	0	0	0	0	0	0	0	0	0	0	0	0	22297.2	0	0	0	0	119525	0	0	0	0	0	0	0	0	0	0	0	0	0	0	0	0	0	0
A0AVT1;A0AVT1-2;A0AVT1-3;A0AVT1-4	544186	483360	135844	9.90492e+06	3.46318e+06	4.82928e+06	2.16748e+06	1.53853e+06	2.74261e+06	0	0	0	0	30826.9	0	0	0	113219	53053.1	82461.3	0	0	0	228642	0	0	0	0	0	0	0	0	0	0	0	0	0	0	0	0	0	0	62463.5	0	0	0	0	0	0
A0FGR8-2;A0FGR8;A0FGR8-4;A0FGR8-5	304244	228600	153327	8.1152e+06	1.56951e+06	2.02952e+06	1.4693e+06	841700	2.6648e+06	7.44236e+06	7.89518e+06	6.78511e+06	1.85429e+07	1.49436e+07	1.44539e+07	1.83437e+06	1.46198e+07	1.60208e+07	1.64886e+07	1.25906e+07	5.66773e+06	6.3533e+06	9.46795e+06	2.01659e+07	5.62426e+06	763726	402931	719546	409927	611362	1.01588e+06	2653600	791285	1.68218e+06	3.33331e+06	2.26207e+06	929420	124530	48724.7	0	1.0798e+06	1.24958e+06	113952	238492	211348	424003	371433	1.74454e+06	598000
A0FGR8-6	0	0	0	0	0	0	167520	0	0	0	0	0	0	0	0	0	949124	0	0	0	0	76364.6	0	662432	505783	0	0	0	0	0	0	151670	0	114721	0	0	0	0	0	0	216353	154271	0	0	0	0	0	0	0
A0JLT2-2;A0JLT2	0	0	0	0	0	0	0	0	0	1.00094e+06	734901	790825	0	666207	1.43325e+06	2.09517e+06	1.6937e+06	0	0	0	719665	2.09649e+06	1.24489e+06	174875	993470	251197	830789	0	0	735756	2.76506e+06	1213100	180570	2.46306e+06	2.52371e+06	4.90333e+06	3.37665e+06	1.40658e+06	2.09551e+06	1.64004e+06	0	0	0	0	0	0	0	0	0
A0MZ66;A0MZ66-3;A0MZ66-4;A0MZ66-5;A0MZ66-6;A0MZ66-8;A0MZ66-2;A0MZ66-7	2.08958e+06	1112000	1.87974e+06	2.5458e+06	2.15833e+06	2.33712e+06	3.66757e+06	4.56432e+06	4.72225e+06	0	0	0	0	0	0	0	0	0	65282.9	44692.1	0	0	0	199290	165484	220400	309792	79648.2	111666	236756	80028.4	0	49507.4	0	79341.3	0	0	0	0	0	0	0	566928	298863	321471	291095	0	0	0
A0PJW6	0	0	0	0	0	0	0	0	0	501323	0	471013	5.8207e+06	6.75142e+06	5.28634e+06	0	417695	8.93076e+06	5.95637e+06	6.83963e+06	0	0	259776	5.61655e+06	213829	642837	580312	0	0	0	0	0	0	231128	0	0	0	0	0	0	0	0	0	806877	4.18817e+06	1.25804e+07	2.30369e+06	937371	5.81389e+06
A0PK00	0	0	0	0	0	0	0	0	0	0	990035	1.69798e+06	1.40623e+06	1.80809e+06	1.7184e+06	0	0	2.09302e+06	1.41104e+06	1.66421e+06	0	0	568187	2.42437e+06	0	0	0	0	0	0	0	0	0	0	0	582768	0	0	0	0	0	0	0	0	0	0	0	0	0
A1A4S6	0	0	0	0	0	0	0	0	0	0	0	0	0	26524	0	0	0	0	0	0	46756.6	44839.7	0	32618.6	48465	0	0	0	0	0	0	0	0	0	0	0	0	0	0	0	0	0	0	0	0	0	0	0	0
A1L0T0	602612	692130	476531	9.03711e+06	5.79709e+06	7.71294e+06	5.33261e+06	3.42679e+06	4.73827e+06	4.13532e+06	2.99219e+06	2.96123e+06	2.9638e+06	2.27765e+06	3.14633e+06	0	2.27516e+07	1.33349e+06	1.46489e+06	1.40146e+06	1.2638e+06	1.51068e+06	5.29394e+06	4.10157e+07	194700	1.33919e+06	2.7241e+06	1.83588e+06	88778.5	340008	576583	103080	728336	65653.5	50178	240649	0	0	0	0	0	0	6.21847e+06	6.79822e+06	3.905e+06	8.78574e+06	5.11671e+06	6.27643e+06	6.72469e+06
A1L170;A1L170-2	0	0	0	0	0	0	0	0	0	0	0	0	397163	463287	0	0	0	458054	465453	686651	0	0	0	0	0	0	0	0	0	0	0	0	0	0	0	0	0	0	0	0	0	0	0	0	0	0	0	0	0
A1L3X0	0	0	0	0	0	0	0	0	325240	0	0	0	0	559075	697090	0	1.88233e+06	604855	0	0	0	0	0	2.04903e+06	947393	0	0	0	0	372562	0	0	0	0	0	0	0	0	0	0	0	368506	0	0	0	0	0	0	239678
A1X283	0	0	0	0	0	48739.7	187335	228629	0	125261	36534.2	0	0	0	0	159348	1.12323e+06	0	0	0	0	0	0	50828.5	347227	1.16053e+06	1.14419e+06	598849	243740	1.00944e+06	789257	0	0	176706	0	0	0	0	0	0	0	0	408153	1.46749e+06	432964	54333.5	0	0	0
A1XBS5-2;A1XBS5;A1XBS5-3;A1XBS5-4;A1XBS5-5	0	0	0	0	0	0	0	0	0	184751	0	60284.5	0	0	0	0	0	142485	870646	605735	0	0	0	0	0	0	0	0	0	0	0	0	0	0	0	0	0	0	0	0	0	0	805133	1.67607e+06	166974	0	0	0	0
A2RRP1;A2RRP1-2	0	0	0	523800	323061	339825	169626	89883	297819	1.372e+06	963040	826148	217928	298183	262644	0	0	275399	125720	82320.1	793625	518395	941434	3.49259e+06	68938	0	0	0	0	0	0	45058	13145	21955.7	0	0	0	0	0	0	0	0	0	8470.4	0	0	0	0	0
A2RTX5;A2RTX5-2	0	0	0	430848	0	85515	0	0	0	2.49247e+06	1.49012e+06	1.72971e+06	147596	293132	198639	325945	0	297784	346913	298241	2.5104e+06	2.64161e+06	2.16179e+06	160391	0	0	0	0	0	0	0	0	0	0	0	0	0	0	0	0	0	0	0	0	0	0	0	0	0
A2RU67	0	0	0	0	40376.3	0	0	0	0	0	0	0	0	0	0	0	0	0	0	0	2.6221e+06	1.69287e+06	2.46916e+06	0	0	0	0	0	0	0	0	0	0	0	0	0	0	0	0	0	0	0	0	0	0	0	0	0	83718
A2RUB1-2;A2RUB1;A2RUB1-1;A2RUB1-5	0	0	0	0	0	0	0	0	0	0	192468	84153.8	36142.9	70630.9	98537.8	435206	152189	0	44580	0	123320	305466	43800	197014	0	0	0	0	0	0	0	0	0	0	0	0	0	0	0	0	0	0	0	0	0	0	0	0	0
A3KMH1;A3KMH1-3;A3KMH1-2	0	0	0	107102	44654.2	93280.4	146580	18043.7	27923.9	0	16284.8	0	34258.9	0	0	0	48759.4	13756.6	0	18890	0	0	0	578975	0	0	0	0	0	0	0	0	0	0	0	0	0	0	0	0	0	0	189647	175564	0	120448	0	0	75481
A3KN83-3;A3KN83-2;A3KN83;A3KN83-4;Q9Y2G9-3;Q9Y2G9	25247.3	0	58026.9	1.28065e+06	829888	843641	872036	1.1481e+06	394112	0	0	0	0	0	0	144394	472116	0	0	0	92980.1	37490.3	72760.6	20651.4	762729	35185.6	13322.9	30365.8	0	0	0	216740	72773.9	0	0	0	0	0	0	0	0	0	0	0	0	0	0	0	0
A4D1E9;A4D1E9-2;A4D1E9-3	0	0	135222	278095	0	0	0	0	412249	5.92255e+06	6.49984e+06	8.1608e+06	5.77954e+06	5.32135e+06	3.81559e+06	1.28904e+06	689234	2.83586e+06	4.30314e+06	4.56705e+06	1.63543e+06	2.16581e+06	3.20515e+06	4.41831e+06	870749	0	0	0	0	640384	0	1182200	0	1.02686e+06	1.26635e+06	1.24282e+06	425047	0	0	0	682742	357835	77214	1.05107e+06	0	346302	0	0	0
A4D1P6-2;A4D1P6;A4D1P6-3	0	0	0	103969	0	0	0	101948	40416.8	79656.8	238388	127642	0	0	0	0	0	0	0	0	119719	129593	63967.6	0	0	0	0	0	0	0	0	0	0	0	0	0	0	0	0	0	0	0	0	0	0	0	0	0	0
A4D1S0;A4D1S0-2	0	0	0	0	0	0	0	0	0	0	0	0	0	0	0	0	0	0	0	0	0	0	0	0	0	0	0	0	0	0	0	0	0	0	0	0	0	0	0	0	0	0	0	382341	0	0	983429	1.71416e+06	388217
A4UGR9-8;A4UGR9-2;A4UGR9-3;A4UGR9;A4UGR9-4;A4UGR9-6	0	0	0	0	0	0	0	0	0	8904.45	177608	0	0	34827.1	0	0	0	91811.5	0	0	0	0	0	0	0	0	35810.7	0	0	0	0	5303.4	0	0	0	0	0	0	235501	0	0	0	0	0	0	0	0	0	0
A5D8V6	694909	724870	0	0	0	0	0	0	0	614040	493005	559178	0	0	0	627087	0	0	0	304356	1.07429e+06	2.92759e+06	272869	0	0	0	0	0	0	0	0	0	0	0	0	0	0	0	0	0	0	0	0	0	0	0	0	0	0
A5D8W1-5;A5D8W1;A5D8W1-2;A5D8W1-4;A5D8W1-3	0	0	0	0	0	0	0	0	0	0	0	0	0	0	0	0	0	0	0	0	0	0	0	168386	0	0	0	0	0	0	0	27678	0	32398.2	0	0	0	0	0	0	0	0	0	0	0	0	2.78476e+06	2.36631e+06	1.51748e+06
A5PLL7-2;A5PLL7	0	0	0	0	751616	746322	0	536297	716505	0	0	0	0	0	0	0	0	0	0	0	756818	0	1.24633e+06	4.27978e+06	0	0	0	0	0	0	0	0	0	0	0	0	0	0	0	0	0	0	825154	0	0	3.13541e+06	1.3181e+06	2.54986e+06	0
A5YKK6;A5YKK6-4	18092.9	31232	25285.5	2.1071e+06	344743	473514	424071	269842	237772	6.91839e+06	6.67075e+06	5.98204e+06	1.0492e+07	9.27412e+06	1.09285e+07	1.22102e+06	822213	3.38389e+06	4.68011e+06	4.06211e+06	6.51729e+06	8.02505e+06	8.79574e+06	1.13694e+07	9.1996e+06	35881.1	29234.3	38279	0	0	0	318400	239764	534507	392636	560680	148979	61257.7	224929	33540	223178	527161	107140	95495	61341.2	91580.8	186854	611126	117152
Q9GZQ8;A6NCE7	1.60164e+06	1569900	8.96878e+06	3.93571e+06	8.32062e+06	2.81959e+06	7.48783e+06	5.06387e+06	5.52984e+06	9.6661e+06	4.46751e+06	5.0348e+06	0	0	0	0	0	1.79814e+06	1.76168e+06	1.4868e+06	0	0	5.11345e+06	5.99293e+06	1.07625e+06	0	0	0	0	0	542337	0	0	0	0	0	0	0	0	0	2.71267e+06	0	2.55008e+07	1.47673e+07	7.21506e+06	0	0	592009	0
A6NCL7	0	0	0	0	0	0	0	0	0	0	0	0	0	0	0	0	0	0	0	0	0	0	0	0	0	0	0	0	0	0	0	0	0	0	0	0	0	0	0	0	0	0	339132	288702	147892	0	0	0	0
A6NCN2	0	0	0	0	1.02142e+06	3.02646e+07	0	0	0	0	888058	0	0	0	0	0	0	430094	0	0	0	0	0	2.53325e+06	0	0	54775.5	0	0	0	0	0	3.63324e+06	0	0	0	0	1.20824e+07	2.6114e+06	1.43459e+06	0	0	0	0	0	0	842804	0	191846
A6NCS6	0	0	0	0	0	0	0	0	0	122302	0	0	0	0	0	0	0	0	0	0	118692	0	296328	0	0	0	0	0	0	0	0	0	0	0	0	0	0	0	0	0	0	0	0	496209	837910	1.35023e+06	4.63133e+06	4.86833e+06	889665
A6NDG6	5.04889e+06	5129800	4.16783e+06	2.79577e+06	1.91067e+06	2.83411e+06	1.53911e+06	4.46462e+06	2.26386e+06	0	0	0	0	0	0	0	0	0	0	0	0	0	0	0	0	0	0	0	0	0	0	0	0	0	0	0	0	0	0	0	0	0	0	0	0	0	0	0	0
A6NDU8	989859	1291300	1.08454e+06	2.19304e+06	2.64462e+06	3.57166e+06	1.04721e+06	2.98905e+06	2.29333e+06	0	0	0	0	0	0	0	0	0	0	0	0	0	0	0	0	0	0	0	0	0	0	0	0	0	0	0	0	0	0	0	0	0	0	0	0	0	0	0	0
A6NFI3	0	0	0	0	40952.1	50902.8	0	0	0	325938	355043	333647	0	0	0	332853	0	0	0	0	36984	0	149033	0	0	875444	220374	367798	62939.8	118457	211976	77458	0	0	0	0	0	0	0	0	0	0	0	0	0	0	0	0	0
A6NHQ2	0	0	0	0	0	0	0	0	0	515309	0	0	2.04443e+06	298836	0	0	0	268828	120539	486314	1.16075e+06	1.68034e+06	0	0	0	0	0	1.9729e+07	0	0	0	5734000	3.18002e+06	96250.3	1.91667e+07	2.04486e+07	1.35792e+07	2.80272e+07	2.10465e+07	2.54515e+07	0	313805	2.1772e+06	4.31409e+06	0	944261	5.25225e+06	6.65533e+06	1.53172e+06
A6NHR9;A6NHR9-2;A6NHR9-3	0	0	0	0	0	15876.2	292357	0	298391	3.38627e+06	2.28799e+06	2.14199e+06	1.06097e+06	1.11258e+06	1.51722e+06	1.27449e+06	942452	338326	591657	446034	3.32547e+06	3.2088e+06	4.16988e+06	27112.3	2.13742e+06	1.79041e+07	1.42167e+07	1.47501e+07	6.31073e+06	1.65255e+07	1.46081e+07	4423500	5.15499e+06	3.69228e+06	8.2891e+06	5.76251e+06	2.60169e+06	8.62098e+06	1.06834e+07	9.63189e+06	3.52338e+06	5.04268e+06	1.12251e+06	1.99116e+06	805810	0	62902.2	205781	9079.72
A6NIH7	272843	942980	1.30212e+06	892271	621098	1.03219e+06	2.21898e+06	2.62094e+06	2.65493e+06	0	0	0	0	0	0	0	0	0	0	0	0	0	0	0	0	0	0	0	0	0	0	0	0	0	0	0	0	0	0	0	0	0	0	0	0	0	0	0	0
A6NJ78;A6NJ78-2;A6NJ78-4;P0C7V9;A6NJ78-3	120157	0	176073	110635	175985	165013	0	113997	148516	638187	867612	568548	564991	444600	380069	0	0	823489	585053	1.0619e+06	929693	1.55757e+06	716471	1.29685e+06	0	0	0	0	0	0	0	0	0	179060	218665	0	175906	0	0	0	412533	357267	0	451845	0	184689	0	0	344940
A6NKD9	211981	367470	254809	38732.2	549422	442223	506365	861301	0	0	0	0	412266	169459	4.67568e+06	0	0	134618	79143	223333	0	0	0	355538	349844	0	0	0	0	0	0	0	0	119993	232090	0	309210	0	0	0	0	0	995931	264841	434141	0	0	0	0
A6NKF1;A6NKF1-2	156149	0	373235	0	0	0	0	239191	0	0	126609	309480	0	0	0	0	0	0	0	0	391292	0	378505	0	458381	0	0	0	0	0	0	0	0	51728.5	0	0	0	0	0	0	1.04048e+06	994725	0	0	0	0	0	0	0
A6NKT7;Q7Z3J3-2;Q05823-2;Q05823	0	0	0	277859	17902.9	0	23228.5	27208.5	136544	467117	30485.5	324056	827818	605379	821836	0	0	902133	980964	1.09409e+06	0	0	116427	651415	280677	0	101791	0	65687.8	19645.1	19570.5	470560	122882	400087	677609	609142	0	32573.5	0	442361	296663	307431	172790	65952.3	39541.1	0	0	0	0
A6NM28	0	0	0	0	0	0	0	0	0	78774.9	238804	0	0	0	0	0	0	0	0	0	0	0	0	0	0	0	0	0	0	0	0	0	0	0	0	0	0	0	0	0	0	0	0	0	0	0	0	0	0
A6QL63-3;A6QL63;A6QL63-2;A6QL63-5	0	0	0	42335.3	0	0	0	47601.2	0	0	0	0	0	0	0	0	0	0	0	0	0	0	0	0	205964	0	0	0	0	0	0	0	0	0	0	0	0	0	0	0	0	0	0	0	0	0	0	0	0
A7MBM2	0	0	0	0	0	0	0	141248	0	0	0	0	0	0	0	0	0	0	0	0	0	0	0	0	0	0	0	0	0	0	0	0	0	0	0	0	0	0	0	0	0	0	0	0	0	0	215849	284292	181975
A8CG34;A8CG34-2;Q6PJE2-5;Q6PJE2	0	0	0	0	0	0	66622.8	0	0	0	0	0	270178	57290.5	122733	0	1.48249e+06	0	0	117076	0	0	0	0	0	7.73466e+06	4.22849e+06	3.85566e+06	2.73276e+06	5.43601e+06	6.10048e+06	2646400	1.4881e+06	2.0365e+06	758487	737865	494352	267232	279807	279299	701357	231552	976469	864302	0	0	0	0	0
A8MT69;A8MT69-2	0	0	0	0	0	0	0	257755	0	0	0	0	0	0	0	0	0	0	0	0	0	0	0	0	0	192213	92517.3	0	1.91268e+06	452602	0	1320700	234611	0	0	0	0	0	0	0	610182	0	0	0	0	0	0	0	0
A8MVW0	0	0	0	63130.7	0	140035	0	0	0	0	150846	108284	0	0	194662	0	0	244961	358084	289639	0	0	0	0	0	0	0	0	0	0	0	30173	0	0	89386.8	0	0	0	0	0	0	0	1.31142e+06	2.2397e+06	1.36375e+06	1.01457e+06	1.33094e+06	1.41877e+06	944383
A8MW92;A8MW92-4	0	0	0	0	0	0	0	0	0	0	0	0	0	0	0	0	0	0	0	0	0	0	0	0	0	223492	72779.7	168722	0	308579	495872	33740	68113.8	0	217986	287044	343194	295816	613549	2.02952e+06	0	0	0	0	0	0	0	0	0
A8MXV4	0	2931800	2.02008e+06	3.36239e+06	1.24477e+07	1.07923e+07	8.22498e+06	7.48605e+06	7.31295e+06	0	0	0	0	0	0	0	0	0	0	0	0	0	0	233065	0	0	0	0	0	0	0	0	0	0	0	0	0	0	0	0	0	0	1.09646e+07	9.67577e+06	7.0814e+06	0	0	0	0
A9UHW6;A9UHW6-2;A9UHW6-3	0	0	166764	0	429873	981241	433761	0	457120	0	0	0	0	0	0	0	0	0	0	0	0	0	0	349936	0	0	0	0	0	0	0	0	0	0	0	0	0	0	0	0	0	0	249077	0	0	0	0	0	0
A9Z1Z3;A9Z1Z3-3;A9Z1Z3-2	0	0	0	0	0	0	0	0	0	0	127065	0	405385	473252	689660	0	184431	0	0	149540	478551	555822	512506	0	0	0	0	0	0	0	0	0	0	0	0	0	0	0	0	0	0	0	0	0	0	0	0	0	0
B2RTY4-2;B2RTY4;B2RTY4-4;B2RTY4-5;B2RTY4-3	0	0	0	0	0	0	0	0	0	9319.17	11119.1	13811.7	0	9767.06	0	0	0	0	14325.2	14864	14345.3	14333.7	48069.7	0	97094.9	0	0	0	0	0	0	0	0	0	0	0	0	0	0	0	0	0	0	0	0	0	0	0	0
B2RUZ4	0	0	0	0	0	0	0	0	0	998899	0	5.98796e+06	6.27061e+06	0	0	0	0	0	1.1095e+07	1.09886e+07	0	4.9414e+06	5.68063e+06	2.79316e+06	0	0	0	0	0	0	0	0	0	0	4.00228e+06	5.50543e+06	3.72976e+06	0	0	0	0	0	0	0	0	0	0	0	4.27271e+06
B7ZAQ6-2;B7ZAQ6-3;P0CG08;B7ZAQ6;A6NKF9	0	0	0	570729	0	0	0	0	132023	1.24912e+06	1.09255e+06	2.36412e+06	1.14155e+06	698887	2.01243e+06	0	1.62761e+06	1.01827e+06	226523	0	966824	705244	263625	895637	0	0	79075.8	0	0	0	0	0	0	0	0	0	0	0	0	0	0	0	658091	599198	0	0	513937	662231	450075
C4AMC7;Q6VEQ5;A8K0Z3	0	372770	406444	1.49422e+06	1.50139e+06	374200	631793	1.69925e+06	1.08729e+06	285348	0	342946	0	129037	0	0	0	92548.5	0	0	276364	243449	260009	373242	1.91104e+06	0	0	0	0	0	0	0	0	0	0	0	0	0	0	0	0	304914	1.22962e+06	323420	0	204010	324645	782136	0
C9JI98	0	0	0	0	0	0	0	0	0	0	0	0	0	0	0	2.02332e+06	5.72387e+06	0	0	0	0	985607	0	0	1.71038e+06	0	0	0	0	0	0	0	0	476540	0	0	0	0	0	0	0	0	0	0	0	1.72986e+07	5.30292e+06	4.20481e+06	4.28246e+06
C9JLW8	2.17192e+06	1062700	1.28438e+06	555204	2.59613e+06	3.74764e+06	1.66267e+06	1.28276e+06	0	1.96879e+07	1.75388e+07	2.07109e+07	8.9815e+06	6.21438e+06	1.05979e+07	1.53911e+07	1.9804e+07	6.44306e+06	8.15268e+06	8.18833e+06	1.10106e+07	1.30893e+07	1.35617e+07	6.47353e+06	1.68718e+07	0	0	0	0	0	0	0	0	1.05956e+06	1.72965e+06	1.10864e+06	2.61477e+06	0	0	494948	1.13489e+06	0	1.12283e+07	3.58332e+06	4.6438e+06	0	0	0	0
E9PAV3;Q13765;E9PAV3-2	4.24559e+06	5476700	4.44859e+06	2.36113e+06	2.09152e+06	1.96818e+06	2.92144e+06	2.39064e+06	5.35863e+06	2.27906e+06	1.87106e+06	1.42696e+06	2.25423e+06	2.21522e+06	2.48949e+06	310813	101119	702270	593908	1.16283e+06	2.81154e+06	4.7715e+06	3.64614e+06	6.47832e+06	5.3034e+06	0	0	0	0	0	0	105980	207616	28900.3	249336	267920	231239	487789	414325	243059	448477	608038	0	0	0	0	0	0	0
F2Z333	0	0	0	0	0	0	0	0	0	0	0	0	0	0	0	0	0	0	0	0	0	0	0	0	0	0	0	0	0	0	0	0	0	0	0	0	0	0	0	0	0	0	0	0	0	0	1.19454e+06	1.46082e+06	0
O00115-2;O00115	1.88227e+06	0	584569	617163	2.54277e+06	3.99977e+06	1.51888e+06	1.03117e+06	738233	0	0	0	0	0	0	0	0	0	0	0	0	0	183029	0	0	0	0	0	0	0	0	0	0	0	0	0	0	0	0	0	0	0	0	0	0	0	0	0	0
O00116	568019	125820	0	7.41982e+06	3.3743e+06	2.99814e+06	3.12351e+06	2.09191e+06	2.87978e+06	3.16805e+06	2.50056e+06	2.32496e+06	2.64639e+07	1.82549e+07	1.45328e+07	0	5.20538e+06	1.94607e+07	2.0727e+07	1.97118e+07	1.17556e+06	714515	2.06955e+06	4.8136e+07	7.95397e+06	350915	368981	650561	131142	579636	442632	3160900	84338.1	1.87147e+06	253500	798374	0	0	0	0	2.60104e+06	722678	5.62729e+06	5.52185e+06	2.7496e+06	45330.9	256701	522498	405208
O00124-3;O00124;O00124-2	0	0	0	0	0	0	0	151647	0	0	0	0	524445	2.84545e+06	395817	0	1.38254e+06	0	0	0	0	0	1.21561e+06	950910	1.0273e+06	0	0	0	0	0	0	0	0	228004	0	0	0	0	0	0	0	0	477346	335122	332051	0	0	0	0
O00139;O00139-4;O00139-1;O00139-5	0	0	0	695379	0	0	96354.8	0	0	1.08199e+07	1.09559e+07	9.4892e+06	5.67183e+06	5.84475e+06	6.84549e+06	1.95538e+07	6.67084e+06	3.62336e+06	5.0487e+06	5.7657e+06	9.88698e+06	1.09816e+07	9.54493e+06	6.39838e+06	9.80578e+06	1.0786e+06	529364	470253	174158	756239	971849	850020	951037	1.04384e+06	260217	418191	213821	198105	677227	187733	1.30692e+06	2.81219e+06	1.37386e+06	4.35211e+06	1.90164e+06	105532	0	193348	0
O00148;O00148-2	0	0	230746	506545	1.61049e+06	1.36946e+06	2.06661e+06	101493	530456	0	0	0	0	110775	228495	0	0	0	166495	0	399607	167819	196789	0	0	60681.1	194168	1.65426e+06	2.96098e+06	392527	51975	479810	1.75638e+06	263436	9.63572e+06	9.57864e+06	8.03261e+06	3.94638e+06	8.28716e+06	4.20669e+06	5.30498e+07	4.89039e+07	1.37321e+06	1.61716e+06	682032	1.50007e+06	0	1.11951e+06	668958
O00151	5.37587e+07	40031000	3.94584e+07	2.90876e+07	3.79853e+07	4.47145e+07	3.23696e+07	5.10303e+07	2.62331e+07	0	0	0	227369	0	0	0	0	263421	913765	359527	106522	88862.2	0	3.0931e+06	413984	0	717505	0	104270	0	0	0	0	0	2.17896e+06	3.7443e+06	3.23123e+06	0	0	0	0	0	8.45273e+06	2.69145e+06	8.95794e+06	1.23446e+06	198245	658656	241375
O00154-4;O00154-6;O00154-7;O00154;O00154-5;O00154-2;O00154-3	3.04222e+06	1824300	4.71962e+06	1.35419e+07	5.83313e+06	5.90566e+06	4.89798e+06	5.46732e+06	4.07901e+06	0	0	0	0	0	0	0	0	0	0	0	0	0	0	0	0	0	0	0	0	0	0	0	0	0	0	0	0	0	0	0	0	0	287839	0	0	0	0	0	0
O00159-3	152957	12998	164533	2.08107e+07	1.23877e+07	1.48566e+07	5.7162e+06	7.75086e+06	2.4458e+06	6.75928e+07	6.95702e+07	5.23219e+07	1.01966e+08	9.70881e+07	8.81678e+07	7.68539e+06	7.44648e+07	1.10147e+08	1.30445e+08	1.78302e+08	4.11707e+07	4.01926e+07	4.38632e+07	4.29262e+07	8.02376e+07	1.17727e+07	1.83465e+07	1.35041e+07	1.18285e+07	1.66278e+07	1.26299e+07	8472400	363784	5.73196e+06	3.13795e+07	3.39377e+07	1.72817e+07	6.43058e+06	6.31103e+06	3.73914e+06	1.59944e+07	1.24298e+07	0	0	31722	855410	419644	1.39551e+06	397112
O00161;O00161-2	574380	790030	1.33686e+06	403370	441831	714645	0	1.27165e+06	5.6427e+06	2.18759e+07	2.15317e+07	1.65016e+07	6.07432e+06	1.23837e+07	1.4072e+07	4.64285e+06	356999	1.93861e+07	2.62926e+07	3.5192e+07	7.16573e+06	7.50784e+06	1.10034e+07	3.81412e+07	3.7941e+07	0	0	0	0	0	0	1833400	540412	1.02935e+06	8.73579e+06	9.30013e+06	8.42058e+06	0	0	0	1.81934e+07	1.76968e+07	7.55358e+07	7.10521e+07	8.14577e+07	2.86136e+08	2.68394e+08	2.18539e+08	1.46637e+08
O00165;O00165-2;O00165-5;O00165-3;O00165-4;O00165-6	208473	0	0	1.43668e+06	2.09646e+06	1.88365e+06	1.56998e+06	1.191e+06	4.77046e+06	371382	1.33624e+06	1.07692e+06	5.37121e+06	5.21367e+06	2.8893e+06	886992	0	3.16235e+06	1.46145e+06	2.89162e+06	1.00114e+06	0	1.60285e+06	4.05185e+06	2.22547e+06	0	0	0	0	0	0	2048700	0	1.84958e+06	0	95541.2	0	0	0	0	224103	559133	1.42445e+06	1.74514e+06	578142	3.62022e+06	0	349883	909972
O00170	8.94438e+06	7200600	1.2297e+07	8.10505e+06	1.26605e+07	1.14353e+07	8.59415e+06	9.41991e+06	8.33281e+06	0	192499	0	1.10541e+06	148917	1.6597e+06	0	0	147822	0	0	0	142407	0	2.09525e+06	0	95496.5	0	0	0	0	0	0	428405	0	0	0	0	0	0	0	0	0	257871	0	193863	473067	224389	199564	244808
O00178	0	0	0	409924	0	0	122657	143750	186765	4.01739e+06	3.46295e+06	3.21581e+06	517820	792388	481806	1.16567e+06	1.61788e+06	457513	397287	960357	2.80894e+06	3.39254e+06	3.05194e+06	881784	818209	146292	101435	82033.7	0	0	0	86252	0	62297.3	0	0	0	0	0	0	203240	104450	72335.6	284740	266470	0	0	0	0
O00186	314384	263830	264020	2.43647e+06	982016	737495	381340	212139	912782	9.76231e+06	6.39087e+06	8.08222e+06	3.75016e+06	3.85753e+06	3.36024e+06	0	307471	6.23706e+06	6.24693e+06	6.97537e+06	5.74104e+06	5.58901e+06	8.7167e+06	5.32233e+06	2.83423e+06	0	0	0	0	0	0	244370	141557	338502	2.31624e+06	1.94166e+06	560520	0	0	0	3.18083e+06	1.42776e+06	7.8425e+06	1.23733e+07	6.80807e+06	1.28657e+06	2.05165e+06	3.27068e+06	770192
O00189	0	0	0	160968	0	0	0	0	0	0	0	0	0	0	0	0	0	0	0	0	0	0	0	0	0	0	0	0	0	0	0	0	0	0	0	0	0	0	0	0	0	0	0	0	0	0	0	0	0
O00192-2;O00192	0	0	0	0	0	0	0	0	33478	0	0	0	0	95568.1	0	0	0	0	94599.2	149419	0	0	0	63695.5	163390	0	0	0	0	0	0	0	0	76386.8	0	0	0	0	0	0	0	0	51351.5	466823	260261	0	0	0	21521.5
O00193	4.42154e+06	2522300	2.86628e+06	4.68e+06	3.95587e+06	4.5343e+06	9.68227e+06	4.15177e+06	8.84646e+06	0	0	0	0	0	0	0	0	0	0	0	0	0	0	0	0	0	0	0	0	0	0	0	0	0	0	0	0	0	0	0	0	0	0	0	0	0	0	0	0
O00194	0	0	0	0	0	0	0	0	651409	1.32492e+06	0	831010	1.13275e+06	1.46055e+06	976666	0	0	728161	753752	624141	1.2878e+06	1.49303e+06	2.33953e+06	1.63939e+06	472630	0	0	0	0	0	0	0	0	0	0	0	0	0	0	0	0	0	2.59701e+06	8.20782e+06	3.18973e+06	4.05361e+06	1.39979e+07	7.89501e+06	6.31396e+06
O00203;O00203-3	1.39771e+06	499690	393014	7.77427e+06	2.08276e+06	2.99177e+06	2.01993e+06	2.92491e+06	4.15568e+06	6.2036e+06	7.96664e+06	5.88578e+06	3.07028e+06	3.91876e+06	4.08999e+06	7.90092e+06	0	1.73048e+06	1.83274e+06	2.76455e+06	6.43673e+06	7.65686e+06	9.747e+06	9.75383e+06	3.9059e+06	157066	264768	229260	23613.7	0	0	108120	322626	114310	40306.7	0	0	0	0	0	1.70777e+06	1.42776e+06	134888	0	0	0	0	0	393894
O00212	0	0	0	0	0	0	0	0	0	0	0	0	0	0	0	0	1.49875e+06	0	0	0	0	0	0	0	0	0	0	0	0	0	0	0	0	0	0	0	0	0	0	0	0	0	0	0	0	501219	0	518516	0
O00214-2;O00214	0	0	0	0	0	0	0	0	223311	790519	714059	476086	879013	779887	716774	0	0	666309	609328	880053	411804	514756	806717	1.41403e+06	2.95227e+06	0	0	0	0	0	0	0	0	0	184541	176895	0	0	0	0	1.86645e+06	2.15745e+06	131498	0	202701	4.11911e+06	1.08898e+06	1.48784e+06	1.18664e+06
O00217	1.69447e+06	1667800	489372	1.92785e+06	556860	0	322490	333640	3.61986e+06	6.12415e+06	8.82757e+06	5.51593e+06	3.72405e+07	3.5894e+07	1.97987e+07	597163	1.58361e+07	1.84848e+07	3.47509e+07	3.82416e+07	1.75599e+06	1.59647e+06	3.55534e+06	2.44993e+07	1.33472e+07	101482	1.83215e+06	0	0	163534	0	6513200	1.13807e+06	8.70605e+06	2.60978e+06	4.31899e+06	1.64055e+06	239649	208854	0	4.61514e+06	4.64879e+06	1.49345e+07	2.25934e+07	1.26204e+07	2.61827e+07	6.78836e+06	8.51861e+06	1.30992e+07
O00220	0	0	0	1.32967e+06	2.06727e+06	1.8374e+06	2.942e+06	1.54441e+06	2.18805e+06	1.88687e+06	493137	1.60843e+06	530056	241765	1.50479e+06	455686	996664	581298	560824	1.17016e+06	384891	411447	329725	2.23413e+06	0	0	0	0	0	0	0	0	36320.4	0	0	0	0	0	0	0	322629	0	4.28304e+07	4.17161e+07	4.03265e+07	1.85669e+07	4.21979e+07	4.21364e+07	1.33762e+07
O00221	0	0	589399	0	1.4805e+06	0	897537	557739	414624	0	0	0	0	0	0	0	0	0	0	0	0	0	0	0	0	0	0	0	0	0	0	0	0	0	0	0	0	0	0	0	0	0	0	0	0	0	0	0	0
O00231;O00231-2	2.4284e+07	20179000	2.04583e+07	2.46381e+07	3.05897e+07	2.31964e+07	1.10089e+08	4.98852e+07	1.0718e+08	1.58118e+07	1.38236e+07	1.67358e+07	693195	606607	905901	0	0	570528	370240	1.52349e+06	2.57052e+07	1.94103e+07	3.1382e+07	4.71592e+06	158339	556177	359234	208170	74986.5	0	0	207160	9.39314e+06	247241	269052	190613	155467	257383	570808	0	4.24449e+06	4.63625e+06	1.19022e+07	7.00246e+06	4.7347e+06	3.26845e+06	1.09536e+06	2.81864e+06	1.41916e+06
O00232;O00232-2	3.93789e+06	4823700	5.25106e+06	1.55097e+07	5.8832e+06	9.2381e+06	6.7346e+06	6.09874e+06	3.90322e+06	3.25209e+06	2.46933e+06	2.65866e+06	0	144670	185782	0	0	0	164570	0	9.72262e+06	7.9821e+06	6.27682e+06	120255	43576.2	111788	131237	0	0	0	0	46150	2.07206e+06	0	0	105651	0	0	175017	0	0	1.44024e+06	2.54825e+06	2.42842e+06	1.30251e+06	771634	264999	415280	127813
O00233;O00233-2;O00233-3	1.65973e+06	3056300	2.68933e+06	1.23883e+07	1.47741e+07	9.55375e+06	1.39187e+07	1.82348e+07	9.34981e+06	0	0	0	0	0	0	0	0	0	0	0	0	0	0	895777	0	0	0	0	0	0	0	0	0	0	0	0	0	0	0	0	0	0	0	0	0	0	0	533885	70014
O00244	1.62296e+07	14745000	2.69439e+07	8.67195e+06	2.82976e+06	5.93862e+06	5.3813e+06	1.24358e+07	7.64738e+06	0	0	0	0	0	0	0	0	0	0	0	0	0	0	0	0	0	0	0	0	0	0	0	0	0	0	0	0	0	0	0	0	0	0	0	0	0	0	0	0
O00255-3;O00255-2;O00255	0	0	0	0	0	0	72054	48676.5	0	94634.8	0	0	157682	94659	149314	0	0	0	0	0	128650	126503	137253	0	176395	1.81481e+06	1.57205e+06	3.12732e+06	1.33147e+06	1.42457e+06	965247	401850	224885	376883	1.05643e+06	1.28694e+06	0	1.49621e+06	1.2633e+06	2.1873e+06	823622	804169	566712	633882	170397	0	0	123836	0
O00257;O00257-3	0	0	0	0	0	0	0	0	0	120524	259949	90578.3	0	0	0	519777	0	0	0	0	0	0	63088.5	0	0	2.59215e+06	1.80139e+06	2.48186e+06	399544	386174	837343	398440	62566.3	328915	782401	743493	508817	533814	1.32351e+06	1.84042e+06	0	0	65043.8	0	0	0	106856	253422	0
O00258;O00258-2	0	0	0	0	0	0	0	0	0	312694	0	214968	923492	1.23752e+06	341678	0	0	0	406569	0	0	298534	471652	0	0	0	0	0	0	0	0	0	0	0	0	0	0	0	0	0	0	0	0	0	0	367748	358327	433046	0
O00264;O00264-2	3.52925e+07	43185000	2.88271e+07	1.20305e+07	1.93722e+07	2.54154e+07	1.60959e+07	8.87231e+06	1.85649e+07	6.45629e+07	4.84673e+07	4.38306e+07	7.98258e+07	9.66762e+07	8.12827e+07	5.9952e+07	0	6.98993e+07	3.66269e+07	4.92429e+07	6.44603e+07	6.15274e+07	7.58123e+07	1.06548e+08	3.27872e+07	0	0	0	0	0	0	10376000	5.57135e+06	1.8613e+07	1.05037e+07	9.0528e+06	1.13552e+07	1.11996e+06	1.04799e+06	1.76514e+06	5.26376e+06	6.70039e+06	5.98403e+07	2.49075e+07	2.90656e+07	1.67794e+07	8.13076e+06	1.81412e+07	2.25945e+07
O00267-2;O00267	185869	0	161778	2.23158e+06	1.22553e+06	1.08242e+06	2.42417e+06	1.57037e+06	2.46068e+06	0	0	18875.9	0	0	0	0	0	0	0	14082.5	0	0	23202.1	0	124253	5.51733e+06	3.51701e+06	5.09569e+06	1.30533e+06	2.54029e+06	3.38868e+06	2319600	3.2667e+06	2.00043e+06	8.36355e+06	9.57323e+06	5.08314e+06	1.14849e+07	1.01256e+07	7.7254e+06	2.15485e+06	1.32504e+06	307269	91318.8	113279	77537	476653	1.22028e+06	81762.4
O00268	0	0	0	0	0	0	0	0	0	334283	297587	77061	0	0	0	3.29838e+06	0	0	0	0	40727.4	0	32892.8	0	0	1.11609e+06	2.22847e+06	1.9125e+06	1.27131e+06	2.29665e+06	2.01091e+06	1112500	994072	1.26621e+06	2.28392e+06	2.00547e+06	2.08447e+06	1.89918e+06	2.92292e+06	2.53698e+06	0	148863	1.29711e+06	696547	637527	467691	0	329414	219614
O00273	6.00525e+06	5852600	8.02204e+06	8.31017e+06	1.31144e+07	1.23532e+07	1.0561e+07	1.33928e+07	8.33038e+06	0	0	0	0	0	0	0	0	0	0	0	0	0	0	0	0	0	0	0	0	0	0	0	0	0	0	0	0	0	0	0	0	0	0	0	0	0	0	0	0
O00287	0	0	0	0	0	0	0	0	0	3.01339e+06	6.48646e+06	5.25906e+06	392668	245153	271219	0	0	464518	483804	710776	1.39106e+06	1.53574e+06	1.75791e+06	0	409234	1.11089e+06	1.279e+06	1.36779e+06	2.55722e+06	2.3387e+06	1.14919e+06	0	0	0	0	0	714863	0	753259	0	0	0	0	0	0	0	0	0	0
O00291;O00291-3	0	0	0	180984	0	0	0	0	327957	1.46019e+06	2.87521e+06	1.72158e+06	1.39016e+06	1.29193e+06	2.24391e+06	0	0	3.00581e+06	4.13229e+06	4.75898e+06	286603	226400	375054	1.97738e+06	2.73238e+06	0	0	0	0	0	0	121730	76973.3	134390	740833	874340	237019	0	0	0	700914	621032	0	32894.5	31047.1	0	0	0	0
O00299	1.25729e+08	127500000	1.59718e+08	1.616e+08	1.58671e+08	1.77846e+08	1.77714e+08	2.4986e+08	1.44654e+08	913768	1.42007e+06	1.99286e+06	2.64229e+06	1.7372e+06	3.18984e+06	0	765012	4.87329e+06	5.56192e+06	1.07574e+07	0	257897	0	1.17314e+07	7.4667e+06	234621	0	347951	147389	0	0	230630	1.23756e+06	96277	0	130345	0	0	0	0	565227	428108	6.83032e+06	3.26696e+06	1.84027e+06	4.85207e+06	4.36705e+06	8.39387e+06	3.11836e+06
O00303	9.74136e+06	13130000	1.15034e+07	1.5859e+07	9.09015e+06	9.77721e+06	2.56432e+06	2.80341e+06	8.94244e+06	1.01114e+08	9.94901e+07	1.27236e+08	7.56974e+07	6.13703e+07	6.88545e+07	8.88698e+06	1.10203e+07	3.34553e+07	3.71617e+07	3.01843e+07	1.76389e+08	1.83831e+08	1.60979e+08	9.76445e+07	5.22197e+07	45340.4	393462	232473	0	0	0	4673200	5.40429e+06	4.23321e+06	1.51113e+07	1.40336e+07	1.02118e+07	3.92313e+06	3.27617e+06	1.55836e+06	5.21095e+07	3.36257e+07	1.32983e+06	646406	485744	5.80269e+06	5.33385e+06	1.00371e+07	4.09187e+06
O00308;O00308-2;O00308-4;O00308-3	0	0	0	0	0	0	0	0	0	206121	122473	170549	0	23886	57760.3	915843	186649	0	0	0	495192	488735	410548	0	232825	0	0	0	0	21728.3	0	15282	11733.3	0	0	0	0	0	0	0	222038	0	58251.4	0	60961.7	0	0	0	0
O00311	0	0	0	0	0	0	0	0	0	0	0	0	0	0	0	0	155282	0	0	0	63759.6	0	0	0	125546	0	0	0	0	0	0	30257	0	44241.3	0	0	0	0	0	0	0	0	0	0	0	0	0	213410	0
O00330-3;O00330;O00330-2	321422	171020	0	568982	355529	139208	226601	0	2.9769e+06	9.64351e+06	1.1333e+07	1.12739e+07	8.02476e+06	6.15216e+06	4.94307e+06	299386	722060	2.41214e+06	2.82812e+06	3.50516e+06	2.33631e+06	2.75483e+06	2.43967e+06	1.00782e+07	0	0	0	0	0	0	0	1618600	0	1.18452e+06	2.57566e+06	1.2071e+06	3.77149e+06	0	0	0	2.00701e+06	6.4001e+06	7.57834e+06	6.32398e+06	7.38667e+06	1.38507e+06	502873	453291	3.4254e+06
O00339-3;O00339-2;O00339;O00339-4	0	0	0	0	0	0	0	0	0	140618	784409	276579	252331	184786	125989	0	0	1.39831e+06	2.2364e+06	2.07736e+06	0	0	0	0	0	505069	348598	60806.4	0	0	0	122780	0	0	0	0	0	0	0	0	0	228088	0	78293.6	0	0	0	0	0
O00391;O00391-2	0	0	0	0	0	0	0	0	0	881407	879493	1.26255e+06	133988	65205.1	0	182396	1.09543e+06	139076	110653	200821	241568	295957	89778.8	111504	233782	0	0	0	0	0	0	0	0	0	0	0	0	0	0	0	181984	0	1.14641e+06	1.04772e+06	587124	0	0	0	0
O00399	0	223660	0	0	420643	0	241756	0	211253	0	0	2.40213e+06	0	0	0	0	0	0	0	0	681237	562456	666599	411102	0	0	0	0	0	0	0	0	0	0	0	0	0	0	0	0	0	0	0	0	152491	0	0	0	0
O00400	0	0	0	82346.6	125452	0	0	0	0	7.50942e+06	1.07258e+07	904369	3.13151e+06	3.60893e+06	3.11475e+06	0	654281	1.46099e+06	1.02691e+06	1.21894e+06	663569	471483	1.956e+06	870860	0	0	0	0	0	0	0	0	0	0	0	71109.5	0	0	0	0	0	0	81116.1	319424	708789	1.40458e+06	1.20721e+06	312369	2.56718e+06
O00401	0	0	0	0	308243	122867	1.0037e+06	2.17135e+06	0	0	0	0	0	0	0	0	1.43647e+07	0	0	0	0	0	0	227358	0	0	274668	0	0	253602	151370	0	0	0	0	0	0	385440	333262	528210	0	0	4.10424e+06	3.47497e+06	2.31319e+06	0	0	301023	0
O00410;O00410-3	5.79309e+06	9216200	7.76989e+06	1.56889e+07	1.50429e+07	1.92511e+07	1.5169e+07	1.44044e+07	1.24067e+07	271725	450289	1.18361e+06	5.02195e+06	2.98218e+06	5.38293e+06	1.01784e+06	0	1.47875e+06	1.4621e+06	2.44467e+06	1.31775e+06	1.66065e+06	2.00019e+06	3.49668e+06	920962	421090	1.14196e+06	1.0888e+06	218227	1.03153e+06	663670	93566	268158	243870	196298	955363	0	35218.4	0	0	0	110282	1.28064e+06	828705	214963	1.40923e+06	478488	1.17366e+06	442184
O00411	0	0	60547.6	783795	63764.2	197265	0	0	254693	8.60489e+06	1.39959e+07	1.12368e+07	7.78865e+06	1.14241e+07	7.70469e+06	3.05855e+06	4.19356e+06	9.16961e+06	7.93858e+06	1.18716e+07	4.1467e+06	3.5956e+06	5.21916e+06	1.36805e+07	2.05276e+06	62742.4	63568.2	14974.9	0	243950	31196.7	1367800	101852	895483	1.47047e+06	1.90082e+06	577251	0	0	0	861928	1.34611e+06	0	178190	83692.6	948434	0	0	485432
O00418	0	0	0	269496	98880.2	105314	0	105447	0	0	0	0	0	0	0	0	0	0	0	0	0	0	0	0	0	0	0	0	0	0	0	0	0	0	0	0	0	0	0	0	0	0	0	0	0	0	0	0	0
O00422	0	0	0	0	0	0	0	0	0	7.64644e+06	4.91971e+06	6.74515e+06	1.22572e+06	398836	823375	5.03856e+06	2.45107e+06	0	0	0	3.61449e+06	4.58013e+06	3.57858e+06	0	1.34409e+06	8.29064e+06	8.70468e+06	6.18754e+06	1.8152e+07	1.4128e+07	1.30898e+07	19149000	3.83032e+07	2.30614e+07	4.64589e+07	5.18783e+07	4.93684e+07	4.47503e+07	4.09877e+07	4.65377e+07	1.07885e+07	8.36193e+06	8.90559e+06	1.3346e+07	1.8512e+07	3.16976e+06	4.58781e+06	2.79945e+06	1.24204e+06
O00423;O00423-3	0	0	0	0	0	0	0	0	0	568859	361622	261304	0	0	0	0	0	0	0	0	0	0	0	0	0	0	0	0	0	0	0	0	0	0	0	0	0	0	0	0	0	0	0	0	0	0	0	0	0
O00425;O00425-2	0	181780	0	1.68937e+06	237390	150661	84256.4	63715.9	150733	1.16661e+07	9.10998e+06	1.16575e+07	2.7968e+06	3.00754e+06	3.95827e+06	745296	1.103e+06	2.85903e+06	4.88947e+06	5.02751e+06	5.86052e+06	6.67805e+06	7.36679e+06	2.17881e+06	2.27019e+06	0	283066	0	0	0	29270.2	1027800	459461	900775	1.47489e+06	1.76181e+06	1.46123e+06	744037	0	0	1.08151e+06	385408	250756	198728	0	0	0	0	0
O00429;O00429-3;O00429-6;O00429-5;O00429-7	2.66425e+06	2656800	2.84094e+06	3.13552e+06	5.39196e+06	7.76546e+06	3.85098e+06	6.18087e+06	3.05929e+06	0	0	0	585039	0	662201	0	0	32779.6	0	168316	0	0	23492.2	493358	318130	73848	145943	59437.3	0	0	0	0	0	0	0	0	0	0	0	0	0	0	1.90906e+06	323169	606339	205388	557727	993311	221097
O00442;O00442-2	0	0	0	971896	342457	636712	618061	656527	449454	0	0	0	0	0	0	280954	581026	0	0	0	0	0	0	147437	376405	139512	246983	138390	91081	0	137642	0	106796	0	0	0	0	0	0	0	462426	0	306354	289661	133577	0	0	0	0
O00443;O00443-2	0	0	0	0	0	0	0	300513	0	7.8323e+06	8.17364e+06	8.67093e+06	424255	542050	495047	1.79585e+06	745552	469961	385382	527178	2.79921e+06	2.62944e+06	2.95139e+06	683661	389459	56303.2	63286.5	0	0	0	48996	0	0	0	145027	54008.8	79366.6	0	0	0	0	0	0	0	0	0	0	0	0
O00458;O00458-2	0	0	0	93183	0	0	333291	267810	0	434173	505301	424499	642122	795300	565240	3.83437e+06	7.46108e+06	138010	0	138573	2.02966e+06	2.98355e+06	2.84499e+06	481325	5.5619e+06	0	0	0	0	0	0	133470	195739	974095	0	0	0	0	0	0	2.22982e+06	1.73203e+06	0	0	0	0	0	0	0
O00459	0	0	0	241123	0	0	77237	0	0	0	0	0	0	0	0	0	0	0	0	0	0	0	0	0	0	0	0	0	0	0	0	0	0	0	0	0	0	0	0	0	0	0	0	0	0	0	0	0	0
O00461	975569	1317100	169437	623700	0	0	0	0	1.10315e+06	1.2954e+07	1.18277e+07	1.16628e+07	1.35862e+07	1.1584e+07	1.40345e+07	538697	5.4583e+06	1.14054e+07	8.24402e+06	1.03555e+07	2.28604e+06	2.28523e+06	3.23505e+06	6.72154e+06	3.84224e+06	87884.8	0	55408.8	0	0	0	2098600	22003.8	2.91644e+06	3.19293e+06	3.40401e+06	2.20657e+06	277307	350552	341438	976911	2.46059e+06	299874	0	0	0	0	0	0
O00468-6;O00468-7;O00468-3;O00468-5;O00468-4;O00468;O00468-2	23689.6	0	0	638746	183318	130264	644579	342128	379136	2.94108e+06	4.13928e+06	2.81326e+06	1.5804e+06	1.02635e+06	1.39694e+06	1.90272e+06	826592	4.91352e+06	7.69592e+06	6.00722e+06	1.10755e+06	644111	1.18818e+06	981417	1.79187e+06	21547.4	34792.1	14535.2	0	0	0	87488	0	207411	689226	625051	448691	0	0	0	500543	442421	1.497e+06	1.26941e+06	1.29374e+06	597891	2.07905e+06	2.22968e+06	848621
O00469-2;O00469;O00469-3	1.45231e+06	1630500	1.55092e+06	1.41285e+07	1.50435e+07	1.74242e+07	6.74145e+06	5.01497e+06	3.31404e+06	3.36987e+06	3.32002e+06	2.39992e+06	4.39041e+06	6.86961e+06	5.22428e+06	64434.1	501182	4.88377e+06	5.35796e+06	4.93276e+06	2.89025e+06	2.20399e+06	4.92052e+06	3.71562e+06	1.47738e+06	103538	103435	86820.5	0	17686.2	0	106420	43393.4	29015.4	740137	1.59769e+06	390937	0	0	0	206247	0	6.50147e+06	6.58644e+06	4.38776e+06	626722	1.20729e+06	2.87746e+06	1.85116e+06
O00471	11981.9	0	0	530714	474860	870010	324452	251638	126969	784032	723446	1.04987e+06	418143	827405	918886	988418	2.31005e+06	151596	1.36007e+06	922187	332384	548795	648652	409142	1.25862e+06	29935.4	25601	16260.9	0	0	0	20929	0	12070.2	0	0	0	0	0	0	0	0	53800.4	46375.2	239161	94579.4	551041	1.14369e+06	0
O00479	0	0	0	0	0	0	0	0	0	891320	0	0	0	0	0	1.02523e+07	0	0	0	0	0	0	0	0	2.78751e+06	2.45831e+06	0	1.86622e+06	8.8597e+06	6.67193e+06	7.40998e+06	43590000	7.04208e+06	5.37354e+07	5.87052e+07	9.85744e+06	8.48922e+07	1.36491e+07	4.75516e+06	2.89938e+06	0	5.20152e+06	0	713330	0	2.69173e+06	6.66333e+06	0	1.8969e+07
O00481;O00481-4;O00481-2;O00481-3	0	0	0	0	0	0	0	0	0	0	0	0	0	0	0	0	0	0	0	0	0	0	0	0	0	0	0	0	0	0	0	0	0	0	0	0	0	0	0	0	0	0	0	435177	593609	747568	2.5814e+06	2.43843e+06	830372
O00483	5.7632e+06	5907300	4.76425e+06	5.86113e+06	989790	1.0385e+06	5.24706e+06	2.23803e+06	1.10879e+07	9.73535e+06	7.96908e+06	9.6545e+06	4.53171e+07	3.54863e+07	2.27785e+07	0	5.21309e+07	4.17769e+07	5.87732e+07	7.3947e+07	3.95596e+06	4.21004e+06	6.13214e+06	5.71377e+07	3.76114e+07	0	1.27172e+06	774522	499817	1.21574e+06	0	14042000	4.80962e+06	7.1631e+06	4.53275e+06	2.20665e+06	5.15856e+06	0	726075	824237	2.86254e+07	1.83122e+07	2.17268e+07	2.12154e+07	2.91413e+07	5.66605e+07	2.53599e+07	1.66815e+07	3.71499e+07
O00487	5.46927e+06	5277800	1.9314e+06	3.70833e+06	4.67487e+06	5.33811e+06	5.38555e+06	2.0167e+06	6.65426e+06	1.14788e+07	9.53856e+06	9.03662e+06	117401	0	0	0	729983	142752	0	739537	2.22754e+07	1.57463e+07	2.02363e+07	0	0	0	57362.1	0	0	0	0	202520	2.81349e+06	0	674623	756352	153162	419953	0	216704	497389	1.78472e+06	2.80154e+06	999840	1.35535e+06	318296	0	163503	0
O00488	0	0	0	0	0	0	924409	744351	377720	6.41329e+06	6.20679e+06	6.08131e+06	2.38806e+06	695620	1.19329e+06	4.095e+07	2.80769e+07	897427	536400	1.8308e+06	1.75416e+06	2.79945e+06	7.54962e+06	0	1.38742e+07	3.73287e+06	6.48674e+06	5.96848e+06	5.61339e+06	1.44023e+06	4.31799e+06	5203400	326261	7.33338e+06	4.07902e+06	4.06625e+06	7.05743e+06	2.42367e+07	9.59701e+06	7.02801e+06	5.43851e+06	6.85488e+06	1.43166e+07	1.38711e+07	8.19272e+06	5.29632e+06	0	6.80587e+06	988148
O00499-9;O00499-10;O00499-7;O00499-8;O00499-4;O00499-6;O00499-11;O00499-2;O00499-3;O00499-5;O00499;Q9UBW5-2;Q9UBW5	256872	0	300932	0	263421	738277	1.18205e+06	2.03681e+06	0	0	0	0	0	0	0	0	0	0	0	0	0	0	0	0	0	0	0	0	0	0	0	0	0	0	0	0	0	0	0	0	0	0	1.01892e+06	226927	175477	0	0	0	0
O00505	3.88206e+06	3616800	3.7379e+06	8.87876e+06	5.86377e+06	5.06632e+06	972718	3.19987e+06	3.51072e+06	2.94487e+06	2.34617e+06	2.23348e+06	961489	1.80695e+06	1.63394e+06	2.87935e+06	0	2.46399e+06	2.09586e+06	6.51868e+06	2.11844e+06	1.6603e+06	2.03477e+06	3.04934e+06	1.23374e+06	229482	964500	172103	0	603780	0	1860300	4.04294e+06	1.24073e+06	2.00306e+06	5.50283e+06	4.27032e+06	3.94402e+06	5.34116e+06	4.18436e+06	324858	2.14404e+06	173414	0	0	0	0	0	0
O00522;O00522-3;O00522-2	0	0	0	0	0	0	0	0	0	0	35006.6	0	0	0	0	0	0	0	0	0	0	0	0	0	131336	0	0	0	0	0	0	0	0	36356.6	0	0	0	0	0	0	0	0	0	0	0	0	0	0	0
O00541	0	82087	92099	0	208803	95235.8	217854	62075.4	198208	214350	0	151739	250550	452988	667746	6.52541e+06	2.37476e+06	0	0	0	1.59315e+06	1.55662e+06	1.43844e+06	392838	2.12243e+06	1.53629e+07	1.92579e+07	1.37727e+07	4.28306e+06	2.68443e+06	9.86327e+06	15012000	1.42563e+07	1.67201e+07	1.06854e+07	1.1404e+07	5.01168e+06	1.12535e+07	1.5032e+07	1.62339e+07	1.24499e+07	1.26861e+07	0	0	0	0	0	0	0
O00559;O00559-2	0	0	0	0	0	0	0	0	0	6.02211e+06	5.87227e+06	5.20858e+06	0	5.23959e+06	0	0	1.43508e+06	2.38026e+06	881779	2.14765e+06	6.65634e+06	4.52537e+06	6.26947e+06	0	1.87504e+06	0	0	0	0	0	0	0	0	1.24217e+06	0	1.13914e+06	929120	0	0	0	0	0	1.24372e+06	0	0	386613	0	0	422921
O00560-2	3.25426e+06	6213500	3.24856e+06	1.48295e+07	465899	6.20901e+06	3.85169e+06	4.52156e+06	3.33736e+06	1.70567e+07	2.96188e+07	2.39064e+07	2.55372e+06	177385	2.06256e+06	995813	7.35126e+06	2.04978e+06	3.44588e+06	4.28092e+06	1.00069e+07	7.20158e+06	5.8137e+06	2.79305e+06	1.88936e+06	830861	1.11813e+06	953988	0	0	0	222960	0	0	525538	486211	0	0	0	0	0	1.07934e+06	2.94083e+07	3.0295e+07	1.23057e+07	1.27357e+07	7.0796e+06	6.05864e+06	1.09954e+07
O00562-2;O00562	0	0	0	0	0	0	0	0	0	109897	68572.7	124160	0	38295.4	58959.1	0	0	0	107732	39972.6	0	0	0	112173	0	0	0	0	0	0	0	0	0	0	0	0	0	0	0	0	0	126380	0	0	0	0	0	0	0
O00566	0	0	0	0	0	0	0	0	0	487992	366356	309312	166354	275148	0	1.80787e+06	468800	111595	0	0	195625	333658	932773	0	473309	1.78346e+07	1.28862e+07	1.88143e+07	7.05123e+06	2.72441e+06	7.51973e+06	10834000	8.13451e+06	1.24515e+07	9.78379e+06	1.17071e+07	9.01439e+06	1.09978e+07	7.99553e+06	1.08864e+07	5.27984e+06	5.43633e+06	0	0	0	0	0	0	0
O00567	72276.9	0	58102.9	660272	0	0	0	0	0	917923	491596	704579	649863	1.50153e+06	760908	2.25551e+06	527579	150157	200025	792760	694558	366874	1.16461e+06	660985	1.10456e+06	4.62382e+07	5.94243e+07	6.63463e+07	2.80232e+07	1.41939e+07	2.58607e+07	52393000	5.53227e+07	4.22673e+07	9.09413e+07	7.93364e+07	6.52849e+07	9.14087e+07	9.71479e+07	7.64537e+07	1.08366e+07	2.31403e+07	341543	258402	216560	0	0	552281	0
O00571;O00571-2;Q9NQI0-3;Q9NQI0-2;Q9NQI0-4;Q9NQI0	1.15228e+06	942840	791554	1.65223e+07	2.08111e+06	2.94534e+06	4.11143e+06	4.41848e+06	4.89576e+06	7.0135e+07	7.78469e+07	6.74029e+07	8.57163e+07	9.96452e+07	1.03453e+08	1.27213e+08	1.43627e+08	6.68147e+07	4.55743e+07	7.39403e+07	1.02865e+08	1.32886e+08	1.07869e+08	1.11072e+08	1.67749e+08	1.88156e+07	1.32744e+07	1.34267e+07	4.34766e+06	6.61836e+06	5.00515e+06	24629000	7.79135e+06	2.38455e+07	3.49898e+06	3.85484e+06	790888	7.26146e+06	5.34709e+06	4.3714e+06	1.37524e+08	1.56348e+08	2.16956e+07	2.35649e+07	1.22997e+07	713312	132577	1.0801e+06	412718
O00584	712888	0	726755	0	299065	778054	500386	0	238888	0	0	0	0	0	0	0	0	0	0	0	0	0	0	0	0	0	0	0	0	0	0	0	0	0	0	0	0	0	0	0	0	0	0	0	0	0	0	0	0
O00592-2;O00592	500005	414290	604070	37161.1	116498	291026	286495	221601	345937	994088	778479	881749	0	323817	359517	0	0	266724	254714	566564	48700.7	195952	164739	1.80593e+06	55244.1	0	0	0	0	0	0	118760	0	77471.9	733240	736436	660508	0	0	0	242762	0	4.79779e+06	4.47906e+06	4.67226e+06	7.15117e+06	1.5399e+07	9.39128e+06	7.13727e+06
O00622	132496	322350	255569	271542	275320	0	443356	121996	137610	2.86783e+07	2.85058e+07	2.09646e+07	3.10039e+06	1.30954e+06	2.57701e+06	2.06363e+07	5.69016e+06	1.20509e+07	1.27348e+07	1.87428e+07	650464	799140	1.10674e+06	1.12296e+06	9.20283e+06	4.29945e+06	8.8076e+06	4.78189e+06	375288	1.59058e+06	1.29652e+06	1216800	0	1.51787e+06	6.1967e+06	5.69214e+06	5.34572e+06	655469	80993.6	0	1.48395e+06	1.43932e+06	1.79162e+06	942940	0	2.19498e+06	782668	783467	560526
O00623	0	0	0	108178	0	0	0	0	0	799484	379959	1.5531e+06	840965	1.1775e+06	780721	0	808521	3.00421e+06	1.91207e+06	665180	0	0	149137	2.0802e+06	0	0	0	0	0	0	0	86761	0	70656.9	0	0	0	0	0	0	0	0	0	0	0	0	0	0	114391
O00625	4.23533e+06	3780200	2.5722e+06	4.7221e+06	21970	3.71708e+06	1.00798e+06	3.23332e+06	3.2667e+06	0	0	0	0	0	0	0	0	0	0	0	0	0	0	0	0	0	0	0	0	0	0	0	0	0	0	0	0	0	0	0	0	0	110529	95875.2	0	231987	0	0	0
O00629	8.7665e+06	5746300	8.22663e+06	8.13943e+06	1.686e+07	1.72466e+07	8.86405e+06	1.23169e+07	1.7618e+07	7.62312e+06	5.05818e+06	5.21981e+06	1.05913e+07	1.10129e+07	1.07331e+07	1.90637e+06	0	1.02547e+07	1.00924e+07	1.03455e+07	6.96591e+06	2.7954e+06	5.4367e+06	1.3202e+07	3.54077e+06	234162	1.40437e+06	927026	0	0	0	5414000	1.167e+07	1.27834e+06	1.48733e+07	1.6645e+07	1.29325e+07	1.09476e+07	1.82263e+07	1.09536e+07	1.20966e+07	5.6962e+06	1.39711e+06	514134	263960	448710	0	0	394313
O00635	0	0	0	168982	0	0	0	0	0	0	0	0	0	0	0	0	0	0	0	0	0	0	0	274940	0	0	0	0	0	0	0	58431	0	115194	0	0	0	0	0	0	0	200362	0	0	0	0	0	0	0
O00712;O00712-4;O00712-5;O00712-2	5.79388e+07	0	0	0	7.30796e+07	5.40191e+07	0	0	0	1.02025e+08	1.76016e+08	9.82422e+07	1.03752e+08	4.99838e+07	9.09552e+07	1.00914e+07	1.86183e+07	1.2256e+08	1.58515e+08	1.21007e+08	3.49955e+07	2.46921e+07	2.72478e+07	0	1.44061e+07	0	0	0	2.40237e+07	223351	310369	0	2.1468e+08	963223	0	0	0	0	100653	0	2.29054e+08	2.01186e+08	3.38077e+07	2.55103e+07	0	1.15887e+08	1.2166e+08	9.72701e+07	9.25861e+07
O00712-6	0	0	0	0	0	0	0	0	0	0	0	0	0	0	0	0	0	0	0	0	0	0	0	0	0	0	0	0	0	293182	172480	0	0	0	0	0	0	0	0	0	0	0	0	0	0	0	0	0	0
O00743;O00743-2;O00743-3	935640	3425900	2.93706e+06	3.51262e+06	2.01898e+06	2.73523e+06	3.33149e+06	6.26321e+06	3.8676e+06	214823	0	94591.4	192894	0	152413	0	310342	0	0	0	1.04554e+06	901423	955730	0	495734	0	0	0	0	0	0	0	421051	0	0	0	0	0	244396	0	416515	317074	0	0	0	0	0	0	0
O00746;O00746-2	0	0	0	0	0	0	0	0	0	247323	2.29052e+06	1.58121e+06	0	0	0	0	0	1.16008e+06	1.73127e+06	1.43224e+06	0	0	0	0	0	0	0	0	0	0	0	0	0	0	0	0	0	0	0	0	0	0	0	0	0	0	0	0	0
O00754-2;O00754	119503	134110	12972.2	100650	499389	756769	541273	467799	652567	138250	176665	126520	0	0	119053	51876.9	0	0	0	0	119935	0	0	0	68188.4	0	0	0	0	0	0	0	0	0	0	0	0	0	0	0	0	0	0	0	0	0	0	0	0
O00762;O00762-2;O00762-3;O00762-4	3.49699e+06	1868400	2.889e+06	2.5529e+06	6.81778e+06	1.66494e+07	5.51389e+06	1.37662e+07	1.33982e+07	0	0	0	0	0	0	0	0	0	0	0	0	0	0	0	0	0	0	0	0	0	0	0	0	0	0	0	0	0	0	0	0	0	0	148529	0	5.31418e+06	553376	1.20139e+06	0
O00764;O00764-3;O00764-2	7.03019e+06	12066000	5.10868e+06	1.50098e+07	1.38767e+07	4.19525e+07	1.47247e+07	1.57206e+07	1.05508e+07	0	0	0	31653	472627	0	0	1.10377e+06	1.00318e+06	139857	954107	0	0	0	773153	1.00294e+06	0	0	0	0	0	0	0	0	0	0	0	0	0	0	0	0	0	0	0	0	0	240838	678525	194343
O00767	0	0	482620	4.01787e+06	0	0	340972	354532	403081	2.27345e+07	1.12732e+07	1.56547e+07	2.08488e+07	2.14178e+07	8.14307e+06	512657	3.02467e+06	1.10982e+07	1.2199e+07	9.53771e+06	7.94911e+06	7.78476e+06	1.3961e+07	9.41305e+06	2.49654e+06	0	1.42096e+06	0	0	1.34784e+06	0	1294000	0	1.04856e+06	481876	406442	272117	0	0	0	926384	354873	595604	668588	244373	1.50996e+06	975243	1.66104e+06	1928600
O14493	0	0	0	0	0	0	1.58974e+06	0	2.47856e+06	0	0	0	0	0	0	0	0	0	0	0	0	0	0	3.03276e+06	0	0	0	0	0	0	0	0	0	0	0	0	0	0	0	0	898209	0	0	0	0	4.77638e+07	2.01873e+07	1.52289e+06	3.19824e+07
O14494;O14494-2	0	0	0	463937	0	0	0	0	0	0	1.09944e+06	0	0	562485	0	0	0	1.07723e+06	1.30761e+06	1.89054e+06	0	0	0	173894	0	0	0	0	0	0	0	0	0	0	0	0	662347	0	0	0	0	0	0	0	0	1.18429e+07	1.37842e+07	2.42167e+07	8.70977e+06
O14495	0	0	0	0	0	0	0	0	146757	6.18414e+06	6.87217e+06	4.95233e+06	3.45916e+06	2.96421e+06	848377	203844	441125	2.07899e+06	5.21389e+06	2.5661e+06	272720	2.65294e+06	5.46907e+06	1.75878e+06	783797	0	0	0	0	0	0	0	0	0	0	0	0	0	0	0	424993	1.05596e+06	1.1195e+06	2.66257e+06	2.49165e+06	1.62709e+07	5.94082e+07	5.92303e+07	7.84422e+06
O14497;O14497-2;O14497-3	0	0	0	0	46408.7	15149.3	93230.3	76223.7	0	73395.9	72939.6	35550.7	0	0	19199.8	0	0	0	0	0	158991	53812.9	103319	0	0	1.20908e+06	636308	490733	206537	210244	1.19285e+06	715290	427125	607590	4.99449e+06	4.31378e+06	4.50579e+06	2.08831e+06	3.22934e+06	2.25833e+06	79152	210030	874574	729610	247543	26131.3	36077.5	72719.2	20245.8
O14519;O14519-2	0	0	0	0	0	1.27298e+06	0	403725	0	0	0	0	0	1.01435e+06	1.02625e+06	4.15319e+06	0	0	0	0	5.61312e+06	1.21957e+07	3.83419e+06	0	0	1.12625e+07	5.81095e+06	4.13839e+06	7.83171e+06	1.07825e+07	3.27218e+07	1314700	1.09217e+07	3.46846e+06	2.50334e+06	3.81188e+06	3.18834e+06	3.4731e+06	4.01651e+06	4.66276e+06	0	0	6.50567e+06	6.04416e+06	684122	1.35771e+07	9.25525e+06	1.5426e+07	3.76649e+06
O14521-2;O14521;O14521-4	0	0	985887	0	0	0	0	0	0	920109	698327	0	2.51686e+07	2.69367e+07	3.19487e+07	0	0	5.85925e+06	1.33384e+07	2.01627e+07	0	0	0	1.81539e+07	745733	0	0	0	0	0	0	311330	0	0	2.41907e+06	1.58572e+06	0	0	0	0	0	0	1.88613e+06	2.38412e+06	7.30141e+06	2.05349e+07	2.9583e+06	1.30175e+06	3.11094e+07
O14523;O14523-2	0	0	0	38318	0	0	0	0	0	181952	430015	0	122858	0	113044	0	0	347277	77268.9	0	0	0	0	446978	783538	0	0	0	0	0	0	89757	0	89959.4	0	0	0	0	0	0	0	0	0	0	0	0	1.41444e+06	0	0
O14524-2;O14524	0	0	0	448649	0	0	0	0	0	0	266122	0	270967	166731	0	0	0	179361	0	0	0	0	536178	0	0	0	312762	0	0	0	0	832740	297525	979716	0	0	0	313111	0	0	0	0	0	0	0	0	0	349629	405081
O14530;O14530-2	1.14777e+06	1197700	0	1.55012e+06	4.48486e+06	4.14055e+06	3.86658e+06	3.12896e+06	3.19318e+06	0	0	0	0	0	0	0	0	0	0	0	1.46351e+06	1.39925e+06	1.41631e+06	679716	168505	0	0	0	0	0	0	0	0	0	0	0	0	0	0	0	0	0	0	0	0	0	0	0	0
O14545;O14545-2	284664	136150	338873	217021	503730	469994	1.26472e+06	1.81006e+06	787724	0	0	0	0	0	0	0	0	0	0	0	0	0	0	0	0	0	0	0	0	0	0	0	0	0	0	0	0	0	0	0	0	0	0	0	54209	0	0	0	0
O14548	1.43764e+06	2283500	1.82915e+06	6.46804e+06	0	0	0	0	8.44524e+06	0	0	2.39365e+06	2.73844e+07	4.30543e+07	5.58047e+07	0	1.88609e+07	2.06185e+07	1.7467e+07	2.43164e+07	0	0	0	4.85492e+07	4.0122e+07	0	0	0	0	0	0	7831300	339042	6.96098e+06	0	0	0	0	0	0	0	3.99394e+06	1.52768e+07	1.21495e+07	1.42404e+07	9.23708e+07	6.5022e+06	1.83565e+06	5.6749e+07
O14561	0	0	0	0	6.74004e+06	3.10775e+06	0	0	1.23575e+06	425587	6.11819e+06	8.07815e+06	6.3003e+06	1.33334e+07	8.48664e+06	0	0	9.57273e+06	1.55576e+07	3.08617e+07	1.82033e+06	1.40056e+06	1.47343e+06	6.8093e+06	3.4629e+06	0	0	0	0	0	0	0	0	0	5.75353e+06	1.28646e+06	1.38097e+06	0	0	0	0	0	3.90435e+06	2.81898e+06	3.86344e+06	3.33386e+07	0	0	2.883e+07
O14562	0	0	0	0	846754	857049	1.06676e+06	0	0	0	0	0	0	0	0	0	6.88108e+06	0	0	0	0	0	0	0	8.69553e+06	0	0	0	0	0	0	1179100	0	0	0	0	0	0	0	0	0	0	0	0	666240	0	0	0	0
O14578-4;O14578;O14578-3;O14578-2	0	0	0	140355	47477.4	28423.2	0	0	0	718354	824500	760736	2.64905e+06	2.39194e+06	2.63779e+06	1.18152e+06	576856	705084	641826	1.08118e+06	3.3312e+06	3.94326e+06	3.61212e+06	2.10821e+06	3.57373e+06	360219	235087	302505	74007.9	403460	381185	107960	87235.5	167982	11781.6	0	0	0	0	61056.3	0	0	0	29437.6	10393.1	0	24384.5	144142	26538.9
O14579;O14579-2;O14579-3	5.98574e+06	4888500	1.02357e+07	6.85067e+06	7.37846e+06	1.71237e+07	8.25334e+06	1.12102e+07	1.40576e+07	2.06186e+07	1.66386e+07	2.39409e+07	7.94602e+06	1.27758e+07	1.26838e+07	743703	158479	7.91826e+06	6.24842e+06	9.91605e+06	2.65464e+07	1.45294e+07	1.97085e+07	1.41274e+07	7.86543e+06	0	0	0	0	0	0	762110	286297	338677	2.51537e+06	3.06294e+06	1.88095e+06	0	0	0	1.66225e+06	1.99943e+06	611933	440896	0	0	0	0	42361.3
O14602	0	0	0	0	489908	331797	0	0	371183	0	0	0	0	0	0	0	0	0	478419	0	4.83796e+06	5.18682e+06	2.42799e+06	0	1.39085e+06	0	0	0	0	0	0	0	0	0	0	0	0	0	0	0	2.20443e+06	1.04931e+06	0	0	0	0	0	0	0
O14613	0	0	0	0	0	0	446358	387172	0	0	0	0	0	0	0	0	0	0	0	0	0	0	0	0	0	0	0	0	0	0	0	0	0	0	0	0	0	0	0	0	0	0	0	0	0	0	0	0	0
O14617-5;O14617;O14617-4	989589	505270	498502	5.43996e+06	1.58269e+06	3.58937e+06	2.76073e+06	2.48293e+06	4.96985e+06	9.12748e+06	9.51353e+06	9.33893e+06	6.07658e+06	4.75745e+06	7.97751e+06	2.93632e+07	1.80213e+06	2.78116e+06	3.36469e+06	4.01064e+06	1.06673e+07	1.06002e+07	9.52981e+06	1.39909e+07	8.68713e+06	222650	92572.1	436356	79737.4	0	0	636670	1.84204e+06	468124	135316	44244.1	134630	250992	494145	79847.1	2.43984e+06	2.71126e+06	87771.7	0	0	0	0	0	0
O14618	4.7721e+06	331690	3.53447e+06	2.88503e+06	3.58401e+06	4.82631e+06	3.12706e+06	5.05075e+06	2.56281e+06	0	0	0	0	0	0	0	0	0	0	0	0	0	0	142745	0	0	0	0	0	0	0	0	0	0	0	0	0	0	0	0	0	0	0	0	0	0	0	0	0
O14639-4;O14639-3;O14639-5	0	0	0	63389.9	0	0	121005	61664.8	0	0	0	0	900403	860007	983987	0	0	1.70713e+06	4.83413e+06	5.18409e+06	0	0	0	207844	2.12152e+06	0	0	0	0	0	97237.4	1216500	0	1.80611e+06	3.5335e+06	4.24514e+06	3.46496e+06	0	0	0	1.16363e+06	780177	3.55289e+06	1.4668e+06	871764	0	0	0	0
O14640;O14640-2;P54792-2;P54792	0	0	0	447556	0	76699.2	174050	0	0	0	0	0	0	0	0	0	289519	0	0	0	0	0	0	0	0	0	0	0	0	0	0	0	0	0	0	0	0	0	0	0	0	0	0	0	0	0	0	0	0
O14641	0	0	110882	213387	601866	1.4475e+06	1.05203e+06	385098	670604	0	0	0	0	0	0	0	0	0	0	0	0	0	0	0	0	0	0	0	0	0	0	0	0	0	0	0	0	0	0	0	0	0	0	0	0	0	0	0	0
O14646-2;O14646	0	0	0	238813	0	0	0	0	254007	183147	91660.4	37446.8	0	0	0	123776	0	24906.3	0	97352.8	20046.9	0	22833.1	0	76444.2	1.10824e+06	1.0138e+06	928395	36536.2	333551	400000	1329300	862578	1.9433e+06	1.03319e+06	970298	686872	469325	843858	635119	1.37669e+06	1.74283e+06	0	0	0	0	0	0	0
O14647;O14647-2;O14647-3	0	0	0	30128.4	0	0	0	0	13381.5	101887	62900.1	0	0	0	0	0	0	24995.1	0	32078	0	0	22563.6	0	0	3.64361e+06	2.29558e+06	1.91651e+06	330305	1.29492e+06	1.17567e+06	476820	589846	151633	3.16642e+06	4.33115e+06	2.67625e+06	1.70084e+06	1.94268e+06	1.58152e+06	212655	249564	0	0	0	0	0	0	0
O14653;O14653-2	1.70349e+06	2669800	0	1.26487e+06	0	1.4422e+06	1.21088e+06	1.22358e+06	1.02598e+06	1.1271e+07	6.63547e+06	1.10962e+07	3.59258e+06	4.1116e+06	3.24342e+06	913892	1.78211e+07	4.66809e+06	5.43952e+06	6.64293e+06	6.9777e+06	5.62754e+06	1.06859e+07	5.26106e+06	878374	230300	0	0	0	0	0	519200	0	619315	2.105e+06	965761	2.20395e+06	0	0	0	0	0	5.31168e+06	3.04525e+06	4.23573e+06	2.30677e+06	963352	0	6.38136e+06
O14656;O14656-2	363674	821990	630675	808139	3.7287e+06	3.11596e+06	2.66548e+06	2.60676e+06	1.74392e+06	0	0	0	564909	474417	0	378658	0	0	0	214026	277542	332537	617455	4.91946e+06	0	0	0	0	0	0	0	0	0	0	0	0	0	0	0	0	0	0	2.88055e+06	621986	1.71442e+06	512524	0	775280	0
O14657	614635	0	2.18674e+06	0	5.30453e+06	5.32437e+06	1.94926e+06	1.57297e+06	3.58868e+06	0	0	0	1.80597e+06	0	0	0	0	0	0	0	0	2.42912e+06	0	442485	0	0	0	0	0	0	0	0	186388	0	0	0	0	0	0	0	0	0	1.10475e+06	1.17031e+06	926273	628411	107063	173814	773644
O14662-2	0	0	0	1.16845e+06	0	0	446689	397693	756770	7.79877e+06	4.44774e+06	6.10995e+06	1.32412e+06	938422	976843	2.6383e+06	1.83542e+06	1.15945e+06	2.07465e+06	1.37283e+06	9.87519e+06	8.29731e+06	9.90853e+06	3.55351e+06	1.05577e+06	0	0	0	0	0	0	103850	0	209734	276955	587160	383133	0	0	0	362259	214445	1.50411e+06	1.04773e+06	804165	3.74376e+06	5.38228e+06	4.11613e+06	2.17595e+06
O14672;O14672-2	195299	181690	0	917179	793058	774087	1.89878e+06	1.35865e+06	361986	2.2467e+06	894323	1.53454e+06	2.00153e+06	1.12061e+06	1.54514e+06	1.48685e+06	3.62538e+06	622889	489691	799211	3.80663e+06	2.82558e+06	3.50558e+06	5.13688e+06	491048	1.24407e+06	2.56343e+06	1.10175e+06	228064	863114	494686	246980	23343.3	162412	125057	89667.8	138310	0	0	0	235620	0	2.48743e+07	1.93899e+07	3.27152e+07	3.49834e+07	1.11294e+08	1.21642e+08	4.81462e+07
O14681;O14681-3	0	0	0	642465	0	0	411355	0	0	4.441e+06	3.82939e+06	2.32779e+06	3.80873e+06	2.31779e+06	3.45437e+06	2.13775e+06	3.23221e+06	2.39216e+06	2.04284e+06	1.47706e+06	1.19395e+06	1.10667e+06	4.43684e+06	4.85877e+06	1.61028e+06	284348	962191	0	0	0	623521	0	0	0	320642	398130	251136	0	0	0	0	0	796349	691775	0	474639	0	483745	528339
O14683	0	0	0	0	300686	0	0	0	0	8.95401e+06	8.18185e+06	8.66969e+06	8.61105e+06	7.29031e+06	8.95028e+06	0	1.62775e+06	1.07519e+07	1.00412e+07	9.40734e+06	3.13884e+06	2.66046e+06	3.33835e+06	9.06561e+06	1.29359e+06	0	0	0	0	0	0	0	472379	0	684784	835763	1.02447e+06	0	0	0	0	0	0	0	1.38645e+06	1.57527e+06	5.35893e+06	1.6135e+06	3.04199e+06
O14684	0	0	0	180167	0	0	1.22998e+06	0	3.58338e+06	1.92659e+07	1.39128e+07	2.01337e+07	2.47325e+07	4.3435e+07	2.4003e+07	1.56504e+07	8.5613e+07	2.01311e+07	3.32999e+07	2.25483e+07	9.71095e+06	2.19647e+07	2.76148e+07	5.95629e+07	3.06691e+07	159785	770371	0	0	534583	527919	4914600	1.14246e+06	2.92414e+06	0	770272	1.8614e+06	495706	0	0	2.51329e+06	0	0	0	1.53812e+06	9.187e+06	3.93156e+06	5.85955e+06	7.51367e+06
O14686;O14686-3	0	0	0	0	75444.9	36352.9	0	0	0	0	0	0	0	0	0	0	0	0	0	0	0	0	0	0	0	14683.6	43521.4	0	70118.8	92070.5	182329	29456	17645.7	68967.5	144699	130943	97964.1	59267.6	252358	210490	0	0	0	0	0	0	0	0	0
O14715;Q99666-2	0	0	0	0	0	0	0	0	0	49017.1	0	0	194542	178714	295452	0	0	226936	222086	166636	0	0	18993.6	117454	81407.3	0	24738.6	0	0	0	0	134590	0	103305	91064	47660.5	0	0	72317.2	126709	0	40755.3	0	0	0	0	0	0	0
O14730-2;O14730	0	0	0	93842.3	0	0	0	0	0	0	190005	0	0	0	0	441310	0	0	0	0	0	0	119898	0	0	0	0	0	0	0	0	0	0	0	0	0	0	0	0	0	0	0	0	0	0	0	0	0	0
O14733;O14733-3;O14733-4;O14733-2	0	0	0	0	34728.6	82190.9	205980	123186	0	0	0	0	0	0	0	0	1.85961e+06	0	0	0	0	0	0	0	315945	296631	367025	380463	0	0	80140.9	0	0	0	0	0	0	0	0	0	0	0	104760	209677	0	0	143805	311567	40391.1
O14734	0	0	0	139380	329096	1.62711e+06	0	0	0	475251	751079	553830	124650	4.49763e+06	7.94801e+06	162103	460140	0	183674	8.1964e+06	1.66819e+06	1.53431e+06	1.59007e+06	467881	1.1455e+06	0	234289	0	0	0	0	0	0	0	0	0	0	0	0	0	0	0	1.07578e+06	125331	0	4.00305e+06	0	0	0
O14735;O14735-3;O14735-2	0	0	0	1.79891e+06	0	0	0	0	303827	2.31478e+06	1.30502e+06	2.10186e+06	2.43423e+06	4.84176e+06	3.66986e+06	0	0	804816	1.7441e+06	337627	2.44044e+06	2.33892e+06	1.6942e+06	8.58617e+06	0	0	0	0	0	0	0	0	0	0	0	0	0	0	0	0	0	0	0	0	597212	346632	2.29481e+06	1.73936e+06	1.77225e+06
O14737;O14737-2	5.94299e+07	72130000	5.63685e+07	2.43146e+07	3.64034e+07	3.31926e+07	4.56237e+07	5.98021e+07	5.02177e+07	0	0	0	0	0	0	0	0	0	0	0	0	0	0	4.27266e+06	0	105359	0	0	0	0	0	0	157228	0	0	0	0	0	0	0	0	0	5.50781e+07	2.84604e+07	5.28604e+07	0	0	0	0
O14744;O14744-2;O14744-5;O14744-3;O14744-4	403444	184680	304675	8.26227e+06	3.92853e+06	6.28723e+06	4.09937e+06	3.95385e+06	3.80896e+06	3.98605e+06	4.37972e+06	4.52167e+06	814456	730026	814830	1.21061e+06	0	119328	138685	141443	7.62019e+06	5.13933e+06	6.57278e+06	663517	166560	0	0	0	0	0	0	0	164810	0	94663.7	0	0	67708.9	0	0	202195	0	0	0	0	0	0	0	0
O14745;O14745-2	1.48062e+07	7742500	9.31043e+06	4.32223e+06	9.30955e+06	7.81518e+06	9.54425e+06	1.58931e+07	7.23185e+06	0	0	0	0	0	0	0	0	0	0	0	0	0	0	0	167274	0	0	0	0	0	0	0	0	0	0	0	0	0	0	0	0	0	9.64004e+06	4.58866e+06	5.27559e+06	295821	810034	580256	376113
O14757-2;O14757-3;O14757	0	0	0	347780	176578	0	4.48532e+06	825549	0	0	0	0	182235	0	0	556495	5.5841e+06	0	0	0	98679.5	0	80128.7	0	1.58905e+06	206387	1.75866e+06	432480	2.15295e+06	1.75684e+06	1.62585e+06	0	78002.3	0	0	0	0	0	0	0	0	177419	722742	1.47981e+06	0	115353	0	0	0
O14763-2;O14763;O14763-3	1.04866e+06	713940	922870	1.58669e+06	1.44104e+06	1.8446e+06	1.92372e+06	1.32266e+06	4.13737e+06	1.18745e+07	6.31708e+06	6.49243e+06	1.49091e+06	1.34413e+06	1.32659e+06	1.18298e+06	2.35592e+06	7.90698e+06	4.48665e+06	8.59825e+06	3.564e+06	2.21723e+06	3.27594e+06	3.65166e+06	2.14104e+06	0	0	0	0	0	0	446500	0	819954	360550	818744	0	0	0	0	0	369672	4.58337e+07	3.66586e+07	4.68475e+07	9.18681e+07	1.05288e+08	1.38718e+08	7.38668e+07
O14773;O14773-2	1.29293e+06	0	189037	1.28228e+06	9.32998e+06	1.62533e+07	3.0233e+06	2.24163e+06	2.7725e+06	792122	1.24105e+06	1.69188e+06	373040	2.50949e+06	1.28989e+06	505497	0	0	1.03668e+06	1.19052e+06	3.97856e+06	3.46567e+06	5.44921e+06	1.51661e+06	288713	0	0	0	0	0	0	0	0	0	0	0	0	225419	143253	268680	0	0	73301.1	280870	593717	0	0	0	0
O14776;O14776-2;Q5VWI1	0	0	0	0	308520	374166	1.18819e+06	1.47816e+06	69665.2	1.63723e+07	1.38854e+07	1.63283e+07	2.48727e+06	3.72975e+06	3.57267e+06	4.00203e+06	9.97011e+06	2.92607e+06	5.1751e+06	5.73566e+06	7.21871e+06	8.27416e+06	7.67402e+06	30973	8.36304e+06	1.18894e+07	1.51652e+07	1.30902e+07	1.20164e+07	1.2416e+07	1.26487e+07	1676000	3.95523e+06	2.36235e+06	1.17595e+07	1.34187e+07	1.56435e+07	2.55766e+07	2.40288e+07	2.09869e+07	2.75484e+07	1.61913e+07	6.13344e+07	8.20246e+07	8.90606e+07	761183	0	1.04018e+06	410299
O14777	0	0	0	56808.1	263408	541800	991673	1.27728e+06	141802	0	0	0	0	0	82030.6	0	562267	0	0	0	0	0	0	55458.3	132076	0	59799.9	0	0	0	25262.1	0	0	33499.8	0	0	0	0	0	0	0	0	0	0	273519	55894.9	0	71660.7	0
O14786;O14786-3;O14786-2	0	0	60410.3	1.1476e+06	920611	542498	311288	332158	852434	1.60662e+06	0	778892	773930	857450	1.09482e+06	704693	0	452682	1.45103e+06	383820	703392	711091	1.59948e+06	1.23173e+06	1.18418e+06	0	0	0	0	0	0	413080	0	101997	0	60361	0	0	0	0	82590.1	290872	4.42986e+06	6.79982e+06	5.1483e+06	1.01107e+07	3.46729e+07	4.40594e+07	1.2476e+07
O14787-2;O14787	0	0	0	211809	533616	1.29091e+06	283896	424808	140160	0	0	0	0	0	0	0	0	0	0	0	0	0	0	0	0	0	0	0	0	0	0	0	0	0	0	0	0	0	0	0	0	0	0	0	0	0	0	0	0
O14795-2;O14795	0	0	0	158619	0	50669.9	59230	105297	0	0	0	0	0	0	0	0	0	0	0	0	0	0	0	0	0	0	0	0	0	0	0	0	0	0	0	0	0	0	0	0	0	0	0	0	0	143049	329082	191346	0
O14802	0	0	0	75173.1	41333	39663	57145.4	0	110879	526825	489528	622910	0	31201.2	41257.1	482425	204747	0	0	0	1.51173e+06	913223	956899	68158.4	110194	0	0	0	0	0	0	37357	167985	25618.1	39817.5	130741	0	0	83944.8	0	51104.1	77536.9	0	0	0	0	0	0	0
O14817	0	0	0	392190	0	0	0	0	0	0	0	0	0	0	0	0	0	0	0	0	0	0	1.77475e+06	0	0	0	0	0	0	0	0	0	0	0	0	0	0	0	0	0	0	0	2.90197e+06	4.16271e+06	0	1.50113e+07	3.18061e+07	4.02765e+07	5.60477e+06
O14818;O14818-2;O14818-4;Q8TAA3-2;Q8TAA3-5;Q8TAA3	2.13176e+07	26205000	2.65312e+07	4.87509e+07	6.57546e+07	6.36488e+07	5.35743e+07	3.46023e+07	4.5795e+07	2.84582e+07	2.22483e+07	2.9516e+07	1.55091e+06	728676	3.22941e+06	4.24454e+06	635967	335476	273697	123131	5.4532e+07	3.29232e+07	5.78311e+07	6.04674e+06	4.10042e+06	881448	586103	574204	0	305513	386361	709030	1.22448e+07	607046	585931	698091	497731	1.04879e+06	2.80617e+06	2.83838e+06	7.52897e+06	4.54402e+06	6.08833e+06	4.15414e+06	5.3874e+06	1.27047e+06	903983	1.24263e+06	652016
O14828	1.01375e+07	8510900	8.78733e+06	3.50073e+07	2.08177e+07	1.88304e+07	4.2608e+07	3.38974e+07	4.94124e+07	4.84005e+07	2.49974e+07	4.88939e+07	3.3493e+07	2.59089e+07	2.63217e+07	5.89556e+07	3.13789e+07	2.24308e+07	1.66988e+07	1.84955e+07	5.05443e+07	5.80412e+07	8.4019e+07	3.55666e+07	3.62543e+07	1.47824e+06	1.29261e+06	1.03624e+06	295818	1.01437e+06	803810	6078700	745554	6.62947e+06	1.3327e+07	1.13335e+07	1.11335e+07	716993	714004	0	1.57367e+07	1.50746e+07	4.58207e+07	1.0325e+08	9.58217e+07	1.06241e+08	1.54765e+08	1.17975e+08	1.10978e+08
O14828-2	0	0	0	0	0	0	1.29537e+06	0	917617	0	0	0	0	0	0	3.31529e+06	735543	0	0	0	0	0	717640	0	0	0	0	0	0	0	0	0	0	0	0	0	0	0	0	0	0	645791	965888	1.18093e+06	1.81974e+06	2.56335e+06	0	0	902549
O14841	0	0	0	667879	114772	315780	193194	252315	547921	0	0	0	0	0	0	0	0	0	0	0	0	0	0	661347	0	159790	0	0	0	0	0	0	0	0	0	0	0	0	0	0	0	0	0	90872.4	0	0	0	103124	0
O14874;O14874-3;O14874-2	0	320700	230027	362910	546806	385725	56575.8	0	323781	1.14671e+07	1.95894e+07	9.5608e+06	1.49787e+07	1.76014e+07	1.52955e+07	0	7.08577e+06	1.05628e+07	1.4608e+07	1.19529e+07	3.55578e+06	3.33777e+06	4.31539e+06	5.43029e+06	3.06523e+06	0	255478	291920	0	67139.8	0	1361500	68292.9	1.33414e+06	3.59347e+06	2.76551e+06	2.87309e+06	533533	517909	581416	4.20776e+06	4.01379e+06	3.01252e+06	3.08601e+06	3.59516e+06	256228	0	0	831367
O14879	217564	0	0	2.28337e+06	3.76454e+06	4.62827e+06	173445	393967	89400.1	0	0	0	0	0	116310	0	0	0	0	0	0	213121	81689	0	0	0	0	0	0	0	0	0	0	0	0	0	0	0	0	0	0	0	0	0	0	0	0	0	0
O14880	0	371170	207108	1.7802e+06	0	0	0	0	1.66496e+06	2.38475e+07	1.96543e+07	2.51528e+07	9.94889e+07	9.02339e+07	7.52008e+07	1.40956e+06	3.61947e+07	8.04177e+07	1.03296e+08	1.26289e+08	7.91084e+06	8.4363e+06	1.21458e+07	3.86605e+07	1.19148e+07	196728	173331	1.14114e+06	0	0	142990	8577100	747243	5.08344e+06	7.85076e+06	9.50923e+06	5.80601e+06	921982	600395	739185	5.04753e+06	8.23455e+06	4.35957e+06	7.56701e+06	1.42944e+06	3.7294e+07	1.57428e+07	9.08065e+06	4.86973e+07
O14893;O14893-2;O14893-3	0	0	0	578449	0	0	0	0	550696	7.00949e+06	3.45382e+06	7.46487e+06	4.22259e+06	9.97446e+06	9.66217e+06	4.53484e+07	1.51863e+07	1.69505e+06	848519	2.80124e+06	3.93087e+07	3.61564e+07	3.30976e+07	6.69014e+06	2.94813e+07	0	0	0	0	0	0	352710	561964	1.44553e+06	566747	964457	465025	0	0	0	0	0	0	0	319166	2.02166e+06	916305	1.70685e+06	1.79663e+06
O14907	0	8660600	9.38317e+06	5.17415e+06	1.06009e+07	1.04336e+07	1.39577e+07	1.75185e+07	5.6344e+06	1.02375e+06	1.06842e+06	0	0	2.34833e+06	2.17672e+06	0	3.53635e+06	0	1.57864e+06	1.72409e+06	3.08726e+06	0	4.67383e+06	4.51343e+06	1.0979e+07	500294	431184	0	0	0	0	0	868601	213618	0	0	1.70648e+06	0	0	0	5.98259e+06	1.16236e+07	4.95592e+06	2.20214e+06	4.52479e+06	1.87115e+06	1.95919e+06	2.08554e+06	2.06661e+06
O14908;O14908-2;Q8TF64	1.21262e+07	4501400	9.31942e+06	8.03518e+06	1.40572e+07	1.20487e+07	1.44321e+07	1.38471e+07	1.71746e+07	1.90844e+06	1.22717e+06	1.26166e+06	1.24323e+06	2.37901e+06	1.30686e+06	0	0	2.22745e+06	1.84967e+06	2.89162e+06	291112	250655	967896	928502	2.08475e+06	0	330363	134799	0	0	0	0	0	8.20972e+06	456809	539171	970056	0	0	0	706043	1.0048e+06	821548	1.76477e+06	2.70012e+06	3.18267e+06	1.63727e+06	2.23883e+06	953610
O14920-2;O14920;O14920-4;O14920-3	0	0	0	58876.2	763871	1.09588e+06	69891.4	39115.2	58176.4	0	0	0	0	0	0	0	0	0	0	0	0	0	0	0	0	0	0	0	0	0	0	0	0	0	0	0	213947	0	0	0	0	0	0	0	0	0	0	0	0
O14924-2;O14924-3;O14924-4;O14924;O14924-7;O14924-6;O14924-5	0	74416	0	0	0	0	0	0	0	0	0	0	0	0	0	0	109126	0	0	0	30482.3	38047.5	0	0	0	0	0	0	0	0	0	0	0	0	0	0	97993.2	0	0	0	0	0	0	0	0	0	0	0	0
O14925;Q5SRD1	1.47847e+06	0	1.15737e+06	2.03931e+06	0	0	0	0	1.4474e+06	906917	922371	2.375e+06	2.32386e+07	3.50871e+07	2.65378e+07	0	4.87615e+06	9.24331e+06	8.06609e+06	2.34387e+07	0	0	0	3.58899e+07	1.27546e+07	0	626956	0	0	0	0	5749000	453404	2.26956e+06	0	0	0	0	0	0	3.80963e+06	2.61549e+06	2.88432e+06	9.98584e+06	7.34776e+06	7.73818e+07	4.42547e+06	5.20425e+06	2.99478e+07
O14929;O14929-2	832729	4270400	2.57138e+06	1.14822e+07	1.46989e+07	1.34627e+07	9.15901e+06	6.54284e+06	9.16773e+06	0	0	0	580913	0	610410	0	0	0	0	0	166657	0	249865	0	0	103534	199564	0	0	0	0	0	685387	0	0	0	0	0	0	0	0	0	0	0	0	0	0	0	0
O14933;O14933-2	1.34008e+06	1164700	1.80119e+06	0	5.53974e+06	1.03091e+07	578757	2.72255e+06	812098	0	0	0	0	0	0	0	0	0	0	0	0	0	0	0	0	0	0	0	0	0	0	0	0	0	0	0	0	0	0	0	0	0	0	0	0	0	448562	0	596780
O14936-3;O14936-4;O14936;O14936-6;O14936-2;O14936-5	468277	102750	257269	1.38929e+06	287101	351490	430594	300492	916658	6.36227e+06	5.04257e+06	4.92333e+06	4.08784e+06	3.79659e+06	4.33676e+06	0	251765	9.0311e+06	8.34075e+06	1.11989e+07	4.01954e+06	2.14481e+06	3.19718e+06	2.30241e+06	3.49812e+06	69318.8	54630.7	0	0	0	0	296970	74034.9	126693	2.63726e+06	3.16324e+06	620259	0	0	0	1.71917e+06	843969	6.14528e+06	8.85743e+06	8.75439e+06	198847	116929	392262	146891
O14939-4;O14939;O14939-3	0	0	0	85868.6	0	0	0	0	2.63819e+06	397329	372651	385208	334592	416579	338155	0	0	774307	1.53195e+06	1.66656e+06	96265	34816.6	197628	467554	143078	0	0	0	0	0	0	1799700	0	3.6148e+06	0	0	0	0	0	0	1.9751e+06	4.4681e+06	98551.1	394876	149297	1.18973e+06	2.89876e+06	2.8032e+06	640165
O14949	4.82286e+06	533560	1.63609e+06	5.58399e+06	0	249718	0	0	3.95886e+06	1.28337e+07	1.26062e+07	9.79681e+06	1.08544e+08	9.97801e+07	8.81421e+07	0	1.67035e+08	1.17162e+08	7.72103e+07	9.43557e+07	4.07133e+06	4.14871e+06	6.64461e+06	1.41345e+08	6.78168e+07	0	719579	565568	1.07974e+06	1.57906e+06	1.02106e+06	24497000	3.54621e+06	2.48135e+07	7.10129e+06	6.697e+06	7.61076e+06	0	0	0	2.86368e+07	2.53099e+07	9.3128e+06	1.57183e+07	9.46208e+06	5.9235e+07	3.34149e+07	1.202e+07	6.43403e+07
O14950;P19105	7.62054e+07	69746000	7.32656e+07	6.09386e+07	9.82675e+07	1.04688e+08	9.65273e+07	8.8867e+07	4.55576e+07	3.27702e+07	3.67927e+07	4.09613e+07	2.74919e+07	3.78671e+07	3.81618e+07	2.03145e+07	4.5401e+06	2.05226e+07	2.43981e+07	3.00452e+07	4.21482e+07	3.99349e+07	4.13662e+07	1.14806e+07	2.7634e+07	7.10161e+06	3.46739e+06	3.22353e+06	644870	3.48159e+06	1.63425e+06	6982500	0	1.00528e+07	6.97563e+07	6.61291e+07	5.97845e+07	3.70323e+06	6.17695e+06	4.68272e+06	1.13128e+07	9.37788e+06	3.03631e+07	2.79146e+07	4.39425e+07	6.44869e+06	1.40212e+06	2.07325e+06	9.48284e+06
O14964;O14964-2	6.18504e+06	2671500	4.75796e+06	4.08279e+06	8.02479e+06	7.84199e+06	1.29077e+07	1.04455e+07	6.68902e+06	607379	196340	906313	161839	99652.3	327756	166606	228920	325709	0	185036	0	0	0	1.89428e+06	234651	79823.9	0	104372	85274	0	49320.1	0	0	52644	0	0	0	0	0	0	0	0	238614	1.94915e+06	5.77769e+06	2.63574e+06	7.89759e+06	7.28228e+06	2.22541e+06
O14965	0	0	0	0	0	105253	284865	462168	0	0	0	0	1.59893e+06	1.19249e+06	1.46127e+06	2.65358e+06	2.60224e+06	0	0	0	351804	345446	765615	496999	2.59418e+06	511215	1.50369e+06	952566	2.79622e+06	2.27647e+06	2.27872e+06	916270	373152	1.44337e+06	0	0	0	501479	394575	0	284874	452361	1.29205e+07	1.96296e+07	1.11582e+07	2.05136e+06	487535	2.62788e+06	1.52811e+06
O14966;O14966-3	0	0	0	0	0	0	0	0	177124	399020	1.37425e+06	1.17866e+06	1.50043e+06	1.68294e+06	1.27736e+06	0	0	1.26982e+06	0	347169	1.10744e+06	600754	727743	2.6083e+06	0	0	0	0	0	0	0	234250	0	195142	0	0	0	0	0	0	0	0	0	0	0	867792	1.51267e+06	904297	563325
O14967;O14967-2	0	0	0	195816	0	0	906589	119096	1.02488e+06	0	0	0	95153.6	301691	0	0	0	0	0	0	0	0	0	5.35734e+06	0	0	0	0	0	0	0	0	0	0	0	0	0	0	0	0	0	0	180465	0	0	0	0	0	0
O14972;O14972-2	0	0	0	688335	0	0	0	0	82010.8	0	0	0	0	0	0	0	0	0	0	0	0	0	100020	0	0	0	0	0	0	0	0	0	0	0	0	0	0	0	0	0	0	0	0	0	0	0	0	0	0
O14974;O14974-3;O14974-4;O14974-2;O14974-5;O60237-4	85580.7	733060	453294	5.42125e+06	1.45514e+06	1.51912e+06	1.87302e+06	2.92004e+06	2.22567e+06	37979.3	349589	51419.3	4.47805e+06	3.91272e+06	3.76774e+06	729358	0	3.80405e+06	3.95157e+06	6.29941e+06	416432	451296	227657	8.63823e+06	1.1329e+07	125887	0	0	107536	0	0	1267200	63499.7	1.936e+06	1.03565e+07	8.6596e+06	9.09097e+06	784278	734140	240495	1.29691e+07	1.20339e+07	515657	31747.2	0	0	0	0	0
O14975;O14975-2	0	0	0	11381.9	230103	471698	0	26198.9	96536.3	1.96026e+06	1.65535e+06	707946	621818	1.79147e+06	1.89097e+06	0	2.1445e+06	3.05189e+06	2.14413e+06	1.70292e+06	731657	554749	686930	4.77194e+06	385129	12914.4	20104.3	51863.2	0	0	0	4747.5	78939.1	0	166993	0	0	0	0	0	0	0	53829.4	20281.5	0	239634	1.18213e+06	1.9349e+06	436654
O14976;O14976-2	0	24071	0	831975	32106.4	0	0	48134.6	556703	7.82064e+06	9.13248e+06	8.47602e+06	230246	415982	512354	8.10215e+06	527940	22519.6	93557.5	227728	1.17005e+07	8.51827e+06	6.90284e+06	733262	5.86498e+06	44741.9	28689.6	0	0	0	0	0	0	38863.9	0	0	0	0	0	0	0	0	0	0	0	0	0	0	0
O14979	1.0704e+06	1099200	1.13227e+06	1.57649e+06	1.85881e+06	1.14566e+06	4.60751e+06	1.49662e+06	1.33194e+06	2.12834e+07	2.04653e+07	2.52182e+07	1.47934e+07	2.13752e+07	2.01816e+07	4.18505e+07	1.13928e+07	9.0311e+06	6.33046e+06	1.14449e+07	5.41266e+07	5.71297e+07	6.92552e+07	5.41663e+06	3.022e+07	1.33985e+08	1.35601e+08	1.27969e+08	1.71048e+08	6.95465e+07	9.38991e+07	90841000	2.16574e+07	1.2287e+08	1.54124e+08	1.46998e+08	1.41902e+08	2.14132e+08	2.2458e+08	2.54308e+08	1.40924e+08	9.05611e+07	2.68571e+07	2.21778e+07	7.77433e+06	0	0	170208	0
O14979-3;O14979-2	0	0	0	0	0	0	0	0	0	0	1.27623e+06	0	1.02411e+06	879326	773015	1.42013e+06	0	444345	541292	590158	3.36796e+06	3.78315e+06	2.65948e+06	0	0	761788	306939	189992	0	0	5.94984e+06	862820	539559	2.24603e+06	8.31365e+06	1.03131e+07	1.04693e+07	968221	957157	1.07354e+06	0	4.12137e+06	456496	547321	0	0	0	0	0
O14980	2.72899e+06	3458700	2.91434e+06	1.04189e+07	1.67717e+07	1.90438e+07	7.96784e+06	4.54569e+06	5.59106e+06	724630	301520	259970	1.45733e+06	1.54663e+06	2.16922e+06	0	1.3881e+06	509554	2.07465e+06	940936	256544	232198	282794	4.16483e+06	281552	233439	224033	136152	0	0	0	95849	1.3248e+06	139466	326901	294661	176167	0	0	0	215169	613461	979096	477817	576568	357791	499392	1.43898e+06	823417
O14981;O14981-2	0	20320	0	211037	445574	368116	318260	432640	0	0	0	0	0	0	0	0	363400	0	0	75741.2	0	0	9994.44	0	0	766800	706783	654405	234512	731228	859698	0	215124	0	0	0	0	0	0	0	0	0	34371.7	43911.5	0	0	0	0	0
O15013-7;O15013-4;O15013-5;O15013-6;O15013	81205.5	74623	0	1.47343e+06	446279	539118	241661	104836	183546	0	0	0	0	0	0	0	0	0	0	0	0	0	30412.9	23180.5	0	57366.9	0	0	0	0	0	0	0	0	0	0	0	0	0	0	0	0	0	0	0	0	0	0	0
O15014	0	0	0	0	0	0	0	0	0	1.51515e+07	209731	1.62337e+07	115722	0	135244	647437	196671	100629	177563	135731	147432	0	185757	0	601944	1.15731e+06	1.13711e+06	908437	387092	261210	911685	234070	129508	241846	4.20689e+06	376033	336329	0	0	115491	0	0	0	0	0	0	0	0	0
O15015;O15015-2	0	0	0	0	0	0	0	0	0	0	0	0	2.35038e+06	0	0	0	0	0	0	0	0	0	0	0	0	580005	330015	347008	79946.9	648665	545998	20114	0	94817.9	123273	107929	141021	0	43883.3	272805	0	0	0	0	0	0	0	0	0
O15020-2;O15020	0	0	0	86251.8	16399.4	14447.1	0	0	39159.5	0	0	0	203235	207835	271268	0	0	906928	1.44582e+06	1.48082e+06	0	0	0	155139	200203	0	0	9489.32	0	0	0	220200	0	209507	2.03824e+06	1.72609e+06	610916	0	0	117383	387940	461021	0	0	0	0	0	0	0
O15021-2;O15021-3;O15021-1;O15021	0	0	0	0	0	11200.7	0	0	0	0	0	0	0	0	0	0	0	0	0	0	0	0	0	0	21833.7	0	0	0	0	0	0	0	0	0	0	0	0	0	91088.2	0	0	0	138247	192540	86086	0	42974.3	83016.3	0
O15027-5	201796	0	0	1.06668e+06	742722	310763	1.26314e+06	1.26371e+06	1.39182e+06	3.18911e+06	4.18145e+06	3.40877e+06	85597.5	23368.2	57526.4	7.95025e+06	0	197910	305552	998594	619334	141786	408431	191470	1.16779e+06	9003.59	0	0	0	0	0	259820	0	329840	176467	44202.6	42089.3	0	0	0	0	108445	0	0	0	122020	0	0	395513
O15031	428586	787500	637083	1.43747e+06	923971	1.12973e+06	1.11776e+06	793586	1.17403e+06	1.52834e+06	616360	1.00682e+06	648726	1.17374e+06	592768	0	45613.7	608513	368975	709499	442848	168750	448784	3.21984e+06	53260.2	0	111766	0	0	0	0	41798	0	24129.1	0	0	0	0	308885	0	0	0	1.35707e+07	2.06423e+07	1.87222e+07	3.28077e+07	4.07891e+07	5.68463e+07	2.55801e+07
O15042-2;O15042;O15042-3	78293.2	0	0	1.00937e+06	0	0	0	0	2.02399e+06	3.34443e+06	2.11556e+06	1.57617e+06	4.47887e+06	3.58741e+06	3.45042e+06	4.64545e+06	2.89707e+06	248468	217417	329563	2.92561e+06	2.62813e+06	4.10232e+06	211159	2.09767e+06	2.86504e+06	1.54485e+06	4.12833e+06	2.58958e+06	1.82192e+06	2.10761e+06	16273000	1.00356e+07	1.38469e+07	2.80866e+07	3.02008e+07	1.76215e+07	2.95804e+07	4.1474e+07	2.96927e+07	7.83036e+06	1.44587e+07	1.56654e+06	956126	0	0	172025	205690	0
O15047	0	0	0	0	17414.7	14260.5	0	0	0	0	0	0	0	0	0	0	0	0	0	0	0	0	0	0	0	1.76729e+06	1.19854e+06	764201	360450	1.02058e+06	1.20305e+06	814520	325288	923444	707421	436185	604487	677010	1.14976e+06	692554	123037	183578	0	0	0	0	0	0	0
O15054;O15054-1	0	0	0	0	0	0	0	0	0	0	0	0	0	0	0	0	0	0	0	0	0	0	0	0	0	32969.2	24260.4	0	243384	0	32835.1	105280	833040	46183.5	0	0	0	901025	1.03197e+06	292274	97273.2	0	0	0	0	0	0	0	0
O15056;O15056-2;O15056-3	0	0	0	117054	0	0	47850.1	0	0	165378	224409	220731	26363.5	31313.4	0	491356	134459	0	0	0	259636	124606	202886	0	194975	471961	304611	292426	112525	799985	514671	0	0	0	0	478652	0	0	0	745223	0	0	907674	1.1386e+06	926453	0	0	81927.4	0
O15061-2;O15061;O15061-3	1.12983e+06	0	0	25958.9	0	0	0	0	26517.8	0	0	0	30437.7	0	0	0	0	0	0	343661	0	0	0	0	0	0	35871.7	26234.7	0	0	0	130290	15409.7	493208	0	0	0	0	0	0	0	0	0	0	0	0	0	0	0
O15066;O15066-2;O14782	0	0	0	388195	0	0	153807	78979.7	21723.2	0	0	0	0	0	0	0	0	0	0	0	0	0	0	0	38089.6	0	95730	295233	1.32297e+06	0	1.30342e+06	36044	0	129344	0	0	0	145712	0	59454.7	0	0	0	0	0	0	0	0	0
O15067	1.28334e+06	1809700	1.12189e+06	1.61588e+07	6.90673e+06	8.63865e+06	9.87749e+06	1.18817e+07	8.45854e+06	0	0	0	0	0	0	0	0	0	0	0	0	0	0	47301.6	0	0	0	0	0	0	0	0	47510.9	0	0	0	0	0	0	0	0	0	0	0	0	0	0	0	0
O15078;O15078-2	0	0	0	0	0	0	0	0	0	36964	90716.6	25295.1	0	0	0	79722	104511	0	10902.5	55962.9	389779	132576	110138	55280.9	299686	0	0	0	0	0	0	6588.7	0	16183.7	0	0	210219	0	0	93340.1	0	0	0	0	0	0	0	0	0
O15084-4;O15084-1;O15084;O15084-2;Q8N8A2-5;Q8N8A2-3;Q8N8A2-4;Q8N8A2;Q8N8A2-2	68334.8	0	0	1.53321e+06	851498	799898	0	308769	464916	0	227947	128014	0	0	0	0	0	0	0	0	507054	180001	640996	63502.9	0	0	0	0	0	0	0	0	0	0	0	0	0	0	0	0	0	0	0	0	0	0	0	0	0
O15085;O15085-2	0	0	0	83293.3	35890.2	53658.2	103752	0	223911	0	0	0	0	0	0	0	0	20790.8	0	0	0	0	0	0	0	0	0	0	0	0	0	0	0	0	0	0	0	0	0	0	0	0	13517.9	0	0	0	0	0	0
O15091;O15091-2;O15091-4;O15091-3	0	0	0	1.08804e+06	2.09488e+06	1.73114e+06	1.01455e+06	476202	153151	3.56914e+06	4.27734e+06	3.98838e+06	7.87261e+06	4.91194e+06	6.08496e+06	362062	7.37629e+06	2.66653e+06	4.10987e+06	5.40511e+06	3.96396e+06	4.66544e+06	5.86669e+06	6.27677e+06	3.83352e+06	1.08919e+06	1.2302e+06	483013	0	600027	1.7173e+06	863070	306757	336406	82514.7	109580	98399.8	0	89889.6	0	2.16726e+06	1.88745e+06	3.00918e+06	5.7979e+06	2.37156e+06	3.10891e+06	1.6352e+06	2.23293e+06	3.71821e+06
O15111	0	0	101948	416230	0	492257	177829	206314	238258	0	0	0	0	0	0	0	0	0	0	0	0	0	0	0	0	0	0	0	0	0	0	0	0	0	0	0	0	0	0	0	0	0	0	0	0	0	0	0	0
O15116	0	4726600	2.75905e+06	4.7882e+06	5.2515e+06	5.80901e+06	3.31401e+06	5.52151e+06	3.25511e+06	5.54369e+06	5.57901e+06	4.89505e+06	2.21041e+06	1.91214e+06	1.84302e+06	0	638671	2.13564e+06	3.58949e+06	3.26384e+06	4.48405e+06	5.2757e+06	3.97674e+06	5.71143e+06	3.28389e+06	0	0	0	0	0	0	0	0	0	914158	1.13152e+06	1.01024e+06	0	0	0	0	0	1.76105e+06	0	702412	0	0	0	0
O15118;O15118-2	1.54141e+06	2178200	2.63072e+06	2.21597e+07	7.16697e+06	6.90399e+06	5.54272e+06	3.69498e+06	1.36222e+07	4.9367e+07	3.25626e+07	4.30819e+07	1.86054e+07	1.64515e+07	2.19211e+07	1.91304e+07	494878	1.1131e+07	5.07809e+06	6.4119e+06	9.22189e+07	1.04006e+08	1.05732e+08	2.4365e+07	1.42558e+07	0	0	0	0	0	315155	969180	386001	1.23857e+06	1.27748e+06	825443	4.75985e+06	353757	180115	0	2.93187e+06	2.01293e+06	3.96043e+06	5.79847e+06	3.88626e+06	4.20403e+06	9.10876e+06	1.02007e+07	7.84861e+06
O15120;O15120-2	0	0	0	0	675783	679561	0	0	0	0	0	0	220375	0	0	0	0	0	0	0	0	0	0	2.94628e+06	0	0	0	0	0	0	0	0	95791.3	0	0	0	0	0	0	0	0	0	776661	518826	0	0	0	0	0
O15121	559368	437670	698205	3.65142e+06	324233	0	1.98561e+06	1.23605e+06	4.27798e+06	1.70953e+07	8.17769e+06	1.57025e+07	1.71361e+07	2.27602e+07	1.84835e+07	3.52594e+06	0	1.78473e+07	2.14971e+07	1.30267e+07	9.43209e+06	1.0104e+07	1.94823e+07	9.07506e+06	9.55956e+06	0	0	0	0	0	0	2255400	0	2.47077e+06	2.34479e+06	3.53578e+06	985160	545617	0	0	648172	4.4324e+06	6.56789e+06	9.2763e+06	9.45584e+06	7.74468e+06	1.07925e+07	1.4852e+07	4.10953e+06
O15126;O15126-2	698789	506200	848082	9.49637e+06	2.13487e+06	1.6098e+06	2.743e+06	5.70355e+06	1.24004e+07	7.82574e+06	2.80375e+06	2.91986e+06	1.11852e+07	1.10299e+07	4.18461e+06	1.60209e+06	1.66576e+06	4.8574e+06	1.94742e+06	3.18878e+06	9.4642e+06	5.30553e+06	1.11395e+07	1.9049e+07	6.09246e+06	0	0	0	0	0	0	1465900	843313	1.489e+06	2.32655e+06	940236	2.1019e+06	0	0	0	3.40865e+06	4.00642e+06	1.40798e+07	2.73918e+07	3.66037e+07	5.49206e+07	3.39707e+07	4.20684e+07	5.39877e+07
O15127	0	0	2.80874e+06	1.08387e+07	1.04335e+06	1.04102e+06	7.54715e+06	3.92507e+06	2.23854e+07	0	0	0	0	4.45949e+06	4.70982e+06	0	0	0	0	907000	0	0	4.22267e+06	3.091e+07	998317	0	0	0	0	0	0	1630700	1.98026e+06	1.52023e+06	0	0	0	0	0	0	468080	0	4.33848e+07	5.72621e+07	7.27391e+07	4.91514e+07	8.02236e+07	9.00193e+07	5.32494e+07
O15143	631915	626710	458803	2.4003e+07	1.26796e+07	1.38465e+07	2.13264e+07	1.93773e+07	2.8855e+06	2.47134e+06	5.4521e+06	3.55781e+06	1.23207e+07	1.06102e+07	8.96814e+06	0	3.78538e+06	1.13992e+07	1.49028e+07	1.67248e+07	1.81903e+06	1.21408e+06	4.88306e+06	6.07183e+06	2.94884e+07	2.76958e+07	3.62619e+07	3.327e+07	1.35965e+06	3.66041e+06	5.3095e+06	537820	111763	402769	1.67795e+07	1.34621e+07	8.25724e+06	2.38571e+06	1.79653e+06	813350	8.43693e+06	6.34639e+06	3.60596e+07	6.25662e+07	2.55325e+07	68127.9	250911	362489	169002
O15144	463788	673910	235985	6.78473e+06	4.69628e+06	7.58724e+06	5.41699e+06	5.01646e+06	1.16489e+06	1.35793e+06	2.10785e+06	1.62983e+06	8.86529e+06	1.06613e+07	7.81964e+06	0	925771	5.96935e+06	4.92667e+06	9.56325e+06	3.1144e+06	3.30914e+06	2.60724e+06	4.39976e+06	5.79487e+06	5.24926e+06	9.1183e+06	1.05278e+07	177725	490539	859773	423010	49102.9	256294	1.29245e+07	1.09802e+07	5.67762e+06	1.1209e+06	1.41199e+06	1.24807e+06	1.23556e+06	746466	2.45762e+07	2.96911e+07	1.25543e+07	395822	0	0	0
O15145	1.25492e+07	4377200	7.1796e+06	7.88303e+06	2.72547e+06	3.50641e+06	3.08995e+07	2.37075e+07	5.58248e+06	5.2442e+06	6.76806e+06	9.89758e+06	1.97829e+07	2.51432e+07	1.80543e+07	0	1.04226e+06	2.43896e+07	2.16041e+07	2.99168e+07	7.5844e+06	6.89197e+06	7.995e+06	6.77126e+06	4.03612e+07	5.20056e+06	616117	5.33551e+06	1.59967e+06	1.20871e+06	3.30834e+06	1127500	1.0505e+06	779981	2.87378e+07	2.10172e+07	3.09103e+07	5.88004e+06	3.00037e+06	1.79575e+06	1.74595e+07	9.90274e+06	7.14539e+07	5.46831e+07	3.52167e+07	2.12647e+06	2.09378e+06	266709	1.11631e+06
O15155;O15155-2	0	0	0	0	0	0	0	0	3.12695e+06	2.32688e+07	1.34638e+07	2.14932e+07	1.01853e+07	9.85513e+06	2.26492e+06	0	0	6.63263e+06	5.99581e+06	6.14726e+06	5.99817e+06	9.09668e+06	1.40662e+07	4.7556e+07	3.68747e+06	0	0	0	0	0	0	1273700	964500	0	0	0	0	0	0	0	0	1.96469e+06	0	0	0	0	0	0	0
O15156;O15156-2	0	0	0	0	0	0	0	0	0	0	0	0	0	0	0	0	0	0	0	0	0	0	0	0	0	807600	1.29441e+06	1.50534e+06	932756	1.18499e+06	1.24709e+06	1142100	467362	845110	0	0	466438	0	864447	719592	1.83681e+06	3.43486e+06	278227	0	0	0	0	0	0
O15160;O15160-2	1.6233e+06	1860000	2.01632e+06	1.09198e+06	1.16623e+06	533571	1.477e+06	2.05129e+06	776939	588421	1.54303e+06	1.05871e+06	316356	816183	719280	865048	185481	0	0	0	2.11163e+06	1.41834e+06	2.47775e+06	0	410106	3.9669e+06	9.62895e+06	6.69308e+06	731194	670945	1.00013e+06	4715100	5.55002e+06	4.54046e+06	9.7658e+06	9.31287e+06	8.62758e+06	1.29753e+07	1.98093e+07	1.58038e+07	4.1542e+06	5.12377e+06	2.70304e+06	1.52091e+06	591160	0	0	0	0
O15162-2;O15162	296879	0	0	3.96524e+06	564667	1.16538e+06	678258	0	2.63819e+06	8.99264e+06	5.84946e+06	9.58201e+06	1.11831e+07	1.04646e+07	1.11594e+07	963874	319461	6.91659e+06	6.17346e+06	6.46714e+06	2.23219e+07	2.05604e+07	1.44119e+07	5.10899e+06	1.15755e+07	0	0	0	0	0	0	892620	0	1.00407e+06	1.57282e+06	1.52133e+06	443675	0	0	0	757709	987154	7.08361e+07	1.55208e+08	1.57163e+08	4.56929e+07	2.49007e+08	1.7935e+08	3.02609e+07
O15164-2;O15164	0	0	0	26769.3	0	0	59686.1	0	0	0	0	0	0	0	0	0	0	0	0	0	0	0	0	0	0	19051.1	44069.3	0	0	62452.1	254946	522770	229714	467230	216939	336703	75151	0	40867.1	216125	217733	227137	0	0	0	0	0	0	0
O15173;O15173-2	2.25369e+07	28170000	3.36593e+07	1.50352e+07	1.34287e+07	1.5232e+07	1.5112e+07	7.19881e+06	2.33738e+07	3.08132e+07	1.40872e+07	1.94575e+07	4.1331e+07	5.69183e+07	3.40553e+07	1.9935e+07	0	2.22053e+07	2.64703e+07	2.54104e+07	2.73693e+07	2.93392e+07	3.01091e+07	6.06237e+07	1.29375e+07	0	0	0	0	0	0	5117300	3.0418e+06	5.93224e+06	2.40598e+06	5.02989e+06	3.11582e+06	1.23351e+06	601846	344520	5.95657e+06	4.06331e+06	7.84056e+07	2.80094e+07	3.74888e+07	1.16013e+07	9.40345e+06	1.22089e+07	1.50987e+07
O15182	0	0	0	0	0	0	0	176576	460396	0	344136	0	0	275802	0	0	0	0	0	351235	0	0	0	240826	615353	868352	0	0	0	0	0	68401	0	0	194678	0	0	0	0	0	0	0	0	0	0	0	0	0	0
O15194-2;O15194	0	0	0	0	0	0	0	0	0	0	0	0	0	0	0	0	0	0	0	0	0	0	0	0	0	0	0	0	0	0	0	0	0	0	0	0	0	0	0	0	0	0	434601	709585	525590	1.84194e+06	1.75911e+06	1.06944e+06	457205
O15212	1.43166e+07	24701000	2.36402e+07	2.65281e+07	2.67045e+07	3.29121e+07	2.93751e+07	5.78864e+07	3.19389e+07	1.74299e+07	1.97962e+07	1.86071e+07	1.32268e+07	1.69359e+07	1.23108e+07	2.96948e+07	0	5.23583e+06	5.04321e+06	8.27166e+06	2.73174e+07	2.25588e+07	2.63219e+07	2.92247e+07	1.48736e+07	0	0	0	0	0	0	0	614759	0	0	0	949665	713174	1.46749e+06	807498	1.16787e+06	1.04112e+06	5.13762e+06	1.57434e+06	3.83967e+06	0	0	1.63036e+06	0
O15213	0	0	0	0	0	0	0	0	0	0	0	0	160426	0	0	1.92108e+06	269405	0	0	0	118530	124773	236771	0	0	9.22864e+06	1.07551e+07	1.28922e+07	1.21865e+07	6.31585e+06	1.38512e+07	10679000	5.06097e+06	8.82289e+06	1.60309e+07	1.47895e+07	1.63144e+06	1.95601e+07	2.10164e+07	2.67408e+07	1.57696e+06	3.0961e+06	2.44265e+06	8.99831e+06	6.10074e+06	0	0	126965	0
O15226;O15226-2	0	0	0	0	0	0	0	0	0	0	0	0	0	0	0	531772	432833	0	0	0	200739	157726	277035	0	85830.9	7.76681e+06	8.74929e+06	8.6752e+06	1.31853e+06	1.2026e+06	5.26989e+06	2704200	1.42577e+06	2.73671e+06	4.6337e+06	6.6131e+06	3.33076e+06	5.87251e+06	7.39172e+06	7.44975e+06	0	322952	107256	82812.3	52770.3	0	0	0	0
O15228;O15228-2	0	0	0	312256	865400	1.0213e+06	70066.3	275790	128911	34870	0	0	0	0	0	0	0	0	0	0	0	0	0	386629	0	0	0	0	0	0	0	0	0	0	0	0	0	0	0	0	0	0	239830	51328.9	159084	55008.9	0	0	68489.5
O15230;O15230-2	21190.2	33712	10809.5	137735	32362.7	50584.4	60149.4	65055.8	27271.6	2.58701e+06	2.84085e+06	2.0779e+06	366681	209618	330844	449510	197498	4.56758e+06	5.75073e+06	5.67922e+06	543417	380415	538769	643152	219348	3862.7	20994.9	3621.74	0	0	0	13675	1.07922e+06	9523.3	542817	434081	440413	0	0	0	80133.4	20246.5	103470	71476.8	28597.2	121554	439644	400429	278244
O15231-3	219763	165630	209119	2.39573e+06	443788	761797	658783	1.15254e+06	573796	0	0	0	2.78615e+06	1.72364e+06	1.92699e+06	0	0	1.02937e+06	2.01197e+06	3.19496e+06	0	0	0	1.432e+06	1.62514e+06	88102.3	219846	76457	655202	1.82386e+06	151032	2075000	0	3.39622e+06	1.06035e+07	9.19915e+06	9.60016e+06	0	0	0	1.36371e+07	1.29102e+07	626670	391542	518697	0	0	0	0
O15234	353049	51317	0	0	158005	95124	804016	950500	847271	3.82315e+06	4.67227e+06	5.38767e+06	2.85936e+06	2.15201e+06	1.1187e+06	6.7602e+06	1.706e+06	879526	527769	1.05161e+06	4.74691e+06	4.16661e+06	4.2314e+06	3.02879e+06	1.11661e+07	0	0	0	0	0	0	745430	0	721849	0	86871.1	0	0	0	0	381071	1.58424e+06	0	0	0	0	0	0	0
O15235	0	0	0	3.85056e+06	0	0	0	0	2.19291e+06	8.20037e+06	1.84278e+07	2.83827e+06	2.40669e+07	1.84623e+07	2.26048e+07	0	3.64943e+06	1.75063e+07	1.63947e+07	7.63662e+06	2.34626e+06	4.36359e+06	7.8053e+06	2.41001e+07	1.48012e+06	0	911008	354702	0	0	601571	2393900	407024	6.65783e+06	3.73345e+06	8.92913e+06	6.68873e+06	1.06618e+06	1.12846e+06	1.59971e+06	1.2745e+07	1.6134e+07	0	0	0	3.18422e+06	1.09467e+07	1.2281e+07	5.54449e+06
O15239	0	0	0	0	0	0	0	0	0	0	3.04267e+06	2.88141e+06	1.05534e+07	1.63727e+07	7.4596e+06	0	5.30296e+06	9.38715e+06	1.06495e+07	1.22398e+07	0	0	0	7.45458e+06	0	0	0	0	0	0	0	0	0	0	0	0	0	0	0	0	0	0	4.67605e+06	6.85371e+06	0	1.56547e+07	0	2.81164e+06	0
O15243	0	0	0	625052	0	202639	0	0	0	2.55421e+06	1.76199e+06	2.08621e+06	1.0186e+06	336268	0	0	0	911722	631204	1.00767e+06	1.72377e+06	884458	769189	178761	0	0	0	0	0	0	0	0	0	0	0	0	0	0	0	0	0	0	0	276943	0	1.00467e+06	1.55403e+06	1.35162e+06	2.45881e+06
O15247	0	0	0	899879	1.49269e+06	2.59322e+06	0	0	0	0	0	0	1.45087e+06	1.79992e+06	1.40691e+06	0	0	0	0	0	0	0	0	0	0	0	0	0	0	0	0	0	0	0	0	143715	95265.7	0	240618	1.38186e+06	446268	0	0	0	0	0	0	0	0
O15254;O15254-2	0	0	0	316865	340441	558107	213723	0	114246	0	0	0	0	0	0	0	0	0	0	0	0	0	0	0	0	0	0	0	0	0	0	0	0	0	0	0	0	0	0	0	0	0	0	0	0	0	0	0	0
O15258	0	0	0	7.95628e+06	2.48802e+06	1.79041e+06	0	0	0	1.66755e+07	1.11941e+07	3.03495e+07	2.32253e+07	2.05498e+07	1.93409e+07	0	1.18515e+07	9.81069e+06	211093	8.47864e+06	2.60869e+07	1.70444e+07	1.75351e+07	1.03277e+07	3.32848e+06	522609	1.53804e+06	968311	518196	0	0	1326500	0	787194	0	1.51506e+06	2.72427e+06	0	0	611524	0	1.50398e+06	0	0	914829	0	685979	978227	1.3188e+06
O15260;O15260-2;O15260-3	0	787680	398809	6.19586e+06	0	3.62809e+06	784305	0	2.65936e+06	3.2432e+07	1.38936e+07	2.6004e+07	1.84754e+07	5.41468e+07	5.51781e+07	1.99634e+06	7.7933e+06	3.69901e+07	1.10234e+07	3.19644e+07	9.27206e+07	1.01085e+08	9.20264e+07	4.23345e+07	8.16787e+06	94792.1	81815	0	0	0	0	352350	1.88197e+06	0	6.051e+06	5.9107e+06	3.63614e+06	241244	178880	0	0	0	7.11407e+06	9.81048e+06	4.92685e+06	2.0468e+07	1.05469e+07	1.97533e+07	3.03213e+07
O15265;O15265-2;O15265-3	0	0	0	0	0	0	0	0	0	0	0	0	0	0	0	0	0	0	0	0	0	0	0	0	0	143923	58727.7	97626.3	50351.1	0	144116	30229	0	0	232065	239944	98012.5	0	277178	213064	0	0	0	0	0	0	0	0	0
O15269;O15269-2	738887	533920	647791	5.40136e+06	3.71427e+06	4.45044e+06	8.82931e+06	4.09949e+06	5.42643e+06	5.74456e+06	1.62362e+06	2.14084e+06	1.5247e+06	881670	791624	0	695927	1.05832e+06	607078	750558	1.40555e+06	1.45664e+06	1.191e+06	1.22053e+07	0	0	0	0	0	0	0	70876	115021	99329	138056	0	0	0	0	0	0	0	1.72564e+06	3.08464e+06	2.21952e+06	7.088e+06	1.99822e+06	3.98062e+06	7.52411e+06
O15270	0	60760	107481	2.30084e+06	2.19226e+06	1.9955e+06	157471	78545.8	652010	69498	97213.3	54076.5	131121	68019.2	263454	0	443508	0	0	0	818840	486731	721145	512253	0	70311.6	48538	0	0	0	0	0	0	0	0	0	0	0	0	0	0	0	633570	677573	109605	2.15461e+06	949738	2.1282e+06	1.34074e+06
O15287	0	29719	0	0	0	0	0	0	41365.1	0	0	0	0	0	0	0	0	0	0	0	0	0	0	0	0	0	0	0	0	0	0	0	0	0	0	0	0	0	0	0	0	0	0	0	0	0	0	0	0
O15294;O15294-3;O15294-2;O15294-4	233073	59419	202302	1.14929e+06	1.39696e+06	1.8984e+06	721367	1.28141e+06	521344	42840.8	419817	258157	235017	63162.3	0	585671	0	77384.5	0	0	996397	281258	1.16509e+06	206257	569147	1.06427e+06	2.28341e+06	1.87259e+06	301962	707795	1.49592e+06	899220	557152	1.18452e+06	1.2657e+06	1.85014e+06	673559	2.10527e+06	1.48794e+06	1.63538e+06	1.20827e+06	843099	0	0	0	0	0	0	0
O15297;O15297-2	0	0	0	0	0	0	0	0	0	0	0	0	0	0	0	0	0	0	0	0	0	0	114612	0	0	0	0	0	59137	0	151235	0	0	0	0	0	0	0	0	0	0	0	0	0	0	0	1.12612e+06	1.38179e+06	0
O15305;O15305-2	521357	589410	0	931098	1.34195e+06	2.41254e+06	1.24584e+06	2.93846e+06	714875	0	0	0	0	0	0	0	0	0	0	123198	0	0	0	101489	0	0	0	0	30665.8	0	0	0	0	0	0	0	0	0	0	0	0	0	0	0	0	0	0	0	0
O15320-8;O15320-3;O15320-10;O15320;O15320-6;O15320-4;O15320-5;O15320-9;O15320-7;O15320-2;Q96RT6;A4FU28;Q86UF2;A4D2H0;Q8IX95;Q8IX94;P0CG41	161721	77223	590208	1.06888e+06	1.64633e+06	1.87835e+06	1.55483e+06	1.46008e+06	2.43236e+06	966683	1.13472e+06	1.01884e+06	102831	203126	151633	280458	0	0	90161.8	72831.5	186964	231160	479405	2.65183e+06	102533	0	24382.9	0	0	0	0	0	0	0	0	0	0	0	0	0	0	0	2.21649e+06	1.44305e+06	879726	1.86562e+06	452009	1.00237e+06	1.99024e+06
O15321;O15321-2	0	0	0	313529	0	0	0	0	913397	1.17317e+06	546497	929561	3.31807e+06	5.06472e+06	1.40434e+06	355309	125591	2.15473e+06	958827	870309	740631	865297	969889	633547	3.23768e+06	0	0	0	0	1.10693e+06	0	381130	0	643310	1.01577e+06	1.01905e+06	394568	0	92446.9	0	487816	857781	317549	0	835196	601695	302103	338282	1.08598e+06
O15344;O15344-2	209928	0	0	0	0	0	47592.4	81174.8	0	1.09452e+06	232600	1.22683e+06	0	0	0	0	0	67565.8	174047	0	0	0	0	42478	208236	551118	327385	444392	0	0	0	0	0	0	0	0	0	0	0	0	0	0	181552	2.57969e+06	1.15098e+06	0	0	0	0
O15347	478643	2475100	0	1.03045e+07	9.49996e+07	9.50123e+07	5.74929e+07	6.55067e+07	7.82718e+06	3.64538e+06	2.43213e+06	1.55407e+06	8.91525e+06	1.23773e+07	1.29413e+07	1.72286e+07	4.50771e+07	0	0	0	2.79424e+07	2.32091e+07	3.7645e+07	1.8951e+07	7.8929e+07	1.59374e+08	1.80789e+08	1.22303e+08	1.8892e+08	5.76479e+08	4.85842e+08	0	0	371139	0	0	0	1.33257e+07	9.90042e+06	4.05419e+06	6.26758e+07	4.79831e+07	8.19417e+07	5.66136e+07	5.75824e+07	0	7.58205e+06	3.91683e+07	0
O15355	5.85907e+06	3746600	3.18889e+06	3.1207e+07	2.70135e+07	2.08695e+07	2.57236e+07	2.53945e+07	2.45339e+07	0	114262	0	176972	231466	436468	0	0	0	0	0	431959	224694	444110	156120	254594	75483.8	0	0	0	73589.9	191474	88855	1.50239e+06	0	0	0	0	0	0	0	0	0	0	0	0	0	0	0	0
O15360;O15360-3	0	0	0	174741	232370	0	0	12106.3	0	316426	0	298890	0	0	0	0	646761	0	0	508449	0	0	0	0	897729	0	93765.6	0	0	0	0	0	0	0	0	0	0	0	0	0	0	0	0	0	0	0	0	0	0
O15371;O15371-2;O15371-3	1.85193e+06	2287200	2.23243e+06	2.38091e+07	2.53585e+06	4.10619e+06	3.51537e+06	4.21612e+06	8.7821e+06	8.32865e+07	8.41784e+07	7.91197e+07	4.60021e+07	5.07985e+07	4.69808e+07	9.43881e+07	1.70482e+07	1.62393e+07	1.95793e+07	2.11425e+07	1.18746e+08	1.39448e+08	1.21705e+08	3.89395e+07	6.56939e+07	107463	242076	0	0	90400	0	8376100	989260	1.17989e+07	8.5059e+06	1.04289e+07	4.11153e+06	365190	1.99799e+06	269724	5.69779e+07	7.148e+07	0	0	0	0	0	0	0
O15372	3.42266e+06	3215600	3.17303e+06	2.74601e+07	2.70359e+06	4.74145e+06	3.19347e+06	3.38276e+06	8.91584e+06	7.20628e+07	6.69437e+07	7.35738e+07	4.42778e+07	3.92437e+07	3.44993e+07	4.13426e+07	4.77863e+06	1.9244e+07	2.07075e+07	2.06096e+07	9.53264e+07	8.62923e+07	8.51394e+07	5.96096e+07	5.1008e+07	0	0	540607	0	0	0	4318900	3.13292e+06	4.92684e+06	2.68193e+06	6.1198e+06	1.56444e+06	2.10066e+06	2.58813e+06	355924	4.63654e+07	2.94494e+07	895995	2.92858e+06	0	0	1.91128e+06	2.08503e+06	0
O15379;O15379-2	0	0	0	0	0	0	194711	126981	0	0	0	0	0	0	0	0	0	0	0	0	0	0	0	0	0	91946	116876	246264	0	169862	126322	0	0	11035.4	0	0	0	0	196341	0	0	0	0	0	0	0	0	0	0
O15381;O15381-5;O15381-2;O15381-3;O15381-4	0	0	0	0	0	0	0	0	0	0	0	0	0	44878.3	31389.3	0	0	0	0	0	202696	654383	308872	0	0	249381	1.03458e+06	284090	393451	23841.2	191414	2864000	1.74922e+06	2.79148e+06	2.08373e+06	1.95488e+06	1.04161e+06	3.91617e+06	3.97279e+06	4.61376e+06	565632	674796	0	0	0	0	0	0	0
O15382;O15382-2	1.21589e+06	1173800	928591	2.83708e+06	7.02137e+06	7.42635e+06	3.46408e+06	1.81091e+06	4.97071e+06	0	0	0	0	0	0	0	0	0	0	0	0	0	0	154334	0	0	0	0	0	0	0	0	0	0	0	0	0	0	0	0	0	0	2.21413e+06	5.40917e+06	4.56502e+06	515658	0	0	164330
O15392-4;O15392;O15392-2;O15392-5;O15392-7;O15392-6;O15392-3	0	0	0	0	0	0	0	0	0	0	0	0	603357	0	0	1.95985e+06	0	0	0	0	0	0	0	468721	1.17238e+06	3.28264e+06	6.12595e+06	4.71828e+06	4.99741e+06	5.50717e+06	6.24264e+06	2981200	1.92958e+06	3.51162e+06	986560	0	0	2.5754e+06	8.44706e+06	7.84823e+06	0	0	0	0	331019	0	0	0	0
O15397;O15397-2	0	230360	101302	824762	554001	826323	610475	362534	342061	187251	0	0	0	314434	446039	0	0	0	342784	0	0	0	0	201531	0	0	0	0	0	0	0	0	0	0	64174.3	66354	0	0	0	0	0	0	291995	258528	235594	0	0	0	0
O15400-2;O15400	7.77157e+06	10068000	8.38764e+06	9.46369e+06	3.35355e+06	3.27037e+06	6.33187e+06	6.32524e+06	1.06027e+07	1.57936e+07	1.11586e+07	9.96123e+06	8.38794e+06	5.60539e+06	9.75047e+06	1.5682e+07	0	3.74305e+06	6.18778e+06	6.52889e+06	2.96897e+07	2.15352e+07	2.13044e+07	1.3461e+07	1.14356e+07	0	0	0	0	0	0	1387500	245856	1.65033e+06	3.75325e+06	3.19394e+06	2.86253e+06	0	237160	0	4.86125e+06	5.92436e+06	4.52039e+07	2.7458e+07	3.32183e+07	5.62423e+07	7.52492e+07	8.5565e+07	5.14771e+07
O15417;O15417-2;O15417-3	0	0	0	0	0	0	0	0	0	0	0	0	0	0	0	0	0	0	0	0	0	0	0	0	0	107935	47039.3	169296	27476.1	96132	216462	12397	0	37140.6	19961.9	22323.3	0	0	0	0	0	0	0	0	0	0	0	0	129207
O15427	1.10247e+06	2405400	3.20614e+06	1.40817e+07	4.53342e+06	4.78207e+06	319229	0	3.21478e+06	4.00791e+07	4.04085e+07	3.8207e+07	2.80356e+07	1.87088e+07	2.37277e+07	0	2.732e+06	2.26918e+07	1.87534e+07	2.49662e+07	3.53545e+07	2.89287e+07	3.30509e+07	1.1189e+07	2.82276e+06	0	264212	699061	0	0	0	1198800	86133.2	1.39528e+06	1.1942e+07	8.53005e+06	7.08028e+06	1.95612e+06	1.99591e+06	1.08285e+06	713324	4.82185e+06	5.44053e+07	1.04298e+08	5.07864e+07	2.08251e+08	5.08569e+08	5.03858e+08	1.81516e+08
O15431	0	0	0	0	0	0	0	0	0	0	0	5.32898e+06	0	0	0	0	0	5.09865e+06	0	5.38259e+06	0	0	0	0	0	0	0	0	0	0	0	0	0	0	0	0	0	0	0	0	0	0	6.78274e+06	2.24952e+07	2.66962e+07	2.65379e+07	2.79045e+07	4.42493e+07	3.03038e+07
O15438;O15438-4;O15438-2;O15438-5;O15438-3	0	0	0	145641	0	0	0	0	315713	83986.2	123244	0	129995	183330	122339	0	173082	19829.2	148461	20888.5	66589.3	0	194246	247268	124615	0	0	0	0	0	0	21635	0	0	0	0	0	0	0	0	0	0	520436	2.56873e+06	750016	3.37423e+06	1.6153e+07	2.13328e+07	8.05081e+06
O15439;O15439-2;O15439-3	0	0	0	276416	0	0	0	0	394913	1.6626e+06	998641	2.02513e+06	948454	1.20819e+06	804273	0	200771	1.46383e+06	2.29685e+06	2.21646e+06	698721	519350	946726	1.35066e+06	568468	42736.3	0	0	0	0	0	310690	15846.5	137976	55533.4	188711	49231.9	0	0	530412	91758.3	66512.8	4.22685e+06	1.21735e+07	5.67141e+06	8.75051e+06	1.81339e+07	2.92185e+07	1.30134e+07
O15440-5;O15440;O15440-4;O15440-3;O15440-2;Q92887	0	0	0	0	0	0	0	0	0	56428.1	0	0	0	0	0	0	0	0	0	0	205864	67788.7	152188	0	96354.9	0	0	0	0	0	0	0	0	0	0	0	0	0	0	0	0	0	562826	1.6973e+06	590559	716340	732329	1.99696e+06	583681
O15446;O15446-2	0	0	0	256614	0	290830	571407	73643.4	519771	3.81797e+06	4.93664e+06	4.39827e+06	4.67751e+06	2.87031e+06	1.66532e+06	3.90483e+07	1.15395e+07	1.54757e+06	1.31031e+06	2.53002e+06	4.6563e+06	5.13993e+06	6.62248e+06	0	8.88941e+06	2.37704e+06	5.22124e+06	4.34508e+06	1.05679e+07	1.05629e+07	1.40612e+07	5516800	3.51925e+06	9.16107e+06	7.21198e+06	1.06471e+07	1.20872e+07	1.16916e+07	2.18201e+07	1.34474e+07	1.10209e+06	5.0742e+06	342770	276052	285732	0	0	0	0
O15460-2;O15460	4.064e+06	1690000	3.90293e+06	1.4062e+06	4.7598e+06	5.78219e+06	4.33643e+06	1.43261e+06	1.70387e+06	1.37331e+06	441601	1.10131e+06	0	0	107637	0	0	250013	235052	269768	573834	902103	691040	0	0	0	0	0	0	0	0	0	0	0	283549	0	0	0	0	0	0	0	1.68043e+06	1.22876e+06	711803	0	0	0	0
O15484	0	0	0	0	0	0	0	0	0	3.54188e+06	4.40395e+06	3.49204e+06	871119	577401	1.37839e+06	0	201731	1.37087e+06	3.01804e+06	2.14194e+06	937726	181146	1.08344e+06	743824	711450	0	0	24820.2	0	0	0	0	0	0	120164	86038	71613.2	0	0	0	0	0	6.64044e+06	1.76043e+07	8.99049e+06	5.10865e+06	2.62268e+07	3.05594e+07	1.35947e+07
O15498;O15498-2	0	0	0	3.52023e+06	2.20583e+06	1.40108e+06	282477	372863	1.06321e+06	1.07157e+06	0	426797	2.06645e+06	714897	605664	0	0	0	0	0	0	0	266690	1.3747e+06	0	0	0	402717	0	0	0	0	0	0	0	0	0	0	0	0	0	0	0	373561	653715	516959	945343	589246	0
O15504;O15504-2;O15504-3	0	0	0	0	0	0	0	0	0	1.49183e+06	955722	0	2.49219e+06	2.97671e+06	1.89522e+06	2.11231e+06	3.09577e+06	2.3007e+06	1.27822e+06	2.53936e+06	561377	901865	721489	1.9985e+06	285094	347625	313052	0	863199	0	667226	979130	234645	867851	717574	719368	644377	0	325168	519142	0	0	0	307973	540145	428845	0	0	102160
O15511;O15511-2	0	4708200	4.92568e+06	4.60973e+06	5.43334e+06	8.78055e+06	1.97843e+07	2.93338e+07	1.38804e+06	583858	774394	728781	8.51245e+06	5.47604e+06	7.32285e+06	0	703016	7.78915e+06	1.03221e+07	1.02447e+07	0	0	916278	5.80515e+06	1.71862e+07	4.35736e+06	4.22027e+06	3.59715e+06	4.45365e+06	1.5022e+06	992328	287670	523092	0	1.14151e+07	1.3187e+07	1.01159e+07	0	0	0	5.31492e+06	0	5.809e+07	3.80194e+07	2.91437e+07	5.43849e+06	3.35364e+06	4.77701e+06	3.3226e+06
O15514	548201	0	0	595918	0	0	0	163584	119575	0	0	0	0	0	0	3.28701e+06	0	0	0	0	1.43118e+06	0	0	0	0	5.33578e+06	4.1064e+06	1.09965e+06	3.92791e+06	1.16269e+06	212666	3060600	8.14662e+06	3.07643e+06	2.70329e+06	0	4.25047e+06	5.58028e+06	5.54242e+06	1.04976e+07	2.43022e+06	0	705551	0	0	0	0	0	0
O15516	0	0	0	0	0	0	0	0	0	0	0	0	0	0	0	0	0	0	0	0	0	0	0	0	0	573528	298730	617964	0	211020	93554	196300	0	0	120704	75114.8	0	0	374882	0	0	0	0	0	0	0	0	0	0
O15523;O15523-2;O15523-3	0	0	0	761592	9467.02	130728	63592.9	153804	158586	4.97365e+06	3.5852e+06	4.32649e+06	3.4479e+06	6.38847e+06	5.45861e+06	1.46076e+07	6.91674e+06	2.84243e+06	3.30711e+06	2.82926e+06	5.42769e+06	3.52819e+06	5.65417e+06	4.73343e+06	8.52783e+06	786373	481624	406756	120000	437088	363931	594480	653204	924605	648263	458215	176196	0	251510	149115	2.79922e+06	2.59964e+06	620717	925141	324630	0	0	0	0
O15525	0	0	0	0	0	0	0	0	0	0	0	0	0	0	0	0	0	0	0	0	0	0	0	0	0	4.53536e+06	3.44384e+06	3.92996e+06	1.87396e+06	3.73584e+06	4.12415e+06	1508500	2.01558e+06	2.82334e+06	1.58836e+06	1.92138e+06	1.70503e+06	1.76744e+06	4.30447e+06	4.42899e+06	1.76159e+06	1.05519e+06	456937	1.07779e+06	1.98102e+06	3.04962e+06	775593	789755	1.09251e+06
O15530-3;O15530;O15530-4;O15530-2;Q6A1A2;O15530-5	0	0	0	0	125939	0	0	0	159158	0	0	0	0	0	0	0	0	0	0	0	0	0	0	106086	0	0	0	0	0	0	0	0	0	0	0	0	0	0	0	0	0	0	0	0	0	0	0	0	0
O15533-2;O15533;O15533-3;O15533-4	1.11928e+06	1043000	0	1.5455e+06	1.06707e+06	654030	1.19802e+06	0	6.23345e+06	2.82483e+07	2.67582e+07	2.60518e+07	4.41764e+07	3.36935e+07	3.64953e+07	3.22378e+06	2.09654e+06	4.47612e+07	3.12677e+07	5.34678e+07	1.57704e+07	1.33303e+07	1.95208e+07	2.11147e+07	1.45382e+07	0	129347	0	0	0	0	2271200	338700	4.36556e+06	7.07102e+06	6.60577e+06	7.80712e+06	0	872484	325485	1.26576e+06	474250	9.88009e+06	8.21627e+06	4.75776e+06	6.59086e+06	5.85792e+06	1.0993e+07	2.25886e+07
O15541	126406	0	195167	0	0	0	0	166623	0	0	0	0	0	0	0	0	0	0	0	0	0	0	0	0	0	0	0	0	106114	193423	0	105240	225499	339386	534808	471933	411918	399883	727262	504584	0	0	0	0	0	0	0	0	0
O15550	0	0	0	0	0	0	0	0	0	0	0	0	0	0	0	0	0	0	0	0	0	0	0	0	0	0	0	0	27190.5	38922.7	77965.4	15467	0	0	41780.1	0	0	0	0	0	0	0	0	0	0	0	0	0	0
O15551;O95484;P56747	0	0	0	5.35194e+06	663198	988503	1.10772e+06	1.88699e+06	5.34862e+06	2.85056e+06	1.30786e+06	870460	6.16607e+06	4.28718e+06	6.49788e+06	0	0	3.39472e+06	3.19215e+06	1.46469e+06	8.05908e+06	4.38351e+06	6.53306e+06	392558	2.05014e+06	0	0	0	0	0	0	919040	0	438724	644958	592363	469798	0	0	0	3.33469e+06	4.40738e+06	2.74136e+07	3.75708e+07	2.72282e+07	1.13043e+08	1.07304e+08	7.37512e+07	1.62858e+08
O43143	1.60942e+06	1749600	1.30163e+06	1.55885e+07	3.47023e+06	2.88115e+06	3.55058e+06	3.36709e+06	7.15747e+06	1.31413e+07	1.01006e+07	1.24743e+07	5.82183e+06	6.25195e+06	5.43207e+06	7.38721e+06	1.7778e+06	2.13067e+06	2.24188e+06	3.0357e+06	1.12712e+07	1.20382e+07	1.11925e+07	878878	6.20297e+06	2.52937e+07	3.34484e+07	4.52465e+07	1.6592e+07	1.68658e+07	2.21038e+07	29343000	3.31363e+07	2.34067e+07	6.0015e+07	6.45353e+07	3.61784e+07	6.01851e+07	6.37369e+07	5.88943e+07	1.30571e+07	1.35169e+07	2.41165e+06	3.85172e+06	3.08045e+06	0	0	0	0
O43148;O43148-2	0	261430	0	3.20032e+06	1.94209e+06	2.39645e+06	4.19604e+06	3.21617e+06	2.24727e+06	2.83212e+06	2.09853e+06	2.38233e+06	0	186399	493153	0	1.55984e+06	204472	362957	367101	1.32078e+06	1.05596e+06	1.64938e+06	0	998059	90437.8	842607	349141	0	0	0	263660	1.95228e+06	550301	313885	441533	118548	257675	686791	221098	5.4803e+06	3.15417e+06	1.66697e+06	1.45584e+06	386128	0	0	0	0
O43149;O43149-3;O43149-2	0	0	0	410719	1405.99	12332	38415.2	9822.72	4767.88	0	0	0	46076.8	81334.1	5501.24	0	0	0	24015.8	22893.1	0	0	37652.5	7366.11	0	0	0	0	0	0	0	0	0	0	0	0	0	0	0	0	0	0	0	0	0	0	0	0	0
O43150-2;O43150	0	0	0	136709	65153	55269.4	0	0	0	0	0	0	0	0	0	0	0	0	0	0	0	0	0	0	0	0	0	0	0	0	0	0	0	0	0	0	0	0	0	0	0	0	0	0	0	0	0	0	0
O43156	0	0	0	402238	137212	220600	255605	252654	73538.6	0	0	0	62043.6	0	199704	0	0	0	0	0	0	381441	153226	0	0	0	0	0	0	0	0	0	0	0	0	0	0	0	0	0	0	0	0	0	0	0	0	0	0
O43159	0	0	0	0	0	0	0	0	0	0	0	0	0	0	0	0	0	0	0	0	0	0	0	0	0	2.88749e+06	1.94821e+06	3.19188e+06	2.94562e+06	2.13737e+06	4.79863e+06	4828300	1.5293e+06	4.63479e+06	3.14253e+06	5.83549e+06	3.08329e+06	3.0708e+06	7.81009e+06	4.25229e+06	365267	261954	0	0	0	0	0	0	0
O43164-2;O43164	123214	0	0	280975	0	189298	139932	215336	0	0	0	0	0	0	0	0	0	0	0	0	0	0	0	0	0	0	0	0	0	0	0	0	0	0	0	0	0	0	0	0	0	0	0	0	0	0	0	0	0
O43166-3;O43166-2;O43166	0	0	0	24945.7	0	0	0	0	0	0	0	0	336609	525820	312689	408858	1.27078e+06	53886.5	154636	144897	0	0	0	15070.4	147915	0	0	0	0	41594.6	0	144550	0	172360	226306	73569.2	25274.3	0	46922.2	0	0	179153	0	0	0	0	0	0	0
O43167;O43167-2	0	0	0	0	0	0	0	0	0	162929	121581	0	0	0	0	0	0	0	0	0	0	224789	0	0	0	55173.3	187782	83234.3	0	0	0	0	0	0	0	0	0	0	0	0	0	0	0	0	0	0	0	0	0
O43169	1.92456e+07	18133000	1.50678e+07	3.67232e+07	5.8075e+07	4.87849e+07	3.37356e+07	1.82219e+07	1.04805e+08	8.02763e+07	5.88231e+07	4.5717e+07	2.57594e+08	2.28852e+08	2.12205e+08	1.99959e+07	1.44259e+06	1.11142e+08	1.0004e+08	9.98795e+07	1.36727e+08	1.34198e+08	1.5535e+08	2.52497e+08	6.43594e+07	0	0	3.31458e+07	0	0	0	37339000	9.84857e+06	3.42952e+07	1.19894e+07	1.52954e+07	2.1415e+07	5.89362e+06	3.17667e+06	7.50652e+06	2.1313e+07	2.43717e+07	1.03681e+08	4.80066e+07	1.81049e+07	2.73899e+08	2.70368e+08	2.13003e+08	3.1088e+08
O43172-2;O43172	72989.7	196350	0	4.99275e+06	1.77804e+06	2.24478e+06	911198	885156	3.29616e+06	3.05063e+07	2.61003e+07	2.75059e+07	1.27333e+07	1.11386e+07	1.00049e+07	4.51086e+07	1.03677e+07	8.48023e+06	8.79054e+06	1.07587e+07	2.53311e+07	2.22093e+07	3.24371e+07	708940	1.32422e+07	1.88275e+07	2.07042e+07	2.35137e+07	7.99964e+06	5.90711e+06	9.30889e+06	14172000	1.12412e+07	1.76172e+07	4.38786e+07	4.03749e+07	2.25488e+07	4.95313e+07	4.71285e+07	4.50788e+07	3.94285e+07	2.28815e+07	1.22003e+06	3.24208e+06	2.90524e+06	0	0	0	37674.7
O43175	2.1321e+07	18382000	2.62868e+07	3.88291e+07	1.58822e+07	1.76466e+07	2.83423e+07	3.39567e+07	3.00937e+07	2.44357e+06	2.47602e+06	2.09982e+06	1.27538e+06	144016	1.65762e+06	0	510370	2.69121e+06	1.20874e+06	3.7245e+06	221089	119714	0	8.82076e+06	2.34344e+06	436498	611813	399368	60109.3	0	0	0	1.16524e+06	56345.5	0	0	0	0	0	0	0	161535	3.01865e+06	2.40456e+06	1.70529e+06	339121	400300	1.15314e+06	486378
O43181	0	0	0	0	0	0	0	0	0	1.87783e+06	2.163e+06	1.65413e+06	3.13612e+07	3.23717e+07	2.91998e+07	0	6.54893e+06	3.31108e+07	3.31372e+07	3.53278e+07	0	0	0	3.76849e+07	7.45151e+06	0	0	0	0	0	0	1989400	2.17103e+06	2.81758e+06	3.1953e+06	2.40243e+06	1.69874e+06	0	0	694436	913278	2.54782e+06	5.5218e+06	4.60715e+06	4.07396e+06	2.8633e+07	1.33267e+07	4.40055e+06	1.56518e+07
O43189-2;O43189	0	0	0	0	0	0	0	0	0	0	0	0	0	0	0	0	0	0	0	0	0	0	0	0	0	1.195e+06	1.31445e+06	911544	0	0	733489	0	0	111485	883888	419069	353912	0	0	0	0	0	0	0	0	0	0	0	0
O43194	0	0	0	0	0	0	0	0	0	0	0	0	0	0	0	0	0	0	0	0	0	0	0	0	0	0	0	0	0	0	0	0	0	0	0	0	0	0	0	0	0	0	0	800655	0	477803	929747	2.20307e+06	2.1978e+06
O43237;O43237-2	615402	843400	1.0601e+06	2.6909e+06	6.18482e+06	7.17159e+06	3.68176e+06	3.2384e+06	1.10995e+06	5.33917e+06	4.39564e+06	4.7918e+06	1.27435e+06	964063	1.66492e+06	4.76849e+06	3.99715e+06	315738	463472	868225	8.43136e+06	6.84175e+06	8.51188e+06	3.36316e+06	1.97221e+06	33947.4	16851	0	0	60180	35498.2	0	0	40840	0	0	0	0	0	0	0	0	5.58047e+06	3.33192e+06	2.46487e+06	319053	140091	0	416581
O43242;O43242-2	3.08293e+06	3962200	4.59383e+06	2.40238e+07	1.0203e+07	1.06878e+07	9.74774e+06	8.75102e+06	9.68652e+06	6.5826e+06	8.16756e+06	5.75699e+06	75051.3	647242	389117	1.86769e+06	1.39721e+06	373746	356940	687592	2.45396e+07	1.77125e+07	2.20227e+07	1.99978e+06	297001	288825	417997	188186	0	0	0	243630	5.63124e+06	0	79727.4	90962.4	0	0	188331	0	1.19402e+06	2.82794e+06	4.35107e+06	2.0535e+06	1.39666e+06	0	0	0	0
O43251-6;O43251-8;O43251-10;O43251-2;O43251;O43251-5;O43251-3;O43251-4;O43251-9;O43251-7;Q9NWB1-4;Q9NWB1-5;Q9NWB1-2;A6NFN3;A6NFN3-2	0	0	0	327313	433688	432726	985906	622427	331977	1.7849e+06	1.86751e+06	1.39275e+06	1.56422e+06	853756	1.48288e+06	0	0	0	0	408745	642992	900540	1.86115e+06	0	916664	1.85093e+07	7.26584e+06	1.09143e+07	7.8472e+06	7.2164e+06	8.63899e+06	2266800	1.84528e+06	1.56987e+06	6.51364e+06	7.00495e+06	5.35956e+06	4.5049e+06	4.50508e+06	5.13466e+06	4.28482e+06	3.79796e+06	1.44501e+06	2.14437e+06	1.33637e+06	224350	483201	0	252972
O43252	292999	264770	207844	3.81145e+06	2.11906e+06	2.82892e+06	806876	1.09971e+06	505911	0	0	0	0	0	0	0	2.36649e+06	0	0	0	0	0	0	257620	172111	0	0	17256.7	0	0	0	0	0	0	0	0	0	0	0	0	0	0	0	193305	0	0	0	0	0
O43257	0	0	0	0	0	0	0	0	0	0	0	0	0	0	0	0	0	0	0	0	0	0	0	0	0	0	1.24894e+06	507510	0	878330	1.75075e+06	0	0	0	1.02567e+06	0	0	1.41557e+06	1.73999e+06	2.28832e+06	0	0	0	0	0	0	0	0	0
O43264;O43264-2	0	582740	28786.2	1.94824e+06	1.34537e+06	2.75338e+06	1.67605e+06	1.05922e+06	1.47443e+06	1.57324e+06	859057	1.4663e+06	990588	1.39549e+06	1.20247e+06	81750.5	163331	786694	744117	719713	1.59423e+06	1.48312e+06	2.66917e+06	5.23538e+06	830585	0	0	0	0	0	0	20218	77227.6	46245.2	0	0	48171.7	0	0	0	0	0	629716	78991.2	619069	458520	0	210555	408670
O43272;O43272-2;O43272-1	0	0	0	144035	0	287378	0	0	0	0	0	0	80577.3	0	0	0	94724.8	0	0	0	0	0	0	35340.2	0	0	0	0	0	0	0	0	0	0	0	0	0	0	0	0	0	0	0	0	0	184185	204768	221231	1.101e+06
O43278-2	0	0	0	244865	67578.3	100677	365363	342022	1.59873e+06	134132	0	0	0	0	0	697086	0	0	0	0	0	0	0	228747	0	0	0	0	0	0	0	0	0	0	0	0	0	0	0	0	0	0	2.04889e+06	2.55137e+06	2.6091e+06	1.21632e+07	1.88526e+07	1.7227e+07	1.03077e+07
O43286	0	779320	0	429901	656834	587102	549427	408044	753266	1.19321e+06	0	0	1.59351e+06	1.64238e+06	1.30469e+06	0	0	874509	719776	713262	1.09696e+06	1.30631e+06	1.8606e+06	1.38427e+06	483778	75394	88252	0	0	0	0	513350	116244	197413	458748	0	426209	0	129600	0	1.05992e+06	476368	1.1534e+06	585578	378046	0	1.13586e+06	1.125e+06	0
O43290	37653.2	0	0	1.2106e+06	80313.8	161834	564080	397396	470981	1.3236e+07	1.24024e+07	1.1715e+07	7.57332e+06	6.02303e+06	7.15995e+06	4.11117e+07	4.74402e+06	5.31912e+06	3.47946e+06	6.29437e+06	9.36721e+06	7.40619e+06	8.99026e+06	390877	1.62963e+07	2.24286e+06	3.80588e+06	2.67397e+06	4.55786e+06	2.35255e+06	3.07436e+06	13092000	7.862e+06	1.47594e+07	3.52221e+07	3.52188e+07	3.30656e+07	3.63483e+07	4.23616e+07	3.97292e+07	6.94329e+06	8.37063e+06	736057	643791	676436	0	0	0	0
O43291;O43291-2	6.01619e+06	2333100	1.19104e+06	6.27926e+06	3.47787e+06	2.18276e+06	5.23193e+06	4.22141e+06	4.40871e+06	7.58303e+06	5.51981e+06	6.91682e+06	1.31961e+07	9.91409e+06	1.05614e+07	2.76833e+07	1.28489e+07	5.59358e+06	4.17209e+06	6.16729e+06	8.68849e+06	1.05955e+07	1.08605e+07	1.42675e+07	1.32764e+07	0	0	0	0	359313	210476	1273600	0	3.44308e+06	212341	793779	1.58429e+06	0	0	0	3.02672e+06	3.73642e+06	6.12321e+06	2.59784e+06	6.6785e+06	1.40099e+07	1.18446e+07	1.44995e+07	1.83955e+07
O43292;O43292-2	0	0	0	1.70351e+06	452162	956101	0	327205	538380	5.54711e+06	1.93137e+06	2.40823e+06	2.22444e+06	989491	2.85871e+06	0	0	1.022e+06	1.04784e+06	960962	4.32662e+06	4.161e+06	5.72063e+06	979095	317338	0	72505.7	0	0	0	0	114450	0	57461.4	0	0	0	0	0	0	0	0	725767	1.48689e+06	249129	1.47134e+06	1.55782e+06	725688	2.59068e+06
O43293;O43293-2	0	0	0	0	0	0	0	0	0	514646	1.24886e+06	291465	3.39046e+06	3.43179e+06	2.32709e+06	3.23792e+06	6.04469e+06	863162	2.1805e+06	1.00269e+06	585252	1.16666e+06	1.27032e+06	1.82169e+06	1.45466e+07	135101	0	0	0	65721.7	0	686500	0	1.08895e+06	1.98965e+06	1.95575e+06	986709	0	0	0	1.16711e+06	1.48198e+06	433987	424239	180004	0	0	0	0
O43301	0	0	0	197755	140684	281015	114967	0	77382.1	0	0	0	0	0	0	0	0	0	0	0	0	0	0	0	0	0	0	0	0	0	0	0	0	0	0	0	0	0	0	0	0	0	0	0	0	0	0	0	0
O43303-2;O43303	0	0	0	0	0	0	0	0	0	412788	230542	271859	0	0	0	393441	47339.4	0	0	0	74268.6	133960	507145	124679	527787	0	0	0	0	0	0	16152	0	0	0	0	0	0	0	0	0	0	0	0	0	0	0	0	0
O43306-2;O43306	0	0	0	0	0	0	0	0	0	136595	153725	259086	132780	106748	0	0	0	0	90487.3	132572	133289	0	99710.7	0	0	0	0	0	0	0	0	0	0	0	0	0	0	0	0	0	0	0	30753.8	0	0	418724	499737	791654	320409
O43314-2;O43314	0	0	0	288075	121064	185187	0	0	0	107368	0	0	0	0	0	0	0	0	0	0	0	0	73331.1	0	0	248767	106534	155299	80658.9	64092.7	0	0	0	0	0	0	0	0	0	0	0	0	54877.9	0	0	0	0	0	0
O43318-2;O43318;O43318-4;O43318-3	0	0	0	0	0	0	314620	354638	0	0	0	0	0	0	0	0	0	0	0	0	0	0	0	0	0	0	0	0	0	0	0	0	0	0	131381	0	0	0	0	0	0	0	0	0	0	0	0	0	0
O43324;O43324-2	8.35933e+06	8737500	1.05111e+07	4.33271e+06	5.24392e+06	8.30066e+06	6.507e+06	9.84918e+06	8.79325e+06	6.22014e+07	6.16077e+07	6.19578e+07	2.26119e+07	1.82435e+07	2.13202e+07	3.62127e+07	0	2.16716e+07	2.38326e+07	1.73094e+07	5.23154e+07	4.57381e+07	5.327e+07	2.64553e+07	6.34353e+06	165004	0	0	0	0	0	781530	1.30119e+06	868992	2.93432e+06	1.6923e+06	6.93156e+06	990256	2.27219e+06	2.00936e+06	2.11015e+06	1.37415e+06	2.54674e+06	4.0208e+06	1.91677e+06	511253	3.1408e+06	1.74474e+06	2.3879e+06
O43353;O43353-2	273328	0	0	756689	312196	409826	846345	587331	0	0	0	0	0	0	0	1.09626e+06	0	0	0	0	0	0	0	0	0	0	0	0	0	0	0	0	0	0	0	0	0	0	0	0	0	0	0	0	0	0	0	0	0
O43379-4;O43379;O43379-2;O43379-3	0	21715	71771.5	214722	51309.9	75604.3	146185	50630.2	64432.8	0	0	0	0	0	0	0	0	0	0	0	0	0	0	0	0	0	0	0	0	0	0	0	0	0	257501	0	0	0	0	0	0	0	0	0	0	0	0	0	0
O43390;O43390-3	0	1267200	200357	7.83964e+06	2.95257e+06	3.02367e+06	3.86398e+06	1.86578e+06	3.68995e+06	8.36509e+07	7.57435e+07	8.94027e+07	3.72006e+07	3.2496e+07	3.60138e+07	8.84066e+07	2.97567e+07	2.31687e+07	2.21296e+07	2.35899e+07	9.2567e+07	1.04026e+08	1.02302e+08	3.35067e+07	4.87139e+07	2.46975e+08	2.17286e+08	2.34358e+08	8.91847e+07	1.05531e+08	1.25586e+08	97381000	7.61014e+07	8.93829e+07	3.07446e+08	3.25505e+08	2.3944e+08	4.47615e+08	4.72764e+08	4.63681e+08	6.83122e+07	4.62991e+07	8.7987e+07	1.5103e+08	1.36639e+08	541355	0	0	924593
O43390-2;O43390-4	0	0	0	0	0	0	0	0	0	0	0	0	119633	0	117267	0	0	0	0	0	325097	319544	0	0	0	363548	450084	978369	0	0	246949	755690	575444	252564	1.19992e+06	2.05277e+06	1.07859e+06	1.91243e+06	2.16854e+06	2.36431e+06	0	0	643053	1.32558e+06	193202	0	0	0	0
O43395;O43395-3	115273	0	104743	3.02552e+06	1.74239e+06	1.30867e+06	737816	430333	958168	2.38438e+07	2.23953e+07	2.34742e+07	1.3147e+07	9.65057e+06	9.0228e+06	5.75285e+07	2.06088e+07	7.16743e+06	8.29731e+06	1.0789e+07	1.88337e+07	1.82101e+07	1.81682e+07	0	9.51723e+06	1.0465e+07	1.41599e+07	1.05852e+07	1.16255e+07	6.3429e+06	7.84005e+06	11074000	8.51964e+06	1.99108e+07	2.66009e+07	3.09065e+07	2.30387e+07	2.48825e+07	3.50571e+07	2.59871e+07	2.71286e+07	2.08076e+07	5.2514e+06	2.1462e+06	1.03237e+06	0	2.06242e+06	5.89876e+06	0
O43396	1.21905e+07	14207000	1.4141e+07	2.49136e+07	1.40961e+07	1.3351e+07	1.96259e+07	2.09182e+07	1.17773e+07	2.84014e+06	848048	1.80874e+06	199385	0	179655	0	0	208343	458663	274465	6.39791e+06	5.13862e+06	7.68158e+06	875960	735102	187816	668239	0	0	0	330526	160950	3.31858e+06	186130	0	0	0	0	0	0	9.83369e+06	3.2774e+06	678899	552299	364416	0	0	0	0
O43399;O43399-5;O43399-7	4.8744e+07	20565000	2.7051e+07	2.47215e+07	5.66644e+07	4.87693e+07	5.21326e+07	6.69778e+07	5.10917e+07	560375	0	0	1.16367e+06	1.61091e+06	990627	0	0	581441	579593	425948	0	0	0	9.44001e+06	647116	0	0	0	0	0	0	0	578311	0	0	0	0	0	0	0	0	0	4.89252e+07	3.91702e+07	3.58291e+07	1.10171e+08	6.62498e+07	4.17261e+07	7.44334e+07
O43399-2;O43399-4;O43399-3;O43399-6	834805	0	784411	1.42733e+06	0	0	1.76917e+06	1.33221e+06	0	0	0	0	0	0	0	0	0	0	0	0	0	0	0	0	0	0	0	0	0	0	0	0	0	0	0	0	0	0	0	0	0	0	2.50584e+06	742602	1.7753e+06	4.34959e+06	0	0	0
O43402;O43402-2	1.18882e+06	0	0	1.97242e+06	0	0	0	0	924196	1.17025e+07	1.38621e+07	1.6544e+07	2.57697e+07	1.85241e+07	1.9039e+07	3.95196e+06	1.38497e+07	1.88587e+07	3.31911e+07	2.62947e+07	6.26697e+06	2.24491e+06	9.36966e+06	1.4152e+07	1.81756e+07	0	207645	0	0	0	0	1897100	565564	3.8719e+06	448235	1.35066e+06	2.10277e+06	0	0	0	2.20652e+06	2.02178e+06	3.45677e+06	3.67568e+06	0	3.07543e+06	3.21861e+06	6.97002e+06	9.14166e+06
O43405;O43405-2	0	0	0	0	0	0	37680.2	0	54905.1	47564.5	0	0	208754	156801	134544	300459	0	0	0	0	100565	0	0	967809	168259	71455.7	140977	0	0	159925	123508	0	0	0	0	0	0	0	0	0	649121	0	0	0	0	0	0	0	0
O43414-3;O43414-2;O43414	0	0	0	0	0	0	0	0	0	235858	419554	0	0	593893	587174	0	0	0	0	173497	0	327728	431292	896944	0	0	0	0	0	0	0	0	0	0	170683	275537	0	0	0	0	0	0	0	0	0	0	0	0	0
O43422;O43422-2	0	0	0	0	0	44164.8	0	0	0	2.00181e+06	2.3408e+06	1.81749e+06	0	0	0	1.03409e+06	0	0	0	39810	1.08193e+06	1.35188e+06	1.66224e+06	0	0	0	0	0	0	0	0	0	25725.5	0	0	0	0	0	0	0	195395	0	0	0	0	0	0	0	0
O43426;O43426-4;O43426-2;O43426-5	0	0	0	0	0	0	0	0	0	906115	1.46153e+06	1.29163e+06	100771	29512.8	38694.6	342850	0	59241.5	36208.3	77542.2	326059	450628	193593	0	248093	0	0	0	0	0	0	0	0	0	0	0	0	0	0	0	0	0	76296.8	124201	69069.1	0	0	0	0
O43427-2;O43427	0	0	161803	104651	0	0	0	0	232565	616023	458428	1.07541e+06	1.64429e+06	465290	1.22141e+06	0	0	1.68653e+06	3.10426e+06	1.29407e+06	798685	846887	1.04666e+06	141671	549533	0	0	0	0	0	0	17716	0	0	0	0	0	0	0	0	5.36146e+06	1.06992e+06	0	0	0	0	0	0	0
O43432;O43432-3;O43432-4;O43432-2	0	0	0	0	0	0	0	0	0	388160	556502	477315	608856	239542	471436	278247	244120	369093	404588	300620	465803	532020	343637	548607	796140	0	0	0	0	0	0	38258	0	53464.1	0	0	0	0	0	0	0	0	0	0	0	0	0	0	0
O43447;O43447-2	142896	0	539410	708847	1.01608e+06	1.4194e+06	0	0	409603	1.61362e+07	1.34425e+07	1.98906e+07	7.54035e+06	4.56987e+06	8.40543e+06	1.76797e+06	5.6748e+06	4.48074e+06	4.43317e+06	5.35303e+06	2.13509e+07	1.93029e+07	1.09794e+07	133257	3.27743e+06	2.07867e+06	7.80076e+06	2.18039e+06	2.02501e+06	938301	180214	4600500	6.66924e+06	7.9708e+06	2.99192e+07	1.7787e+07	3.50707e+07	2.04911e+07	2.66163e+07	2.59499e+07	1.45349e+07	5.25728e+06	0	1.05925e+06	2.38044e+06	0	320043	322029	0
O43463;O43463-2	0	0	0	0	0	0	0	0	0	0	0	0	0	0	0	0	0	0	0	0	0	0	0	0	0	470018	1.57146e+06	1.13656e+06	202869	758296	734344	0	0	174158	0	0	0	0	0	0	0	0	0	0	0	0	0	0	0
O43464-3;O43464;O43464-2;O43464-4	374333	521980	180332	2.1568e+06	2.61761e+06	2.49936e+06	3.00227e+06	1.86032e+06	3.96429e+06	142572	0	0	386412	189084	180355	0	423916	0	0	0	0	0	0	308598	383998	0	0	0	0	0	1.4314e+07	0	0	68018	0	85821.8	0	0	0	0	527281	0	866877	0	0	1.30424e+06	359180	0	1.81751e+06
O43488;Q8NHP1	3.60505e+06	4027900	3.21235e+06	4.56116e+06	1.23673e+07	9.50738e+06	7.03618e+06	6.97402e+06	8.46255e+06	0	0	0	0	0	0	0	0	0	0	0	0	0	0	381354	0	0	0	0	0	0	0	0	0	0	0	0	0	0	0	0	0	0	229755	1.51658e+06	700334	0	0	0	0
O43491;O43491-3;O43491-2	873041	1122100	1.26084e+06	8.39076e+06	5.79986e+06	6.65483e+06	7.53628e+06	4.4606e+06	5.60422e+06	1.64729e+06	1.90147e+06	1.579e+06	1.72579e+07	1.45934e+07	1.16961e+07	378349	0	1.14631e+07	1.58608e+07	1.3985e+07	1.39377e+06	958512	1.60862e+06	8.0743e+06	5.80327e+06	319461	44683.6	629971	0	0	0	598740	36298.2	683047	5.93769e+06	7.26985e+06	3.91111e+06	226407	328908	192375	9.4386e+06	5.5192e+06	758038	501358	589935	58660.5	104487	56294.7	0
O43491-4	0	0	98793.1	0	141356	105431	450045	304154	323795	0	0	0	188982	146623	150321	0	0	182247	0	44848.7	0	0	0	263992	214317	0	0	0	0	0	0	0	0	0	0	0	60764.3	0	0	0	0	0	0	0	0	0	0	0	0
O43493-2;O43493-5;O43493-3;O43493;O43493-4;O43493-6	4.22642e+06	526730	1.86462e+06	402627	3.38036e+06	1.67332e+06	2.33871e+06	1.55091e+06	3.1404e+06	948243	302564	607291	1.17473e+06	809861	590716	1.87053e+06	169836	336195	42412.9	242928	1.43875e+06	599203	1.38723e+06	3.56145e+06	562006	0	0	0	0	0	0	77425	111089	113961	71326.2	0	126962	0	0	110849	226724	1.08322e+06	296634	0	0	1.56761e+06	2.95106e+06	2.11734e+06	2.43696e+06
O43504	7.82842e+06	4418500	5.22687e+06	50531.6	271716	0	5.30307e+06	0	1.71145e+07	4.58101e+07	5.72215e+07	6.06168e+07	1.00339e+07	1.40117e+07	8.26572e+06	8.57409e+07	0	1.4792e+07	9.5334e+06	1.28984e+07	8.10644e+07	7.64278e+07	1.2807e+08	3.69146e+07	2.57118e+07	0	0	0	0	0	0	1399600	0	1.40925e+06	5.38154e+06	5.24913e+06	987678	0	0	0	7.88798e+06	6.03536e+06	4.67142e+06	1.21541e+06	5.44096e+06	3.03992e+06	4.94851e+06	6.32021e+06	3.63433e+06
O43505	0	0	0	167516	63289.1	0	0	38143.6	47508.6	409530	291769	149069	1.07438e+06	1.29711e+06	1.84736e+06	0	131151	357159	128092	0	164138	188889	349816	898800	0	0	0	0	0	0	0	0	0	42885.9	0	0	0	0	0	0	0	0	282124	0	0	584111	588653	1.03216e+06	928787
O43513	0	0	0	0	0	0	0	0	0	0	0	0	0	0	0	0	0	0	0	0	0	0	0	0	0	0	0	0	0	0	181152	147600	0	150533	1.28566e+06	1.16704e+06	2.4005e+06	0	0	739516	0	0	0	0	0	0	0	0	0
O43516-2;O43516;O43516-3;O43516-4	0	0	0	0	0	0	0	0	0	0	0	0	0	0	0	0	624180	0	0	0	0	0	0	0	0	0	0	0	0	0	0	0	0	0	0	0	0	0	0	0	0	0	1.01844e+06	684937	705942	656077	0	0	332933
O43520	0	0	0	0	0	0	0	0	0	46383.7	0	0	0	0	0	0	0	0	0	0	0	0	0	0	129966	0	0	0	0	0	0	0	33912.7	53775.4	0	0	0	0	0	0	0	0	0	66283.4	93681.7	1.16207e+06	0	183748	271914
O43556;O43556-4;O43556-3	237088	0	0	127231	0	0	229277	214722	153022	280661	210856	142466	99730.5	0	0	0	0	177647	148237	251113	0	280804	0	0	0	0	0	0	0	0	0	0	0	0	0	0	0	0	0	0	0	0	0	955361	444204	5.87285e+06	1.49914e+07	1.73672e+07	4.86983e+06
O43567	0	0	0	0	275926	0	503151	460031	529869	538137	0	0	0	0	0	993131	447449	0	0	0	0	0	0	291606	0	0	0	0	0	0	0	0	0	0	0	0	0	0	0	0	0	0	0	0	0	0	0	0	0
O43572	0	0	0	43850.6	473759	518168	216500	83046	42665.3	0	0	0	0	0	0	0	94342.5	0	0	0	0	0	0	0	0	0	0	0	0	0	0	0	0	0	0	0	0	0	0	0	0	0	0	0	0	0	0	0	0
O43581;O43581-2	0	0	0	0	0	0	0	0	0	130181	522250	407580	0	0	0	0	0	0	0	147256	0	236231	0	0	0	0	0	0	0	0	0	0	0	0	0	0	0	0	0	0	0	0	0	0	0	0	0	0	0
O43583	502182	0	0	433265	5.57091e+06	5.90063e+06	8.00447e+06	1.16124e+07	1.28409e+06	1.72426e+06	1.03274e+06	912148	0	0	0	0	837295	0	0	0	830496	1.02221e+06	2.43369e+06	687069	9.67976e+06	2.13686e+06	2.17404e+06	3.20615e+06	3.06531e+06	8.06247e+06	1.49389e+07	163520	0	0	0	0	0	0	0	0	0	1.20963e+06	7.01665e+06	4.58455e+06	0	168910	494076	4.14132e+06	874615
O43592	0	0	31372.3	1.07913e+06	768285	2.45634e+06	157759	0	56859	0	0	0	0	0	0	0	0	0	0	0	0	0	0	0	0	0	0	0	0	0	0	0	0	0	0	0	0	0	0	0	0	0	0	0	0	0	0	0	0
O43597	0	0	0	0	0	0	129781	0	0	844818	248697	223082	0	0	0	0	542105	0	0	0	0	0	0	194750	188280	0	111684	0	0	65011.4	79495.8	0	0	0	0	0	0	0	0	0	0	0	1.60411e+06	636279	932434	386787	357328	0	0
O43598;O43598-2	5.78734e+06	10777000	7.06746e+06	1.23681e+07	1.38688e+07	2.29796e+07	9.00208e+06	1.18874e+07	2.06404e+07	0	0	0	0	0	0	0	0	0	0	0	0	0	0	0	0	0	0	0	0	0	0	0	0	0	0	0	0	0	0	0	0	0	0	0	0	0	0	0	0
O43615	1.92208e+06	2851000	2.77498e+06	8.22395e+06	2.83299e+07	2.5612e+07	2.07001e+07	1.06487e+07	7.43868e+06	225290	464389	197810	1.07776e+06	1.07394e+06	1.16162e+06	0	1.61037e+07	392987	731374	1.26094e+06	310186	202896	0	8.68969e+06	613835	885231	1.36673e+06	833554	0	1.05276e+06	719903	13590	239713	0	95342.7	152722	0	0	0	0	0	0	1.08247e+07	1.3943e+07	6.98869e+06	2.43409e+06	812921	1.44914e+06	1.0692e+06
O43617;O43617-2	4.07911e+06	1449200	5.94851e+06	3.091e+06	2.40408e+06	2.38919e+06	4.93083e+06	6.61332e+06	3.81911e+06	500171	1.52418e+06	815735	420365	280497	399961	0	0	0	429877	291071	0	585590	978893	390258	344803	0	0	0	0	0	0	0	0	0	0	0	0	0	0	0	706866	0	0	421716	0	0	444952	392851	0
O43633	1.70011e+06	1224600	0	603075	2.35598e+06	397256	2.75505e+06	4.15558e+06	1.52106e+06	1.86602e+06	0	1.12297e+06	689079	470425	622951	0	4.53322e+06	0	0	0	970403	1.0023e+06	1.56195e+06	1.8651e+06	0	0	0	0	0	449497	0	0	0	0	0	0	0	0	0	0	0	0	3.48927e+06	3.06535e+06	3.23597e+06	1.72219e+06	4.3998e+06	1.93602e+06	2.51802e+06
O43653	0	0	0	0	0	0	0	0	0	0	0	0	0	0	0	0	0	0	0	0	0	0	0	0	0	0	0	0	0	0	0	0	0	0	0	0	0	0	0	0	0	0	0	0	694678	1.44038e+06	4.7013e+06	3.74059e+06	1.48637e+06
O43657	0	0	0	234896	0	0	604093	409271	4.55919e+06	0	0	0	0	0	0	0	0	0	0	0	0	0	314803	647750	0	0	0	0	0	0	0	0	72198.9	0	0	0	0	0	0	0	0	0	0	0	0	1.89172e+06	6.99869e+06	0	0
O43660;O43660-2	0	0	0	0	0	0	0	0	0	4.68189e+06	3.05697e+06	3.42751e+06	584405	402068	1.02625e+06	1.16786e+06	0	342961	81845.9	449670	2.34064e+06	1.56962e+06	2.54586e+06	70869.5	341314	3.42197e+06	4.99741e+06	8.11332e+06	1.51996e+06	1.85945e+06	4.03113e+06	6894300	4.03884e+06	4.81873e+06	2.35592e+07	2.47319e+07	2.14024e+07	4.37664e+07	3.88987e+07	3.00019e+07	1.46597e+06	1.24902e+06	5.67584e+06	9.76242e+06	5.02124e+06	22833.8	0	0	71558.1
O43663-4;O43663-2	0	0	0	67385.3	0	70626.5	0	0	45285.8	1.47907e+06	1.1704e+06	1.28889e+06	5.5079e+06	6.90342e+06	5.55738e+06	3.99699e+06	5.67911e+06	1.82416e+06	794044	2.73289e+06	4.28499e+06	5.53723e+06	6.53457e+06	4.51577e+06	1.58029e+07	1.17637e+06	1.51632e+06	1.96627e+06	1.38491e+06	173252	1.9689e+06	790350	1.09033e+06	538556	921112	1.83035e+06	1.5169e+06	956956	733264	827039	684515	843508	768835	1.54466e+06	39795.7	880922	0	433625	65549.8
O43665-3;O43665-2;O43665	1.94126e+06	783840	1.77218e+06	2.07954e+06	2.03539e+06	2.33561e+06	1.01871e+07	2.21136e+06	1.91857e+06	0	0	0	0	0	0	0	0	0	0	0	0	0	0	0	0	0	0	0	0	0	0	0	0	0	0	0	0	0	0	0	0	0	2.16676e+06	0	1.14203e+06	0	0	0	0
O43670-2;O43670;O43670-4;O43670-3	0	0	0	0	1.42885e+06	2.50439e+06	2.4575e+06	2.20966e+06	288293	1.41435e+07	1.02473e+07	1.26369e+07	8.84993e+06	6.51533e+06	8.30597e+06	0	1.17848e+07	1.26707e+06	2.97405e+06	2.94935e+06	8.84344e+06	9.31883e+06	1.38827e+07	0	8.50521e+06	1.31206e+07	3.57657e+07	2.58202e+07	2.30793e+07	1.931e+07	3.23377e+07	5026700	1.32755e+06	3.28082e+06	4.15282e+07	3.77355e+07	3.56546e+07	4.87418e+07	5.48099e+07	4.94793e+07	2.88578e+07	1.25894e+07	3.46968e+07	6.80507e+06	4.5237e+06	0	0	0	0
O43674;O43674-2	956958	0	0	3.49853e+06	0	0	0	0	3.16972e+06	7.84761e+06	2.78043e+06	2.19653e+06	3.30148e+07	1.73415e+07	2.93478e+07	0	9.29525e+06	1.84751e+07	3.43016e+07	2.28588e+07	0	0	0	2.57364e+07	1.34907e+07	0	0	0	0	0	0	5732500	0	8.03369e+06	1.20827e+06	1.92119e+06	1.46046e+06	0	0	0	0	1.52439e+06	1.15437e+07	1.36816e+07	7.01751e+06	5.42966e+07	9.29488e+06	2.60543e+06	2.80702e+07
O43676	0	0	0	0	0	0	0	0	381310	2.33038e+06	3.91262e+06	5.66912e+06	7.58039e+06	1.32275e+07	1.41855e+07	0	9.1062e+06	1.83934e+07	1.98127e+07	2.03878e+07	0	0	0	2.34571e+07	1.26757e+07	0	0	0	0	0	0	5304000	707314	5.01161e+06	0	0	1.61189e+06	0	0	0	1.64965e+06	4.3929e+06	3.09142e+06	1.58462e+07	8.48767e+06	5.39375e+07	1.75204e+07	1.0609e+07	3.84618e+07
O43677	0	0	0	0	0	0	0	0	966836	0	0	1.58784e+06	8.46607e+06	1.38547e+07	6.17021e+06	0	0	5.07823e+06	7.30686e+06	8.47192e+06	0	0	0	9.23437e+06	0	0	0	0	0	0	0	0	0	0	0	0	0	0	2.57993e+06	0	0	0	0	0	0	0	0	0	0
O43678;O43678-2	3.72979e+06	707320	2.2276e+06	7.23442e+06	0	2.51858e+06	2.06531e+06	534603	4.45348e+06	3.05639e+06	4.72438e+06	3.84562e+06	3.00179e+07	2.2371e+07	2.12314e+07	1.96286e+06	3.72289e+07	2.14523e+07	3.28209e+07	2.58586e+07	0	446918	0	5.45374e+07	2.87947e+07	0	0	0	0	1.1748e+06	1.15602e+06	7102400	0	1.30875e+07	716698	0	1.68789e+06	0	0	0	4.2921e+06	6.33156e+06	2.58657e+07	2.27133e+07	1.87078e+07	3.25613e+07	1.21832e+07	1.24568e+07	1.18566e+07
O43681	3.1232e+06	2181900	4.60528e+06	8.26396e+06	1.15595e+07	1.02465e+07	2.56692e+06	2.15399e+06	2.16016e+06	188147	0	123726	996435	819663	296261	0	187253	206540	0	0	0	0	294458	3.69846e+06	0	78954	0	0	0	0	0	0	0	0	0	0	0	1.1029e+06	0	0	0	0	1.1322e+06	502363	512188	0	280191	158770	194060
O43683-2;O43683-3;O43683	0	0	0	29208.7	189024	102744	62191.4	0	0	0	0	0	0	0	0	0	0	0	0	0	0	0	0	0	0	0	0	0	0	0	0	0	0	0	0	0	0	0	0	0	0	0	0	0	0	0	0	0	0
O43684-2;O43684	370261	880380	1.01654e+06	5.0393e+06	7.99646e+06	8.27217e+06	6.9154e+06	3.06885e+06	1.6355e+06	1.98905e+07	2.98834e+07	2.07613e+07	1.08933e+07	1.02415e+07	1.50577e+07	764492	1.32214e+07	1.7374e+06	5.82002e+06	5.04901e+06	2.27025e+07	1.87076e+07	2.08742e+07	847227	2.14301e+07	2.07034e+07	4.91094e+07	5.13234e+07	1.28502e+07	5.30248e+06	1.26727e+07	13955000	9.78202e+06	1.27207e+07	4.98639e+07	5.87237e+07	2.79863e+07	6.05883e+07	5.06243e+07	5.10881e+07	5.2038e+07	4.23227e+07	2.76279e+07	2.50731e+07	1.58328e+07	0	0	446099	0
O43688;O43688-2;O43688-3	0	157590	125349	507074	0	0	0	0	520858	2.73751e+06	528109	3.18266e+06	1.68238e+06	1.0461e+06	3.36507e+06	308488	0	1.59516e+06	646067	2.01909e+06	2.05172e+06	826140	1.63234e+06	1.31588e+06	1.74563e+06	0	0	0	0	0	0	203320	0	0	235461	0	372424	0	0	0	755240	936305	0	247534	239822	2.83992e+07	5.2052e+07	2.5717e+07	2.57888e+07
O43707;O43707-2;O43707-3	8.05186e+07	93566000	1.09754e+08	2.60158e+08	2.69648e+08	2.58165e+08	1.83173e+08	1.35514e+08	1.41464e+08	3.90325e+06	4.10116e+06	3.46685e+06	5.66189e+07	4.70617e+07	4.9633e+07	1.82226e+06	44877	5.67234e+07	1.04486e+08	9.56728e+07	4.01435e+06	4.04957e+06	3.17649e+06	9.45623e+07	1.11315e+07	7.29686e+06	7.11988e+06	7.1944e+06	2.67894e+06	1.50531e+06	1.75173e+06	8800700	4.29514e+06	7.3455e+06	1.3291e+08	1.44449e+08	9.23833e+07	7.69711e+06	8.08975e+06	6.66365e+06	1.01313e+08	1.01918e+08	4.25602e+07	5.21623e+07	5.9158e+07	2.04631e+07	2.44362e+07	3.79595e+07	1.34835e+07
O43708;O43708-2;O43708-3	0	182170	62997.2	1.754e+06	3.97267e+06	5.71571e+06	3.95639e+06	3.81838e+06	5.95395e+06	0	0	0	0	0	0	0	0	0	0	0	0	0	0	0	0	0	0	0	0	0	0	0	0	0	0	0	0	0	0	0	0	0	1.29366e+06	1.13888e+06	311348	0	0	0	407129
O43709;O43709-3;O43709-2	0	0	0	615303	0	0	702459	0	199967	907354	459402	1.18803e+06	1.18701e+06	1.40351e+06	1.24223e+06	3.51651e+06	6.35008e+06	341940	0	407743	6.58216e+06	5.55799e+06	4.52461e+06	628388	7.60209e+06	1.35148e+06	1.11414e+06	245538	0	0	49514.4	299230	188436	974393	0	0	0	0	545555	634881	1.25886e+07	9.97692e+06	0	0	0	0	0	0	0
O43715	0	0	0	0	1.30031e+06	3.06132e+06	1.53701e+06	1.66376e+06	809609	0	0	0	0	0	0	0	0	0	0	0	0	0	0	0	0	0	0	0	0	0	0	0	0	0	0	0	0	0	0	0	0	0	0	0	1.09034e+06	0	0	0	0
O43716	5.55702e+06	1633500	2.22115e+06	1.24396e+06	2.40757e+06	5.27956e+06	5.50396e+06	5.18135e+06	4.49024e+06	0	0	0	0	0	0	0	0	0	0	0	0	0	0	1.05215e+06	0	0	0	0	0	0	0	0	0	0	0	0	0	0	0	0	0	0	2.28603e+06	2.20591e+06	2.96024e+06	398743	0	0	373011
O43719	0	0	0	752576	100811	70866.8	195645	0	63494.5	140968	0	0	0	0	0	0	0	0	0	0	0	0	79592.6	0	0	99619.2	36435.6	0	0	0	0	996730	411034	1.29745e+06	5.55211e+06	4.19233e+06	3.48142e+06	2.70108e+06	2.58304e+06	1.37328e+06	2.67379e+06	2.1862e+06	0	0	0	0	0	0	0
O43741;O43741-2	0	0	0	0	419193	516123	0	0	0	175779	143497	161064	157866	0	53996.1	0	0	147600	106504	0	0	0	0	0	0	0	0	0	0	0	0	0	0	0	0	0	0	0	0	0	0	0	0	0	0	0	0	0	0
O43747;O43747-2	556040	1194900	104735	6.46917e+06	2.18462e+06	2.70059e+06	1.84036e+06	1.65836e+06	2.15715e+06	1.48315e+07	1.46214e+07	1.66465e+07	2.98028e+06	2.46986e+06	3.30646e+06	1.37592e+06	509793	1.16372e+06	1.17972e+06	2.06244e+06	1.15761e+07	1.01238e+07	1.16853e+07	3.89231e+06	4.65295e+06	139791	124088	109996	30748.3	0	0	109070	0	0	74498	317917	0	0	0	0	1.35288e+06	1.79542e+06	834713	1.74525e+06	556117	353192	0	215807	286739
O43752;O43752-2	375156	0	0	1.1347e+06	0	0	233020	177499	1.22127e+06	7.37312e+06	5.18804e+06	6.42242e+06	1.32995e+06	1.26352e+06	1.20069e+06	0	316451	1.8563e+06	645844	996712	6.6665e+06	5.81593e+06	9.26656e+06	4.35693e+06	3.35304e+06	0	0	0	0	0	0	244280	0	0	739033	297123	278856	0	0	0	627264	604253	6.36939e+06	5.04761e+06	4.55337e+06	1.01292e+07	1.12871e+07	1.2279e+07	6.15254e+06
O43760-2;O43760	448155	2028000	2.35544e+06	1.6848e+06	1.05996e+06	897329	819568	819326	2.32994e+06	3.67592e+06	719858	836481	3.66691e+06	1.69906e+06	2.68249e+06	0	0	1.42938e+06	924554	2.0195e+06	2.78061e+06	3.79544e+06	2.94087e+06	3.42525e+06	0	0	0	0	0	0	0	0	0	0	441805	671563	875442	0	0	0	239343	0	8.68093e+06	9.08028e+06	4.1543e+06	1.4367e+07	1.10777e+07	1.44386e+07	1.34494e+07
O43765	3.57392e+07	23937000	2.90658e+07	2.19856e+07	2.09448e+07	1.5722e+07	3.35891e+07	3.3146e+07	2.26157e+07	0	0	0	534059	470724	544204	0	0	646002	315123	502247	304185	0	0	1.99266e+06	364352	227581	241669	175647	0	0	0	0	144765	0	0	0	0	0	0	0	0	0	1.7998e+06	756267	1.83487e+06	1.64621e+06	181968	164245	442750
O43766;O43766-2;O43766-3	0	0	0	0	705694	808557	1.76865e+06	694269	840033	0	0	0	0	0	0	0	0	0	0	0	0	0	0	0	0	0	0	0	0	0	0	0	0	0	0	0	0	0	0	0	0	0	994650	834893	585731	104417	0	0	0
O43768-2;O43768;O43768-9;O43768-3;O43768-4;O43768-6;O43768-5;O43768-7;O43768-8	1.83523e+07	4378000	6.25787e+06	5.13403e+06	1.90427e+07	1.52013e+07	1.23785e+07	1.10221e+07	6.69789e+06	0	0	0	0	0	0	0	2.21706e+06	0	0	0	0	316991	269556	0	887648	0	0	0	0	0	0	0	0	0	0	0	0	0	0	0	0	0	1.12434e+07	6.96901e+06	1.54773e+07	0	0	590627	384023
O43772	0	265430	343115	657623	0	0	0	0	178039	1.2185e+06	517739	571792	5.87794e+06	5.81314e+06	4.80602e+06	0	0	1.09863e+07	8.95368e+06	1.04637e+07	0	0	0	4.65115e+06	858923	0	0	0	0	0	0	800520	0	434696	172188	216881	340134	0	0	0	732383	863408	1.6575e+06	7.51701e+06	3.96144e+06	7.69761e+06	1.23676e+06	339450	4.65759e+06
O43776;O43776-2	3.64114e+06	4770400	4.57814e+06	3.43091e+07	1.61675e+07	1.90298e+07	2.16382e+07	1.84103e+07	1.24984e+07	3.00413e+06	2.50279e+06	4.57143e+06	0	0	231850	0	970392	0	0	773944	1.93667e+06	2.76951e+06	2.08968e+06	1.25391e+06	0	134316	0	0	0	0	0	0	0	0	0	0	0	0	0	0	0	0	1.12682e+07	9.23178e+06	6.6528e+06	0	0	225853	0
O43790;Q14533	0	0	0	0	3.2084e+07	5.77996e+07	0	0	0	0	1.69265e+07	0	0	0	0	0	0	2.51443e+06	0	0	0	0	0	1.10552e+07	0	0	592091	0	0	0	0	56319	2.78158e+07	0	0	0	0	1.62008e+08	4.82479e+07	6.41798e+07	0	0	0	0	0	0	7.37662e+06	0	1.74504e+06
O43791	0	0	0	0	0	0	0	0	0	489275	0	0	0	0	0	0	0	0	0	0	0	0	0	0	0	0	0	0	0	0	298044	0	0	0	0	0	0	0	261376	0	0	0	0	293212	0	0	0	0	0
O43795-2	78486.1	36320	0	3.72597e+06	0	152661	70751.7	2.92829e+06	881314	7.91903e+06	7.13005e+06	6.99399e+06	2.65437e+07	3.74254e+07	2.55432e+07	1.8477e+06	2.20635e+07	3.13589e+07	3.52819e+07	3.77537e+07	3.86762e+06	4.76816e+06	4.28405e+06	8.78645e+06	3.00885e+07	3.05788e+06	5.07959e+06	5.24999e+06	426008	2.29704e+06	1.75173e+06	3574500	25911.5	438724	5.54524e+06	6.9337e+06	2.52801e+06	464619	931225	443251	6.32792e+06	1.20451e+06	0	0	0	134635	0	0	0
O43805	1.33151e+06	674550	3.42306e+06	0	646108	675930	1.95179e+06	3.66174e+06	2.05188e+06	0	0	0	0	0	0	0	0	0	0	0	0	0	0	0	0	0	0	0	0	0	0	0	0	0	0	0	0	0	0	0	0	0	0	0	0	0	0	0	0
O43808	0	0	0	0	0	0	0	0	0	0	0	0	4.0947e+06	4.92267e+06	3.53459e+06	0	0	312772	730696	596764	157423	0	248414	6.06214e+06	198468	0	0	0	0	0	0	132550	0	0	0	0	0	0	0	0	0	0	0	0	0	0	0	0	0
O43809	2.99529e+06	980770	829038	2.88723e+06	2.15694e+07	2.98071e+07	1.24879e+07	2.39213e+07	3.50557e+06	9.12675e+07	9.80547e+07	1.41794e+08	2.91465e+07	2.00697e+07	3.18866e+07	4.50501e+07	3.03656e+07	1.34654e+07	3.03218e+07	3.04054e+07	2.14439e+08	1.86813e+08	1.77771e+08	2.78289e+06	1.12379e+08	1.8957e+07	1.1238e+07	4.94724e+06	2.06372e+07	6.06251e+06	8.20089e+06	9680000	2.34526e+07	1.07169e+07	1.28141e+07	1.43271e+07	1.86101e+07	6.01863e+07	2.96673e+07	2.87549e+07	1.48148e+08	9.19475e+07	5.60544e+07	4.08176e+07	3.69159e+07	3.9754e+07	3.91545e+07	5.17987e+07	2.40224e+07
O43813	1.64383e+06	820310	2.00365e+06	3.39101e+06	2.82357e+06	2.57919e+06	2.16774e+06	3.14949e+06	418128	0	168170	0	0	0	0	0	1.03843e+06	0	0	0	0	0	0	0	418798	0	0	0	0	0	0	0	0	0	0	0	0	0	0	0	0	0	270100	0	169220	0	0	0	0
O43815;O43815-2	88535.8	112410	0	330001	238326	164773	121688	115466	55800.5	241674	769285	745063	140961	113844	0	193254	0	455160	197532	139763	77262.6	315845	407572	1.32276e+06	0	0	0	0	0	0	0	0	0	0	0	0	0	0	0	0	0	0	621212	0	0	0	0	0	0
O43818	0	0	0	443143	0	0	0	106974	111887	0	0	0	0	0	0	0	0	0	0	0	0	0	71798.3	0	130441	1.59624e+07	1.6912e+07	1.3402e+07	4.4506e+06	1.6127e+06	5.75097e+06	8723300	2.04135e+06	6.06789e+06	2.04961e+07	1.93567e+07	1.62225e+07	2.93861e+07	2.19878e+07	2.77593e+07	1.75343e+06	2.07381e+06	0	0	0	0	0	0	0
O43819	839113	628430	0	0	683030	0	448698	0	3943125	461928	0	0	6.38774e+06	6.55205e+06	6.07805e+06	0	0	3.38504e+06	1.52739e+06	1.21316e+06	0	223787	0	8.17035e+06	422385	0	0	0	0	0	0	646550	0	743727	205820	0	638084	274578	0	0	218062	777773	0	734165	1.01933e+06	8.21018e+06	3.10849e+06	2.74134e+06	1.10987e+07
O43823	0	0	0	85062.8	37790.3	139968	158369	42294.5	385187	899264	482929	349602	83121.7	82513.2	142565	1.28107e+06	168800	72055.2	28560.2	88556.3	1.27115e+06	1.183e+06	796201	0	0	899887	424453	265648	483570	244855	844094	4134000	2.47614e+06	6.22151e+06	4.1124e+06	5.51161e+06	3.65976e+06	2.80115e+06	3.5549e+06	4.6455e+06	3.03052e+06	3.7113e+06	0	0	0	0	0	0	0
O43824	0	0	0	0	0	0	0	326972	0	2.426e+06	4.52316e+06	2.37464e+06	478215	674183	151534	659912	4.42459e+06	1.1329e+06	855904	1.32156e+06	1.34295e+06	1.0887e+06	1.6977e+06	583409	790227	211687	0	0	0	0	0	75141	0	137144	0	0	0	0	0	0	766384	428097	0	119474	0	0	0	0	0
O43826;O43826-2	0	0	0	0	0	0	0	0	0	1.37616e+06	0	1.19404e+06	786882	504405	623651	0	0	1.17952e+06	0	707752	0	0	0	240523	0	0	0	0	0	0	0	0	0	0	288032	0	0	0	0	0	0	0	0	0	0	1.14965e+06	0	442168	1.89144e+06
O43837;O43837-2;O43837-3	746489	1282900	411446	619248	5.87523e+06	2.91143e+06	7.01987e+06	3.07393e+06	5.42671e+06	0	0	0	0	0	0	0	1.03246e+06	0	0	0	0	0	0	4.32915e+06	0	0	0	0	0	0	0	0	0	0	0	0	0	0	0	0	0	0	5.90846e+06	6.16506e+06	5.77601e+06	2.0435e+06	188138	127971	1.38181e+06
O43847;O43847-2	426871	603790	706247	5.91354e+06	3.00956e+06	2.96367e+06	2.82596e+06	3.19373e+06	1.80643e+06	0	0	0	0	0	0	0	420566	0	0	0	0	0	0	29675.2	0	0	0	0	0	0	0	0	0	0	0	0	0	0	0	0	0	0	0	0	0	0	0	0	0
O43852;O43852-3;O43852-5;O43852-6;O43852-15;O43852-9;O43852-10;O43852-13;O43852-14;O43852-11;O43852-12	3.17249e+07	31500000	3.46376e+07	3.18798e+07	1.17315e+08	1.16258e+08	6.37938e+07	4.87125e+07	5.82851e+07	318423	1.82635e+06	994797	687973	823569	1.3481e+06	0	0	876401	789170	1.06499e+06	555160	0	0	1.52887e+06	0	0	0	0	0	0	0	0	0	0	0	0	0	0	0	0	0	0	5.61965e+07	8.52429e+06	9.87664e+06	1.00603e+06	232127	2.72174e+06	1.21414e+06
O43852-2;O43852-4;O43852-8;O43852-7	0	0	720943	567799	6.75387e+06	6.2403e+06	1.09169e+06	0	2.43737e+06	0	0	0	0	0	0	0	0	0	0	0	0	0	0	307769	0	0	0	0	0	0	0	0	0	0	0	0	0	0	0	0	0	0	1.57849e+06	2.41917e+06	1.10359e+06	0	0	0	0
O43854-2;O43854	1.0842e+06	312800	549749	1.58123e+06	1.06114e+06	1.25448e+06	1.36545e+06	505921	3.24982e+06	3.37439e+07	2.8299e+07	3.09709e+07	1.07142e+07	1.00015e+07	1.17228e+07	410232	6.48964e+07	2.68828e+07	2.32262e+07	2.08643e+07	1.34262e+07	1.2599e+07	1.6168e+07	5.82709e+06	7.3927e+06	1.70905e+06	1.12435e+06	915651	73317.4	394351	354141	605800	0	124751	6.27819e+06	4.36098e+06	5.65438e+06	0	0	0	1.48826e+06	1.38325e+06	2.89443e+07	3.25498e+07	3.96192e+07	2.06688e+07	9.20699e+07	6.85391e+07	4.38868e+07
O43861-2;O43861	0	0	0	0	0	0	0	0	0	497868	55259	168507	0	46320.2	0	0	0	0	0	0	262469	192886	314927	85509.3	0	0	0	0	0	0	0	0	0	0	0	0	0	0	0	0	0	0	0	0	0	0	113371	85671.7	0
O43865-2;O43865	1.97363e+06	298300	639511	1.77857e+07	7.07539e+06	6.28443e+06	6.31273e+06	4.9265e+06	5.96311e+06	0	0	0	0	0	0	0	0	0	119972	164318	0	0	0	154684	308171	0	0	0	0	0	0	0	0	0	0	0	0	0	0	0	0	0	0	0	0	0	0	0	0
O43896	0	0	0	54214.2	0	0	0	0	23960.3	2.32039e+06	2.21845e+06	1.86345e+06	245297	214902	268969	2.32581e+06	327905	87290.2	97882.4	88650.4	1.82974e+06	1.64968e+06	2.43149e+06	236858	359150	0	0	0	0	0	0	14819	0	0	0	0	0	0	0	0	0	0	0	0	0	0	0	0	0
O43909	0	0	0	0	0	0	0	0	0	224313	0	288362	105032	191079	100217	0	303864	67340.3	49746.7	188288	0	0	0	60885.2	0	0	0	0	0	0	0	37591	0	35238.5	0	0	0	0	0	0	0	0	0	0	0	0	0	0	0
O43913;O43913-2	0	0	0	0	0	0	0	0	0	0	0	172582	84284.9	63751.9	97247.2	0	0	0	0	44850	142253	0	80939.8	0	0	131863	1.31867e+06	402654	289789	0	61661.9	48661	660320	0	208864	142074	0	279036	744176	283455	186100	0	0	0	0	0	0	0	0
O43920	1.67338e+06	1481000	195159	1.12275e+06	0	0	0	0	2.14886e+06	7.80023e+06	1.05818e+07	1.074e+07	4.50918e+07	4.66547e+07	4.53656e+07	502490	2.80206e+07	4.18559e+07	5.15836e+07	4.8964e+07	2.17229e+06	1.6418e+06	1.8806e+06	4.1814e+07	1.4217e+07	0	0	0	0	0	0	9810100	814662	7.72294e+06	4.15077e+06	4.65523e+06	3.65172e+06	425602	1.4298e+06	0	590034	4.44652e+06	1.5308e+07	1.31462e+07	2.92229e+07	5.61743e+07	2.27835e+07	1.5108e+07	3.96381e+07
O43924	0	1025800	3.08247e+06	0	0	0	0	0	1.22857e+06	0	0	0	0	0	0	0	0	0	0	0	0	0	0	0	0	0	0	0	0	0	0	0	0	0	0	0	0	0	0	0	0	0	1.03984e+06	0	0	0	0	0	0
O43929;O43929-2;O43929-3	0	0	0	0	0	0	0	0	0	0	0	0	0	0	0	0	1.40228e+06	0	0	0	0	0	105223	0	0	278594	103251	145705	163242	230079	510327	36930	507479	0	243077	772145	225333	117657	347433	322507	0	0	103326	0	182502	0	0	248699	0
O43933;O43933-2	0	0	0	0	0	0	0	0	0	0	0	0	0	0	0	0	0	0	0	0	0	0	0	627420	0	0	0	0	0	0	0	0	0	0	0	0	0	0	0	0	0	0	0	0	0	0	0	0	0
O60216;Q9H4I0;Q9H4I0-2	0	0	0	0	1.99065e+06	0	0	0	0	2.89385e+06	1.94881e+06	2.79858e+06	1.01366e+06	1.42759e+06	1.13409e+06	4.32809e+06	124924	1.32594e+06	1.97727e+06	2.27089e+06	1.10744e+06	1.09438e+06	1.77317e+06	50603.2	3.16062e+06	1.27877e+07	8.70077e+06	8.51195e+06	5.24771e+06	5.69828e+06	1.1014e+07	5677500	5.99897e+06	6.27947e+06	9.31011e+06	1.30142e+07	6.66888e+06	1.09235e+07	1.37477e+07	1.38745e+07	8.43946e+06	8.77936e+06	1.05264e+06	587725	329013	0	0	0	0
O60220	1.55946e+06	1332200	2.79043e+06	510455	5.42234e+06	8.59563e+06	5.53492e+06	1.86402e+06	4.02194e+06	0	0	0	694116	652839	781194	9.26977e+06	0	456136	556890	684635	581338	1.6004e+06	550117	1.6227e+06	5.92153e+06	522940	381116	518379	1.44888e+06	1.39339e+06	8.79877e+06	1317600	0	2.72376e+06	4.19716e+06	1.52211e+06	2.27628e+06	2.29945e+06	1.54221e+06	7.25775e+06	1.20485e+06	0	2.23135e+07	2.37088e+07	4.37359e+07	3.54871e+06	473249	0	5.73157e+06
O60231	0	0	0	530404	154085	65565	247759	252717	123978	1.22113e+06	1.23132e+06	1.21959e+06	665672	590420	998521	1.28595e+06	959272	84332.5	53820.5	77750.5	1.99485e+06	1.93888e+06	1.80994e+06	0	710028	198387	607039	166053	476297	316317	1.23171e+06	1436500	1.07726e+06	1.99725e+06	1.523e+06	1.81587e+06	835755	1.44039e+06	2.92424e+06	2.23817e+06	1.28241e+07	1.26805e+07	0	0	0	0	0	0	0
O60232	7.36981e+06	7655200	3.67055e+06	2.18577e+06	801293	3.64502e+06	7.9383e+06	5.88199e+06	5.95223e+06	905751	897708	0	0	0	0	6.88487e+06	0	0	0	0	0	0	2.13828e+06	0	0	0	0	0	0	0	0	0	0	0	0	0	0	0	0	0	0	0	0	0	0	0	0	0	0
O60238-2;O60238	1.72966e+06	2668200	2.53199e+06	2.10056e+06	1.48676e+06	939955	909780	0	1.89511e+06	2.16799e+06	1.73208e+06	871875	1.81508e+06	4.60453e+06	1.6887e+06	0	0	3.66039e+06	4.41894e+06	4.47801e+06	1.08755e+06	1.01858e+06	1.57783e+06	1.79555e+06	0	0	0	0	0	0	0	0	0	0	0	0	0	0	0	0	1.03295e+06	1.60373e+06	921259	1.02507e+06	2.66674e+06	2.64147e+06	0	912718	4.60072e+06
O60244	0	0	0	0	0	0	0	0	0	232586	97764.8	115461	43311.2	59988.1	158313	0	60054.2	0	0	0	86522.7	155745	188328	246440	202914	1.60612e+06	1.89507e+06	2.11372e+06	393515	488481	768102	411040	526352	183149	1.73849e+06	1.85979e+06	894884	1.65254e+06	1.60751e+06	1.47461e+06	0	0	0	0	0	0	0	56769.1	0
O60256;O60256-2;O60256-4;O60256-3	2.17699e+06	2275700	2.14464e+06	4.82584e+06	6.2567e+06	6.52969e+06	5.35956e+06	4.19834e+06	3.19618e+06	1.71952e+06	807734	2.17018e+06	0	966478	320533	0	464589	146978	70032.8	196762	2.26117e+06	2.65449e+06	2.88946e+06	2.23728e+06	651446	0	0	0	0	0	0	0	0	0	0	0	0	0	0	0	0	298847	1.27375e+06	1.46018e+06	470852	0	0	0	0
O60262	0	0	0	0	0	0	0	0	0	5.25652e+06	5.0302e+06	7.82189e+06	2.91895e+06	3.23909e+06	4.94613e+06	0	0	1.60182e+07	2.04173e+07	1.88154e+07	1.0457e+06	806179	0	4.64858e+06	0	0	0	0	0	0	0	0	0	0	0	1.20295e+06	0	0	0	0	0	0	2.10078e+07	1.48587e+07	2.73099e+07	1.52811e+06	4.20971e+06	7.01756e+06	3.5049e+06
O60264	0	0	0	551975	68197.6	206919	229099	0	102341	4.82278e+06	5.5038e+06	4.82248e+06	2.96656e+06	2.93104e+06	3.73093e+06	3.95522e+06	1.56276e+06	1.47067e+06	1.46368e+06	2.18837e+06	6.08283e+06	6.16574e+06	7.36885e+06	234244	4.05227e+06	4.08613e+07	6.62252e+07	6.43241e+07	3.09742e+07	5.19962e+07	5.02653e+07	25978000	1.89801e+07	2.46748e+07	2.44844e+07	2.67969e+07	1.39142e+07	5.14743e+07	6.65619e+07	6.32028e+07	8.91434e+06	1.5467e+07	62182.6	929548	360705	120826	70508.2	272306	0
O60266;O60266-2	0	0	0	0	0	0	0	0	0	13677.7	21461.7	90834.7	40387	0	0	0	0	0	0	0	540714	46857.2	61143.4	21085.6	0	0	0	0	0	0	0	0	0	0	0	0	0	0	0	0	0	0	171434	1.19954e+06	130551	1.45349e+06	2.78209e+06	2.91271e+06	742852
O60271;O60271-3;Q9UPT6-2;Q9UPT6	176891	521550	319232	4.28903e+06	1.77791e+06	1.46957e+06	2.71771e+06	3.00365e+06	2.23397e+06	0	0	0	0	0	0	0	0	0	0	0	0	0	0	21448.5	37233.3	0	24495.2	34742.4	0	0	0	0	0	0	0	0	0	0	0	0	0	0	163855	147662	86649.2	0	0	0	0
O60279	0	0	0	0	0	0	0	0	0	0	0	0	0	0	0	0	0	0	0	0	0	0	0	0	0	0	0	0	0	0	0	0	0	0	0	0	0	0	0	0	0	0	0	0	146331	0	913203	1.29748e+06	41776.1
O60281;O60281-2	0	0	0	0	0	183041	0	0	65790.3	0	0	0	0	0	0	0	0	0	0	0	94284.1	0	0	0	0	651914	383229	480201	24461.6	212728	90275.8	0	0	7659.13	0	0	0	0	0	0	0	0	0	0	0	0	0	0	0
O60282;O60282-2	0	0	0	107175	0	0	0	0	0	0	0	0	0	0	0	0	0	0	0	0	0	0	0	0	0	0	0	0	0	0	0	0	0	0	0	0	0	0	0	0	0	0	77302.2	61963.4	0	0	0	0	0
O60287	0	0	0	0	0	0	0	0	0	0	0	0	0	0	0	73009.8	99819.3	0	0	0	0	0	0	0	48772	1.11183e+06	3.36972e+06	2.69282e+06	498979	238127	842594	1552500	1.71406e+06	852848	1.47236e+06	1.47007e+06	481755	2.14446e+06	2.59633e+06	2.14657e+06	141987	368583	5384.88	0	0	0	0	0	0
O60291;O60291-2;O60291-4;O60291-3	0	0	0	150679	13327.2	0	108512	0	150218	0	0	0	0	0	96464.8	0	0	0	0	0	0	0	0	512568	0	0	0	0	0	0	0	0	0	0	0	0	0	0	0	0	0	0	246084	262056	0	1.20991e+06	2.05173e+06	3.64337e+06	998487
O60292	0	0	0	0	0	0	0	0	198265	0	0	0	161286	197898	104184	0	492661	186296	224793	358056	0	0	0	44423.6	155415	16192.7	0	0	0	0	0	45314	0	189418	139324	42715.9	27229.1	0	0	0	0	47803.6	0	0	0	0	843286	740458	943885
O60293;O60293-2;O60293-4	0	0	0	0	0	0	0	0	0	191726	485109	165458	70414	61908	18368	130464	479441	0	0	0	184282	124415	195669	0	54856.4	2.9681e+06	1.46913e+06	1.50155e+06	484624	1.62538e+06	1.33013e+06	440220	291519	475574	1.95717e+06	2.76145e+06	1.10435e+06	814074	1.43225e+06	934559	178059	30274.5	0	0	0	0	0	0	0
O60306	0	0	0	556545	201891	234846	0	26012.6	32877.3	3.11827e+06	1.62494e+06	2.14101e+06	547042	488502	412709	56617.4	0	101508	261820	345738	3.36969e+06	3.22908e+06	2.93689e+06	0	220705	1.43554e+06	3.4294e+06	3.04601e+06	1.66974e+06	1.24145e+06	2.27827e+06	3651600	3.37608e+06	1.96025e+06	3.83392e+06	4.37691e+06	2.27908e+06	6.17519e+06	6.85764e+06	5.59404e+06	1.7545e+06	1.81429e+06	947125	1.42981e+06	672533	0	0	14726.1	0
O60313-2;O60313	2.99247e+06	1486400	1.93753e+06	5.87127e+06	1.19423e+07	1.01085e+07	8.75959e+06	5.0027e+06	8.21023e+06	556563	810187	642737	2.71601e+06	2.21082e+06	1.05525e+06	86317.9	599263	1.70606e+06	1.72029e+06	2.28097e+06	477730	143361	618472	1.02259e+07	1.09377e+06	0	0	25446.3	0	0	0	233050	159904	232762	0	0	0	0	0	0	0	237169	6.33936e+06	7.39862e+06	4.58459e+06	1.30851e+07	960939	1.92261e+06	1.16957e+07
O60318;O60318-2	0	0	0	0	0	0	0	0	0	0	0	0	0	0	0	170856	80998.1	0	0	0	0	0	0	0	0	443949	577103	419579	135546	8997.44	196350	542170	380353	536460	261992	246248	0	110172	274954	196862	0	67996.3	0	0	0	0	0	30304.4	0
O60333-3	0	0	0	179581	0	21796.3	0	0	0	978855	274506	226097	129903	91313.6	105170	636872	81748.7	35002	0	94228	722012	524623	387976	61625.1	167758	0	0	0	0	0	0	0	0	0	0	0	0	0	0	0	0	0	0	0	0	0	0	0	0
O60337;O60337-5;O60337-6	0	0	0	0	0	0	0	0	0	210662	0	0	491741	790897	781145	0	0	0	0	0	0	0	359212	528335	0	0	0	0	0	0	0	59594	0	0	0	0	0	0	0	0	0	0	0	0	0	0	0	0	0
O60341;O60341-2	0	0	0	630293	1.76763e+06	2.27215e+06	1.89318e+06	1.05124e+06	486930	870984	1.40284e+06	744409	233604	60702.6	281460	733056	587357	71304.9	0	72844.9	1.78248e+06	569006	1.76602e+06	1.25227e+06	705892	8.26984e+06	7.22944e+06	7.95534e+06	1.79933e+06	5.33677e+06	6.02299e+06	2327600	2.90768e+06	2.00136e+06	4.72549e+06	5.32211e+06	2.55503e+06	5.02771e+06	4.84628e+06	4.6608e+06	1.82282e+06	578368	177354	32647.9	173351	0	0	0	0
O60343;O60343-2;O60343-3;O60343-5;O60343-4	47413.1	46085	70029.7	515617	44595.6	42901.6	294578	276848	85712.6	0	0	0	0	0	18638.4	0	0	0	0	93435	0	0	0	0	51004.8	0	0	0	0	0	0	0	0	0	0	0	0	0	0	0	0	0	0	0	0	0	0	0	0
O60344-4;O60344	0	0	0	190164	0	1.73505e+06	0	0	0	0	0	0	0	0	0	0	0	0	0	0	0	0	0	0	0	0	0	0	0	0	0	0	0	0	0	0	0	0	0	0	0	0	0	0	0	0	0	0	0
O60353-2;O60353	444783	0	116113	1.39262e+06	715314	693193	1.42971e+06	610954	433691	1.59343e+06	1.63913e+06	1.3063e+06	2.04658e+06	2.06464e+06	1.76073e+06	2.12922e+06	5.97345e+06	734190	1.03788e+06	878709	1.65954e+06	1.59253e+06	2.35919e+06	1.70825e+06	1.98539e+06	134841	1.5031e+06	112366	70762.4	200436	455565	420390	0	311559	237620	253604	85320.2	0	0	0	862245	1.49467e+06	2.90154e+06	4.52895e+06	2.02521e+06	4.84023e+06	7.76248e+06	9.77841e+06	5.21014e+06
O60427;O60427-2	0	0	0	1.75028e+06	825407	1.98991e+06	532458	891337	935396	3.0346e+06	2.30735e+06	176463	3.53657e+06	4.4195e+06	1.41885e+06	0	1.94259e+06	495090	1.91235e+06	1.25523e+06	442167	878731	1.76382e+06	6.67089e+06	0	184880	613260	57188.7	0	0	172600	0	0	0	0	0	0	0	0	0	218398	0	254459	683772	289191	2.93104e+06	2.14841e+06	2.78187e+06	2.25652e+06
O60437	11353.6	174770	0	231571	83469.7	73391.9	441962	466487	161104	12779.8	14512.9	165378	51680.6	28281.2	92083.9	0	39193.8	196463	658307	485084	0	0	34325.2	271053	272841	0	0	0	0	0	0	88684	12403.5	3.23725e+06	456612	393728	182131	0	21328.3	21607.3	199156	82979.9	41478.4	47906.2	0	64102.6	11128.5	30743.2	20264.3
O60443;O60443-3;O60443-2	0	0	0	1.47337e+06	302201	260690	61761.2	99048.5	95572.2	0	0	0	0	0	0	0	0	0	0	0	0	0	0	63674.5	0	0	0	0	0	0	0	0	0	0	0	0	0	0	0	0	0	0	0	0	0	0	0	0	0
O60449-3;O60449-2;Q8IX05;Q8IX05-2;O60449	0	0	0	0	0	0	0	0	0	0	0	0	0	0	0	0	0	0	0	0	0	0	0	0	0	0	0	0	0	0	0	0	0	0	0	0	0	0	0	0	0	0	38417	48955.4	0	178886	99566.5	191113	243316
O60476	0	0	0	208422	0	0	0	0	0	1.80815e+06	1.95611e+06	1.98783e+06	3.74115e+06	3.26786e+06	926897	0	1.69697e+06	3.12115e+06	4.60347e+06	2.62961e+06	0	340900	705474	988350	467460	318459	61783.9	97578.9	0	0	0	366810	0	605812	673126	644590	482104	0	0	0	132756	184181	0	0	0	0	269756	401302	667036
O60487	0	0	0	0	0	0	0	0	0	0	0	0	0	0	0	0	0	0	0	0	0	0	0	0	0	0	0	0	0	0	0	0	0	0	0	0	0	0	0	0	0	0	0	0	0	3.99374e+06	5.11481e+06	2.55098e+06	3.02843e+06
O60488-2;O60488	377626	180230	642175	7.14313e+06	6.0294e+06	4.64553e+06	6.36969e+06	3.52966e+06	2.4222e+06	1.5951e+06	1.96857e+06	1.9248e+06	699594	830175	958373	0	9.88741e+06	859024	565298	1.36383e+06	178054	425466	533168	4.01859e+06	166618	1.28104e+06	2.54746e+06	2.17923e+06	95338.1	714756	372716	0	0	93982.4	0	0	0	0	0	0	0	0	4.22448e+06	5.72929e+06	2.73087e+06	1.02417e+06	98532.5	961415	893586
O60493;O60493-2;O60493-4;O60493-3	1.98355e+07	18089000	1.6468e+07	1.41865e+07	1.32034e+07	1.41298e+07	2.38589e+07	2.43298e+07	1.65967e+07	2.35348e+06	793836	2.78868e+06	778292	503034	828664	0	0	208192	804005	914594	236497	0	166443	2.78919e+06	1.59493e+06	107491	510659	136358	0	0	0	0	0	0	0	0	0	0	0	0	0	0	8.49277e+06	5.23096e+06	6.34344e+06	8.1081e+06	3.57078e+06	4.3332e+06	2.39736e+06
O60499;O60499-2	0	0	116342	0	0	0	257496	0	0	6.59849e+06	4.25474e+06	5.44062e+06	818592	970029	0	0	0	617295	759556	1.37948e+06	7.51455e+06	6.52283e+06	6.54667e+06	438214	617130	0	0	0	0	0	0	0	0	0	211228	0	195018	0	0	0	0	0	1.3984e+06	0	1.49994e+06	533398	3.62058e+06	3.68167e+06	2.29202e+06
O60502;O60502-4;O60502-2;O60502-3	326881	595300	316976	2.05244e+06	810781	1.17834e+06	1.28138e+06	1.78079e+06	1.7515e+06	0	0	0	0	0	0	0	0	30494.9	0	0	0	0	0	0	0	0	0	0	0	0	0	0	0	0	0	0	0	0	0	0	0	0	0	0	0	0	0	0	0
O60504-2;O60504	0	0	0	1.25546e+06	932602	504928	1.27027e+06	763888	0	0	0	0	76172.5	390831	112748	0	0	0	0	0	0	0	0	0	1.16143e+06	564923	247065	264558	265724	379562	0	0	0	0	310121	138676	0	0	0	0	0	556166	2.47161e+06	1.85987e+06	2.37588e+06	477550	0	0	0
O60506;O60506-2	1.94667e+06	2999700	2.50559e+06	1.0274e+07	4.36337e+06	6.07661e+06	6.77714e+06	3.86643e+06	5.60165e+06	1.27995e+08	1.23031e+08	1.29428e+08	5.70305e+07	7.81166e+07	7.66365e+07	7.05351e+07	6.17091e+07	4.43785e+07	4.03686e+07	5.50134e+07	1.91245e+08	2.20148e+08	2.02157e+08	8.59376e+07	1.11739e+08	5.32821e+07	7.25958e+07	6.93005e+07	2.01841e+07	2.45347e+07	2.6205e+07	34689000	3.48171e+07	3.32635e+07	1.39562e+08	1.54054e+08	1.16806e+08	2.29923e+08	1.99101e+08	2.45054e+08	4.97257e+07	3.89633e+07	2.16676e+07	3.18739e+07	1.9283e+07	923921	902776	1.87111e+06	1.57532e+06
O60507	0	0	0	0	0	0	0	0	0	1.35014e+06	581277	935572	1.35135e+06	1.66859e+06	1.30183e+06	0	0	842979	444991	680267	121914	142180	533930	1.37225e+06	110217	0	0	0	0	0	0	0	0	0	0	179125	0	0	0	0	0	0	0	0	0	0	0	0	0
O60508	0	0	0	84420.4	0	0	0	0	0	143650	154425	183614	0	0	0	559998	301814	0	0	0	189721	188185	210762	0	132435	3.08332e+06	4.01875e+06	3.59989e+06	1.01269e+06	1.11888e+06	2.3034e+06	2013400	2.17189e+06	1.82338e+06	896732	1.29032e+06	458005	2.78149e+06	1.85881e+06	3.46505e+06	173791	0	0	0	0	0	0	0	0
O60512;O60512-2	0	0	0	0	0	111415	257661	125944	432961	157659	0	39462.2	431433	821083	0	201877	2.40895e+06	0	0	0	315463	245346	574806	1.92322e+06	506849	0	0	0	0	0	0	185780	0	273691	0	0	0	0	0	0	0	0	206827	0	0	628052	0	336880	245930
O60513	0	0	0	0	131974	127286	0	0	0	0	0	129225	316377	252441	296280	0	573450	200307	0	0	0	172210	0	0	0	82887.5	0	313069	0	0	0	0	0	0	0	0	0	0	0	0	0	0	0	85302.3	0	348738	0	0	185174
O60518	0	0	0	366618	254870	377032	46848	129968	534418	0	0	0	338360	461028	283513	0	0	0	66560.8	114724	0	112247	153639	132860	250329	0	0	0	0	0	0	208410	0	26606.7	0	0	0	0	0	0	0	0	0	0	0	0	0	0	0
O60524-4;O60524;O60524-5;O60524-3;O60524-2	148163	0	0	1.91691e+06	342747	373999	32624.8	188284	590646	9.16319e+06	9.54667e+06	9.37782e+06	7.05912e+06	5.10514e+06	5.73547e+06	1.25222e+07	416423	3.38406e+06	3.73086e+06	3.62511e+06	1.11772e+07	1.2426e+07	1.33548e+07	8.33152e+06	4.27393e+06	0	0	0	0	0	0	318230	157156	175299	151482	54386.3	0	212593	271044	88494	716047	1.22129e+06	0	0	0	0	0	0	0
O60547-2;O60547	150272	0	0	1.26633e+06	0	180874	838262	206528	235326	412861	455783	300295	0	0	0	0	0	95585.2	0	138143	80834.1	0	92871.8	0	260688	0	0	0	0	0	0	0	0	0	0	0	0	0	0	0	0	0	0	0	0	0	0	0	0
O60551	186930	0	173720	2.91552e+06	634387	1.17895e+06	155738	308832	142835	4.29312e+06	3.54313e+06	5.31616e+06	1.25091e+06	1.55281e+06	1.62654e+06	0	0	2.00485e+06	1.52293e+06	2.50871e+06	1.7454e+06	2.74135e+06	2.4339e+06	795035	2.80819e+06	0	0	0	0	0	0	0	0	0	103917	168410	0	0	78941.4	0	0	243128	289260	181158	0	0	0	0	0
O60563;O60563-2	0	0	0	793487	1.4359e+06	773585	824625	663491	1.18953e+06	759396	782432	647573	0	128191	803967	3.95083e+06	1.04949e+06	0	0	429610	1.65987e+06	616169	1.48243e+06	0	763699	1.04891e+06	1.57549e+06	878842	426630	838167	773278	1574300	1.63264e+06	1.61313e+06	1.27666e+06	1.4136e+06	1.12071e+06	639116	1.61618e+06	1.04004e+06	0	697714	766822	2.21595e+06	362350	164165	0	64045.2	243140
O60566-3;O60566;O60566-2	346564	43581	33644.6	51286.2	16069.4	49745.3	364985	167572	71241.4	0	0	0	0	0	0	49374.6	0	0	0	0	0	0	0	20629.2	38018.5	0	0	0	0	0	0	78244	0	0	0	0	0	0	0	0	0	0	0	0	0	0	0	0	0
O60568	109668	206320	294115	1.10297e+06	1.57261e+06	1.58298e+06	1.70006e+06	935577	792401	6.07626e+06	6.29032e+06	6.91372e+06	1.20104e+06	1.62576e+06	1.53389e+06	124215	374277	1.17632e+07	1.23181e+07	1.74015e+07	2.26398e+06	1.14622e+06	468621	2.32341e+06	3.21994e+06	57168.4	0	0	0	0	0	170100	0	109727	2.97408e+06	3.4376e+06	1.33769e+06	0	0	0	332975	156992	2.97764e+06	3.11672e+06	1.13813e+06	0	0	63693.8	37841.4
O60573	0	643440	458214	1.14247e+06	1.06806e+06	1.91354e+06	777498	924337	387103	8.88113e+06	9.67683e+06	1.08027e+07	1.03435e+07	1.01463e+07	1.15333e+07	4.33654e+06	653072	7.15935e+06	9.59758e+06	8.57205e+06	1.13015e+07	8.84195e+06	1.10275e+07	6.76367e+06	1.56588e+07	0	0	0	0	0	0	401120	0	1.41717e+06	893050	501541	2.02038e+06	0	0	0	1.93153e+06	734495	1.49463e+06	906943	153572	0	0	0	214240
O60610-2;O60610-3;O60610	469946	370650	863040	6.96844e+06	4.26638e+06	6.57997e+06	5.19932e+06	3.05593e+06	4.19158e+06	0	0	64309.1	1.14002e+06	200334	958846	0	0	36999.9	29099.7	171327	404949	121695	238001	1.97761e+06	187970	25275.7	58465.6	211235	40152.4	17767.7	6242.86	4920.6	52432.1	0	0	0	0	0	0	0	0	0	90999.9	216926	89162.7	188454	102746	298930	315893
O60613;O60613-2	1.18003e+06	1098200	733343	657567	2.66314e+06	3.39859e+06	1.2028e+06	2.16415e+06	1.4813e+06	609667	707440	1.72644e+06	441621	424158	0	0	0	413321	681512	804251	1.19708e+06	997133	812422	2.81884e+06	265057	0	0	0	0	0	0	0	0	0	0	0	0	0	0	0	0	0	1.1167e+06	554023	0	209037	0	151649	462969
O60637-3;O60637-2;O60637	0	0	0	0	0	0	9.48138e+06	7.08472e+06	1.3017e+07	0	0	0	0	0	0	5.81632e+06	3.61523e+06	0	0	0	927779	0	0	5.45013e+06	0	0	0	0	0	0	0	0	0	0	0	0	0	0	0	0	0	0	0	0	0	0	0	0	0
O60645-3;O60645-2;O60645	0	0	0	455800	399698	521191	0	0	0	1.22375e+06	982675	1.15426e+06	466963	454821	519418	0	432610	365746	473656	354575	499982	396104	1.09485e+06	849479	527303	0	0	0	0	0	0	0	0	0	0	0	0	0	0	0	253045	89297.6	0	0	0	0	0	0	0
O60664;O60664-4;O60664-3;O60664-2	3.55609e+07	34325000	4.63437e+07	4.32318e+07	4.14667e+07	5.42509e+07	4.3369e+07	5.90612e+07	4.77289e+07	1.5661e+06	843831	636064	1.75498e+06	1.57306e+06	1.41066e+06	0	0	885946	844045	948328	400894	195284	140531	1.11675e+07	951852	968392	1.07524e+06	504593	0	0	0	0	539627	0	0	0	0	0	0	0	0	0	4.62309e+07	3.19184e+07	3.46847e+07	1.38313e+08	9.80758e+07	8.49281e+07	8.18511e+07
O60675	0	0	0	0	0	0	0	0	0	0	983263	0	0	0	545664	0	0	0	0	0	0	0	0	0	0	0	0	0	0	0	267714	0	328121	0	951464	2.20685e+06	497992	0	0	0	0	0	0	0	0	327583	0	296157	0
O60678;O60678-2	322652	161820	158182	3.31364e+06	791015	880066	1.37741e+06	1.49338e+06	836328	0	0	0	0	0	0	0	0	0	0	0	0	0	0	0	0	126081	0	27702.3	0	0	0	0	0	0	0	0	0	0	0	0	0	0	0	0	0	0	0	0	0
O60683-2;O60683	0	0	0	0	0	0	0	0	0	0	517830	189713	2.3385e+06	2.46893e+06	2.01095e+06	0	471608	1.96214e+06	2.21584e+06	871585	0	0	0	212851	306355	0	0	0	0	0	0	240470	0	57777.9	0	0	0	0	0	0	0	0	0	0	0	0	0	0	0
O60684	2.47566e+06	2956100	3.87767e+06	6.97802e+06	1.56602e+06	5.6118e+06	6.93006e+06	7.24856e+06	6.47618e+06	952252	504257	979416	2.44888e+06	2.27318e+06	2.83207e+06	0	0	1.93879e+06	1.94333e+06	3.20249e+06	2.73314e+06	1.19929e+06	2.29114e+06	2.15547e+06	525525	1.11221e+06	1.43861e+06	225727	0	92748.5	0	925850	2.73158e+06	918779	2.24146e+06	2.69204e+06	1.17367e+06	870634	1.296e+06	982048	2.8759e+06	924641	55365.5	0	0	0	286869	100548	37483.5
O60701;O60701-2;O60701-3	5.56446e+07	49887000	6.34746e+07	3.71205e+08	1.95553e+08	2.28684e+08	1.95628e+08	1.77309e+08	2.152e+08	5.15353e+06	4.60567e+06	2.75394e+06	2.41734e+06	3.3082e+06	3.6893e+06	0	2.02613e+07	3.41967e+06	2.59429e+06	3.49602e+06	6.10316e+06	4.59385e+06	5.17923e+06	1.14675e+07	1.80709e+07	1.78275e+06	1.79576e+06	2.09581e+06	82642.8	296054	0	0	8.56759e+06	135510	0	0	0	568810	0	0	652794	1.16098e+06	5.29963e+07	4.02776e+07	4.12392e+07	587731	459807	2.35067e+06	2.19458e+06
O60704	0	0	0	279098	0	0	0	0	0	1.57892e+06	1.19534e+06	1.08478e+06	2.20355e+06	2.42106e+06	1.10035e+06	0	0	1.14214e+06	1.11964e+06	807208	435592	117775	445244	166518	0	0	0	0	0	0	0	91571	0	194751	0	241855	0	0	0	0	0	0	0	0	0	0	0	0	0
O60716-5;O60716-3;O60716-13;O60716-11;O60716-2;O60716;O60716-8;O60716-7;O60716-10;O60716-9;O60716-21;O60716-19;O60716-16;O60716-15;O60716-6;O60716-4;O60716-18;O60716-17;O60716-14;O60716-12;O60716-24;O60716-23;O60716-22;O60716-20;O60716-29;O60716-27;O60716-26;O60716-25;O60716-32;O60716-31;O60716-30;O60716-28	1.44125e+06	1541500	1.5971e+06	1.02267e+07	6.33412e+06	5.93806e+06	6.64692e+06	6.82309e+06	8.31322e+06	1.65261e+07	1.88636e+07	1.56079e+07	3.98187e+07	4.0074e+07	4.04164e+07	6.40724e+06	2.03141e+07	2.19398e+07	2.79928e+07	2.69661e+07	1.8944e+07	1.62558e+07	2.23457e+07	2.82106e+07	3.74886e+07	3.66725e+06	3.06603e+06	2.37649e+06	723109	542501	1.18805e+06	5817900	855309	6.00572e+06	7.14948e+06	9.17704e+06	5.13716e+06	596382	902872	410485	1.79775e+07	1.80273e+07	1.71853e+07	2.00361e+07	1.75657e+07	9.07599e+06	1.83838e+07	2.57831e+07	1.4176e+07
O60725	0	0	0	726879	0	0	0	0	268868	605666	0	1.47673e+06	3.95269e+06	5.1817e+06	4.70637e+06	0	0	1.83792e+06	1.99829e+06	808417	818656	1.22112e+06	747332	4.03773e+06	426101	0	0	0	0	0	0	674750	0	217348	0	0	0	0	0	0	0	0	0	1.31998e+06	0	0	565905	337073	1.62994e+06
O60739	0	0	0	0	785547	5.21302e+06	0	1.21283e+06	1.54467e+06	3.4983e+06	2.46082e+06	3.41426e+06	2.02426e+06	1.23525e+07	8.29098e+06	1.27815e+07	1.61037e+06	3.64875e+06	0	4.92106e+06	2.227e+07	1.87529e+07	2.577e+07	6.4817e+06	5.02002e+07	0	0	589317	1.44749e+06	1.53533e+06	270190	1117000	0	232731	0	0	0	0	0	0	1.27963e+07	1.47053e+07	5.34667e+06	2.28e+06	0	0	0	0	0
O60749-2;O60749	6.46792e+06	2508300	6.63974e+06	1.35126e+07	8.90502e+06	9.52078e+06	7.72984e+06	8.32555e+06	5.30184e+06	0	0	0	301602	0	351239	0	0	0	0	0	77308	0	0	608688	327290	38315.9	212481	0	0	0	0	0	0	0	0	0	0	0	0	0	0	0	2.06019e+06	1.26073e+06	3.23825e+06	0	319294	514615	104882
O60762	0	0	0	1.51236e+06	2.32871e+06	1.18862e+06	1.66206e+06	2.23718e+06	1.48345e+06	6.61627e+06	3.54131e+06	2.54118e+06	1.73654e+07	1.2567e+07	1.26009e+07	1.43159e+06	3.5089e+07	3.3838e+06	3.33139e+06	4.26365e+06	1.20346e+07	1.03412e+07	1.90246e+07	3.31123e+07	2.73613e+06	1.84629e+06	3.74362e+06	4.38979e+06	555843	398453	915136	451390	1.05637e+06	237695	0	205905	0	0	0	0	336743	180309	2.9784e+06	4.21579e+06	1.25351e+06	850451	3.08161e+06	6.01273e+06	1.30856e+06
O60763;O60763-2	2.2106e+06	3611300	6.17361e+06	6.4455e+06	6.46516e+06	6.76265e+06	6.17376e+06	4.08403e+06	8.12241e+06	96457	0	0	385091	247163	410449	0	0	229369	112029	413005	0	0	0	847939	0	106224	88228.6	91022.7	0	0	0	0	0	0	0	0	0	0	0	0	0	0	0	0	0	57315.5	0	0	60969.4
O60779;O60779-2	0	0	0	0	0	0	0	0	0	0	0	0	0	0	0	0	0	0	0	0	0	0	0	0	0	0	0	0	0	0	0	0	0	0	0	0	0	0	0	0	0	0	0	1.21518e+06	525170	1.52248e+06	364876	3.23634e+06	0
O60783	0	0	0	2.81245e+06	540824	0	0	0	2.78638e+06	9.62237e+06	1.42504e+07	9.06844e+06	2.16894e+07	1.671e+07	2.07371e+07	5.21963e+06	2.52641e+06	1.76191e+07	1.24976e+07	2.16478e+07	2.11346e+06	3.39516e+06	2.74333e+06	2.2423e+07	9.28135e+06	0	0	0	0	0	0	3994300	669022	3.15875e+06	8.33083e+06	9.84778e+06	2.72998e+06	0	0	0	1.05542e+07	8.84791e+06	0	0	0	0	0	0	0
O60784;O60784-2;O60784-4;O60784-3	696297	0	376978	262813	791608	1.57879e+06	1.61886e+06	1.53036e+06	2.0104e+06	308452	189741	378357	336752	204639	452689	0	257951	0	381410	344414	0	197587	154168	690500	435181	0	0	0	0	0	0	20346	0	0	118217	0	0	0	0	0	0	0	0	0	0	43937.4	0	0	0
O60814;P57053	0	0	0	0	0	0	0	0	0	0	0	0	0	0	0	0	0	0	0	0	0	0	0	0	0	0	0	0	2.44222e+06	0	3.45207e+06	0	0	0	0	0	0	0	0	0	0	0	0	0	0	0	0	0	0
O60825;O60825-2;Q16877-2;Q16877-3;Q16877	0	0	0	1.17217e+06	340579	383714	169063	599079	188195	0	0	0	0	0	0	224544	899500	0	0	0	0	95644.8	0	45183.3	396018	0	0	0	0	0	0	0	0	0	0	0	0	0	0	0	0	0	185944	0	186057	0	0	0	0
O60826	110467	143630	287519	350659	146937	61827.6	167766	644525	126212	0	91133.2	0	0	0	0	0	0	0	0	0	97649	70145	0	65513.8	471661	0	0	0	0	367542	0	101020	4.55861e+06	0	0	0	0	0	0	0	0	0	372189	89472.7	359948	0	0	0	0
O60828;O60828-2;O60828-5;O60828-4;O60828-3;O60828-6;O60828-7;O60828-10;O60828-9;O60828-8	3645200	0	0	1.08398e+06	1.5425e+06	3.70429e+06	5.58857e+06	8.30184e+06	1.24992e+06	3.33926e+06	2.15753e+06	4.06148e+06	902328	4.33505e+06	3.38274e+06	3.08919e+07	9.57673e+06	2.32424e+06	373514	2.7632e+06	6.94407e+06	7.92232e+06	9.00813e+06	484943	2.07984e+07	9.50143e+06	8.98603e+06	3.12795e+06	1.53938e+07	1.96011e+07	2.0497e+07	15029000	7.74323e+06	1.71805e+07	3.80528e+07	3.3708e+07	3.82523e+07	6.74225e+07	5.31336e+07	6.10718e+07	2.65632e+07	1.68395e+07	5.18057e+06	5.1443e+06	3.78695e+06	0	0	0	0
O60830;O60830-2	0	229950	0	0	0	0	0	0	0	0	0	0	3.39282e+06	1.91797e+06	1.66394e+06	0	1.7124e+06	7.00849e+06	4.35969e+06	8.50686e+06	0	0	0	1.78329e+06	0	0	0	0	0	0	0	1667300	0	745371	0	0	344036	0	0	0	0	0	1.06326e+06	1.1831e+06	0	9.27094e+06	1.00928e+06	0	2.65398e+06
O60831	1.65623e+06	0	0	7.64579e+06	1.0564e+06	844926	0	0	0	6.52451e+06	4.94566e+06	4.08173e+06	3.27844e+06	2.85099e+06	0	0	0	2.52189e+06	917671	4.75582e+06	3.9259e+06	0	4.70421e+06	1.41695e+06	0	2.46289e+06	2.00664e+06	1.36695e+06	0	1.19582e+06	0	0	0	0	683900	765136	682912	0	0	0	0	0	1.15523e+07	1.20182e+07	1.26972e+06	0	6.02991e+06	7.41423e+06	4.21058e+06
O60832;O60832-2	0	0	0	1.37306e+06	0	0	0	0	0	1.21435e+06	1.17435e+06	1.10759e+06	1.25951e+06	621317	1.19526e+06	5.03791e+06	307061	91367.6	141922	204093	3.05904e+06	3.61254e+06	3.00301e+06	2.97861e+06	3.5314e+06	2.64505e+07	3.54002e+07	2.59729e+07	2.45479e+07	2.01562e+07	3.82535e+07	22382000	2.35242e+07	2.11193e+07	7.96088e+07	8.63064e+07	6.81392e+07	1.24339e+08	1.09049e+08	1.10466e+08	7.07752e+06	9.72421e+06	0	0	0	0	0	0	0
O60841	897427	913820	426984	9.01513e+06	1.12485e+06	1.20962e+06	773268	392168	3.18331e+06	4.01258e+07	4.69123e+07	3.45059e+07	2.62857e+07	2.97415e+07	3.01036e+07	3.70978e+07	952738	1.86997e+07	1.98936e+07	2.04893e+07	4.33862e+07	5.02694e+07	4.35636e+07	2.59616e+07	3.31523e+07	285502	154317	220229	0	0	0	3331900	1.34009e+06	5.1451e+06	5.8261e+06	6.77828e+06	5.31502e+06	4.4611e+06	4.79115e+06	3.01125e+06	1.05289e+07	1.14973e+07	0	0	0	26865.9	0	36146.3	0
O60858;O60858-2;O60858-3	0	0	0	0	0	0	0	0	0	0	0	0	0	103687	0	0	0	94697.3	0	0	0	0	30386.8	268439	0	0	0	0	0	0	0	0	0	0	0	0	0	0	0	0	0	0	0	0	0	0	0	0	0
O60869;O60869-2;O60869-3	2.8437e+06	1419900	1.28806e+06	1.24126e+06	7.11163e+06	1.48438e+06	1.73634e+07	1.34e+07	1.10062e+06	4.8684e+07	4.54323e+07	4.87551e+07	6.14026e+07	4.87891e+07	4.78471e+07	4.66495e+07	2.38525e+08	1.88249e+07	3.15328e+07	3.78814e+07	6.32439e+07	8.55549e+07	4.49527e+07	8.17151e+07	2.51728e+08	1.61407e+06	0	520496	1.37349e+06	8.50382e+06	8.78152e+06	2975400	3.01467e+06	1.1243e+07	1.37754e+07	1.11028e+07	1.82596e+07	1.25507e+06	6.92681e+06	6.63428e+06	1.00623e+08	6.15456e+07	2.28269e+08	2.47979e+08	2.40842e+08	2.1091e+07	2.34772e+07	8.51353e+07	3.75137e+07
O60870;O60870-2	0	0	0	0	0	38789.8	0	0	0	533677	415063	693591	2.01894e+07	85595.8	629058	1.75586e+06	943425	98071.4	0	0	1.00796e+07	9.73605e+06	1.12598e+06	0	471790	1.33314e+06	1.08639e+06	2.90167e+06	0	0	430502	204050	296075	204729	3.52442e+06	3.36114e+06	1.90477e+06	3.94818e+06	6.48959e+06	3.87149e+06	507970	939323	6.20007e+06	8.34425e+06	3.76533e+06	0	0	0	0
O60879-2;O60879-3;O60879	0	0	0	63266	262894	509771	54971.1	65908.9	0	0	0	0	0	0	0	0	0	0	0	0	0	0	21349.1	0	48532.9	997374	1.94575e+06	0	444641	0	619905	912900	256487	615009	565102	553903	0	0	0	3.44251e+06	1.81003e+06	1.32263e+06	101421	79436.4	0	23013.4	0	98610.9	849772
O60884	4.62006e+06	2995800	654297	3.40679e+06	1.31263e+07	8.86491e+06	9.11245e+06	4.88162e+06	4.43689e+06	5.0614e+06	1.9336e+06	6.26084e+06	1.39866e+07	8.23854e+06	1.43996e+07	2.1241e+06	1.72435e+07	6.74193e+06	3.19234e+06	6.34362e+06	1.41799e+07	1.06995e+07	1.05264e+07	2.4162e+07	1.54669e+07	1.8184e+06	2.46556e+06	3.64912e+06	938379	302951	933290	950160	5.2299e+06	741096	142286	320939	1.44564e+06	1.34189e+06	821131	128447	1.15249e+06	1.92694e+06	513063	196216	145694	41080.5	0	0	0
O60885;O60885-2;O60885-3	0	0	0	0	0	0	0	0	0	0	0	0	0	0	0	0	0	0	0	0	0	0	0	0	83006.8	1.08233e+07	6.62957e+06	4.37625e+06	2.76741e+06	7.4942e+06	7.76879e+06	2158200	1.44727e+06	2.57312e+06	1.04653e+07	1.02561e+07	7.62112e+06	7.50529e+06	6.06962e+06	7.68952e+06	5.22203e+06	3.04336e+06	4.60037e+06	1.50733e+06	1.92878e+06	779359	816850	1.44823e+06	1.58878e+06
O60888-3;O60888;O60888-2	1.09227e+07	9849000	1.81607e+06	1.65105e+07	1.89755e+07	6.61237e+07	1.88176e+07	3.72165e+07	2.18247e+07	600491	0	0	476782	0	0	0	0	0	0	0	0	715398	818127	3.53145e+06	1.71904e+06	0	0	0	0	0	0	0	0	0	593483	403942	605271	0	0	3.45584e+06	0	0	7.49674e+06	4.88047e+06	2.83703e+06	2.6569e+06	1.57523e+06	4.04106e+06	1.27705e+06
O60921-2;O60921	0	191380	0	0	280650	166253	540115	0	278037	0	0	0	0	0	0	0	0	0	0	0	0	0	0	0	401414	0	0	0	0	0	0	0	0	0	0	0	0	0	0	0	382394	0	0	0	0	0	0	0	0
O60925	6.04394e+07	29420000	4.58026e+07	1.50538e+07	2.88319e+07	2.56567e+07	3.34e+07	4.06498e+07	1.50161e+07	0	0	0	0	0	0	610995	0	0	0	0	0	0	0	7.47185e+06	911527	0	0	0	0	0	0	0	0	0	0	0	0	0	0	0	0	0	0	0	697800	0	0	0	0
O60930	0	0	0	212716	0	0	239770	0	0	0	0	0	0	209362	0	0	0	0	0	0	0	254712	554186	27379.6	957410	0	343949	0	0	0	314015	0	0	0	0	0	0	0	0	0	0	964338	3.9319e+06	3.32713e+06	1.08218e+06	459064	210412	482942	433240
O60934	0	0	0	0	310338	143572	0	0	0	697363	558814	439986	47637.2	58526.3	83929	0	0	76927.2	0	87481.1	119687	43830.4	0	0	0	1.0161e+06	240878	769414	487112	545180	974624	335140	591996	331813	1.80361e+06	1.94282e+06	1.1942e+06	2.14401e+06	3.17186e+06	2.98902e+06	1.04048e+06	1.62466e+06	246192	1.09481e+06	249081	0	0	0	0
O60936-2;O60936-3;O60936	4.11261e+06	4568900	7.70892e+06	5.90734e+06	6.75585e+06	1.15951e+07	1.15298e+07	1.48074e+07	1.91699e+07	0	0	0	0	0	0	0	0	0	0	0	0	0	0	0	0	0	0	0	0	0	0	0	0	0	0	0	0	0	0	0	0	0	0	0	0	0	0	0	0
O60941-6;O60941-7;O60941;O60941-3;O60941-4;O60941-5;O60941-2	0	0	0	814732	0	0	0	0	0	940299	2.53533e+06	1.35465e+06	1.39374e+06	1.32425e+06	760356	0	646087	1.49145e+06	2.50063e+06	3.3545e+06	645209	683840	836204	691422	682369	0	0	0	0	0	0	153990	0	434398	667055	366900	0	0	0	0	488044	462976	783442	1.54329e+06	1.23081e+06	508138	386375	837325	664910
O60942-2;O60942;O60942-3;O60942-4	0	0	0	724738	238649	481503	390014	266942	0	0	0	0	0	0	0	0	1.68529e+06	0	0	0	0	0	206425	0	296361	163766	2.42902e+06	557300	99110.4	115020	440584	90348	145701	0	0	0	0	0	0	0	803804	209708	0	0	0	0	0	0	0
O75027;O75027-2;O75027-3	0	0	0	1.06798e+06	43555.3	49019.6	0	0	410504	267403	59461.7	0	4.4585e+06	6.56135e+06	5.66157e+06	0	0	6.63068e+06	4.60403e+06	6.15049e+06	0	0	500141	3.22498e+06	428686	0	0	0	0	0	0	358390	0	48827.5	250506	242492	0	0	0	0	94582.3	215560	1.05899e+06	2.90255e+06	625241	9.02562e+06	1.84166e+06	1.43167e+06	1.11182e+07
O75044;P0DMP2;P0DJJ0	0	0	0	635872	186198	223807	348866	1.76993e+06	1.21568e+06	710228	1.06548e+06	760789	74168.7	0	84966	0	107909	327467	476326	504881	55235.9	427971	109058	34450.9	661140	0	0	0	0	0	0	0	0	0	0	0	0	0	0	0	0	0	1.03744e+06	2.39588e+06	703517	48444	0	93558.3	0
O75051;O75051-2	0	0	0	0	0	0	0	0	0	0	148484	114197	246987	189034	252511	0	0	0	63198.5	61220	330157	344253	333499	0	520517	0	0	0	0	0	0	0	0	0	0	0	0	0	0	0	0	0	25102.5	0	0	0	57191.9	98905.5	0
O75052-3;O75052;O75052-2	0	0	0	0	0	0	0	0	0	0	0	0	326974	238313	0	0	0	0	407323	384848	0	0	0	56135.2	0	0	0	0	0	0	0	0	0	0	0	0	0	0	0	0	0	0	0	0	0	0	0	0	0
O75054;O75054-2	0	0	0	44029.8	0	0	59946.1	0	0	188264	143720	199852	26120.9	0	26113.5	0	0	113903	198509	75304.4	0	0	73791.6	0	24257.1	0	0	0	0	0	0	0	0	0	0	0	0	0	0	0	0	0	0	180953	0	894896	1.97754e+06	4.58126e+06	964495
O75056	0	0	0	236356	0	0	0	0	0	0	0	0	314124	127978	219083	0	0	0	0	0	464333	0	709942	0	0	0	0	0	0	0	0	0	0	0	0	0	0	0	0	0	0	0	0	0	0	318732	2.59261e+06	951206	515669
O75063	0	134580	0	796699	0	0	0	0	827574	8.93433e+06	9.88535e+06	9.33274e+06	7.70305e+06	6.70646e+06	6.76488e+06	0	2.13157e+06	6.82194e+06	8.87406e+06	7.03115e+06	3.63969e+06	3.80355e+06	2.42304e+06	6.95647e+06	2.06779e+06	0	0	0	0	0	0	356740	0	487299	1.00759e+06	1.71837e+06	598852	0	70116.1	0	0	0	95415.5	0	0	162505	0	329739	345935
O75071	0	0	0	0	0	0	0	0	132640	637298	684277	153312	0	0	0	0	0	70310.4	423767	0	297135	158489	328990	80711.4	0	0	0	0	0	0	0	0	0	0	0	0	0	0	0	0	0	0	0	0	0	0	0	0	0
O75077-3;O75077-2;O75077	0	0	0	0	0	0	0	0	0	0	0	0	0	0	0	0	0	0	0	0	0	0	0	0	0	0	0	0	0	0	0	0	0	0	0	0	0	0	0	0	0	0	0	0	263540	67666	473550	285013	0
O75083;O75083-3	5.49194e+06	2557000	4.22537e+06	4.28182e+07	1.77573e+07	2.08935e+07	3.41563e+07	3.22887e+07	2.91225e+07	856990	395773	960058	1.16715e+07	8.64979e+06	8.42319e+06	202097	159237	7.07535e+06	1.06709e+07	9.5236e+06	493311	320355	733173	7.74938e+06	4.55505e+06	0	96125.2	0	0	0	0	516570	0	794408	1.17849e+07	1.25537e+07	4.5055e+06	575840	795407	626599	2.02125e+07	2.29158e+07	152779	0	266974	0	0	242553	0
O75084	0	0	0	358639	0	0	0	0	0	522882	221176	186230	214754	261703	0	0	0	204791	196946	169338	0	242053	308872	0	125833	0	0	0	0	0	0	0	0	0	88470.6	0	0	0	0	0	0	0	1.92252e+06	3.31194e+06	2.95964e+06	5.57221e+06	2.00313e+07	1.20007e+07	1.0692e+07
O75110;O75110-2	0	0	0	0	0	0	0	0	31190.8	49453.7	0	0	0	0	0	0	0	0	0	0	0	35019.4	56165	0	73209.7	0	0	0	0	0	0	0	0	0	0	0	0	0	0	0	0	0	0	0	0	75135.2	362343	465582	0
O75116	0	59955	40995.8	885847	890568	850010	734555	262624	43606.5	0	0	0	0	0	0	0	0	0	0	0	0	0	0	0	25079.4	0	0	0	0	0	147942	130310	0	0	0	22522.2	0	235448	0	0	0	0	446302	1.11701e+06	190116	101952	0	0	12958.8
O75122;O75122-2	0	0	0	0	0	0	0	0	0	61133.6	117415	0	0	110214	0	229948	0	0	133347	51334.8	0	0	105044	187386	155583	0	0	0	0	0	0	0	0	0	0	0	0	0	0	0	0	0	0	0	0	0	0	0	0
O75122-3	0	0	0	283651	730862	23011.4	26933.7	436831	0	2.59167e+06	2.84845e+06	2.06208e+06	1.49541e+06	1.41694e+06	1.73626e+06	4.9021e+06	1.68793e+06	1.23999e+06	865540	1.35858e+06	2.96248e+06	3.03103e+06	2.53665e+06	923250	3.34819e+06	68912.2	76829.7	27997.7	0	25991.6	39569.4	62486	0	106223	0	0	0	0	0	99284.2	45189	60051.8	678608	397411	90898	0	0	286202	17450.4
O75127	0	0	0	317350	0	0	0	0	266694	672480	968950	752886	1.42282e+06	1.24008e+06	1.17257e+06	0	1.35947e+06	236179	858266	647460	308423	412163	744583	4.16588e+06	1.01231e+06	140874	0	70143	0	0	0	299080	0	349898	0	54490.6	0	0	0	0	906756	1.4828e+06	743754	617693	124150	388068	474757	0	92590.9
O75128-7	0	0	0	0	0	0	102457	13025.6	0	57068.8	61479.9	40410.6	140726	195455	70414.4	57934	485530	49543.6	261494	139091	0	0	27108.2	66429.9	452306	0	0	0	0	0	0	19287	0	0	180737	63689.6	148428	0	0	0	0	0	0	0	51287.2	0	0	0	0
O75131	1.16164e+06	1288500	1.26207e+06	1.49185e+07	6.94889e+06	1.29722e+07	5.14685e+06	1.00346e+07	790127	1.03469e+06	1.11009e+06	3.66521e+06	1.53873e+06	1.23795e+06	887598	0	1.39463e+07	850260	1.21311e+06	7.3322e+06	1.01827e+06	1.01337e+06	1.16743e+06	1.76754e+06	1.59377e+07	8.23911e+06	8.54464e+06	6.22335e+06	575860	678502	695575	141890	117628	71405	776183	998583	321157	0	306360	260698	558192	0	0	0	0	0	0	0	0
O75132	0	0	0	0	0	0	0	0	0	0	0	393720	0	229577	330084	0	0	0	0	0	296843	208575	0	0	0	94744.8	23383.9	61227.7	0	0	18547.3	0	0	0	0	0	0	0	0	0	0	0	0	0	0	0	0	0	0
O75144;O75144-3;O75144-2	0	0	0	0	0	0	0	0	0	0	0	0	0	0	0	0	0	0	0	0	0	0	0	0	0	0	0	0	0	0	0	0	0	0	0	0	0	0	0	0	0	0	0	0	319262	1.73927e+06	2.48378e+06	3.3046e+06	1.49095e+06
O75146;O75146-2	0	0	0	348264	16216.3	157946	51704.8	422543	48518.4	584456	1.57739e+06	1.21517e+06	1.4261e+06	2.38675e+06	2.1115e+06	732479	240555	281490	954921	1.20833e+06	2.54316e+06	2.10078e+06	1.81125e+06	1.54684e+06	5.96806e+06	0	14161.1	0	0	0	0	4603.3	0	52466.3	0	181461	0	0	0	0	1.34947e+06	2.2041e+06	380069	613846	234345	62967.2	0	0	59794.1
O75150;O75150-4;O75150-3	0	0	0	67328.9	2.82106e+06	2.38411e+06	2.82997e+06	2.30026e+06	174249	667823	213624	204493	0	109014	196507	0	0	102147	28773.2	156435	218840	251968	321663	0	689607	2.77828e+06	2.15764e+06	3.53074e+06	1.60818e+06	1.14017e+06	2.04197e+06	109440	1.25112e+06	118657	507573	216958	480516	1.05838e+06	780481	764630	68521.2	109576	2.98529e+06	3.30783e+06	1.12544e+06	0	0	0	0
O75151	0	0	0	0	0	0	0	0	0	0	0	0	0	0	0	560250	143196	0	0	0	0	0	0	0	189036	4.1057e+06	2.64048e+06	2.55311e+06	878443	2.08161e+06	1.9776e+06	585360	312030	660851	1.07328e+06	894748	700350	433846	399239	1.04045e+06	0	146183	0	0	0	0	0	0	0
O75152	0	0	0	0	0	0	0	0	0	1.15597e+06	863193	1.12147e+06	0	0	0	622032	0	22850.8	0	0	122855	141333	203800	0	81223.1	3.48627e+06	3.57583e+06	4.53281e+06	2.1937e+06	1.0566e+06	1.65683e+06	3960100	2.20567e+06	5.30458e+06	1.1699e+07	1.20614e+07	1.35037e+07	9.97635e+06	1.39729e+07	1.15367e+07	696989	1.30867e+06	3.07484e+06	2.47283e+06	1.36567e+06	82903.4	102341	1.04302e+06	49000.7
O75153;Q9Y5I4-2;Q9Y5I4	81674.7	231240	508293	4.61503e+06	3.11353e+06	2.87266e+06	3.54019e+06	3.75128e+06	1.33708e+06	0	0	0	194819	324555	292432	175505	0	0	0	13690	796014	1.55781e+06	940540	923600	502713	18378.8	3896.31	0	0	17458.4	19136.9	0	0	0	0	0	0	0	0	0	0	0	43324.5	76879.1	55486.8	0	0	0	0
O75157-2;O75157	515289	620320	532888	1.38721e+06	1.43537e+06	1.59175e+06	2.93893e+06	886003	770288	0	0	0	0	0	0	0	0	0	0	0	0	0	0	0	0	0	0	0	0	0	0	0	0	0	0	0	0	0	0	0	0	0	0	425655	0	0	0	0	0
O75161;O75161-2	0	0	0	0	0	0	0	328878	0	0	0	0	0	0	0	0	0	0	0	0	0	0	0	0	0	0	0	0	0	0	0	0	0	0	0	0	0	0	0	0	0	0	0	0	0	0	0	0	0
O75165	0	0	0	510388	0	18114.7	0	0	3458.94	1.56121e+07	1.94901e+07	1.62426e+07	1.17657e+06	1.5433e+06	1.7481e+06	1.60486e+06	1.7263e+06	1.69336e+06	3.06166e+06	3.42257e+06	1.08118e+07	1.03079e+07	1.22915e+07	1.65643e+06	3.19975e+06	0	0	7896.36	0	0	0	82233	16486.9	47798.9	210246	136465	24871.5	0	0	0	117243	72206.4	22424.4	17510.7	25699.5	0	0	0	0
O75170-6;O75170-2;O75170-4;O75170-5;O75170;O75170-3	0	0	0	74953.3	0	0	0	0	298792	0	0	0	0	0	0	0	0	0	0	0	0	0	0	32431.9	0	0	0	0	0	0	0	0	0	0	0	0	0	0	0	0	0	0	0	0	0	0	0	0	0
O75175;O75175-2;O75175-3	0	0	0	0	0	0	159829	0	0	1.27958e+07	8.03973e+06	4.59283e+06	1.02493e+07	8.08227e+06	1.04756e+07	2.94233e+06	1.56478e+06	1.35782e+06	3.3192e+06	4.04881e+06	5.3747e+06	5.96173e+06	1.03182e+07	8.75692e+06	1.11555e+07	0	0	0	0	0	0	225800	0	145036	655094	785747	0	0	0	0	0	0	0	0	0	0	0	0	0
O75179-2;O75179;O75179-7;O75179-6;O75179-4;O75179-3;O75179-5	0	0	0	1.01185e+06	176104	182728	380489	358702	126551	1.24154e+06	1.59716e+06	997007	796353	796863	775176	2.49193e+06	1.20621e+06	418133	439773	325504	1.58396e+06	1.93972e+06	2.60745e+06	2.77706e+06	3.53075e+06	15284.5	0	0	0	0	0	0	30044.3	30029.6	0	0	0	0	0	0	43875.8	43131	147946	93421.7	0	24408.8	47522.2	137763	0
O75182-2;O75182;O75182-3	0	0	0	0	0	0	0	0	0	0	0	0	0	0	0	0	0	0	0	0	0	0	0	0	0	584165	356100	612856	47189.3	288239	292110	256350	0	199283	107557	377143	0	335911	432991	416182	0	0	0	0	0	0	0	0	0
O75190;O75190-3;O75190-4;O75190-2;Q8WWF6;Q8NHS0	0	85101	0	1.57689e+06	708461	222679	711417	1.6051e+06	712929	3.80638e+06	0	2.99199e+06	2.04198e+06	2.13077e+06	2.73478e+06	6.96387e+06	5.42806e+06	3.24608e+06	1.5393e+06	1.91339e+06	2.4385e+06	932265	1.53425e+06	2.20437e+06	6.16355e+06	6.06291e+06	5.50612e+06	3.3834e+06	2.20144e+06	4.28898e+06	4.05611e+06	2337000	746868	631256	1.63058e+06	996459	555117	733345	0	0	0	878243	261327	1.08699e+06	733671	1.25455e+06	1.32017e+06	1.73824e+06	1.76727e+06
O75197;A4QPB2-2;A4QPB2	0	0	0	0	0	0	0	0	0	0	0	0	0	0	0	0	0	0	0	0	0	0	0	18864.6	0	0	0	0	0	0	0	0	0	0	0	0	0	0	0	0	0	0	0	0	0	37430.8	44274.6	98822.2	0
O75208;O75208-2	1.42524e+06	611450	0	243766	5.74748e+06	2.93355e+06	4.52101e+06	2.80891e+06	3.4156e+06	0	0	0	0	0	0	0	0	0	0	0	0	0	0	515614	0	0	0	0	0	0	0	0	0	0	0	0	0	0	0	0	0	0	641955	1.61145e+06	506207	380965	0	203567	1.80785e+06
O75223;O75223-3;O75223-2;O75223-4	2.87506e+06	3517000	2.6465e+06	7.01859e+06	6.7374e+06	7.17327e+06	2.6019e+06	7.86262e+06	3.94627e+06	0	0	512346	0	0	0	0	0	0	0	0	0	0	0	243312	0	0	0	0	0	0	0	0	1.43128e+06	0	0	0	0	958787	0	1.00033e+06	0	0	0	0	0	0	0	0	0
O75251;O75251-2	724855	665590	0	4.48542e+06	658573	0	541250	0	2.36856e+06	5.39435e+06	5.19939e+06	6.64483e+06	3.23012e+07	2.46936e+07	3.53222e+07	0	8.13247e+06	2.43958e+07	2.96856e+07	2.89585e+07	2.72071e+06	1.84785e+06	2.63975e+06	3.01969e+07	1.25029e+07	0	0	47618.8	0	0	0	1718900	0	4.14288e+06	2.8359e+06	1.54576e+06	1.67095e+06	0	0	0	3.08358e+06	0	6.31482e+06	1.20422e+07	1.17598e+07	1.67668e+07	7.22393e+06	8.69302e+06	6.59233e+06
O75306;O75306-2	2.76475e+06	1816000	714135	6.2015e+06	2.78147e+06	1.61544e+06	1.99233e+06	975922	5.6613e+06	2.56696e+06	4.01713e+06	4.22298e+06	3.30558e+07	3.75447e+07	4.01155e+07	0	7.55769e+06	3.05438e+07	3.84173e+07	3.27809e+07	421222	0	493344	4.58859e+07	1.44277e+07	0	0	0	0	0	0	5269100	800534	3.88618e+06	2.98881e+06	4.00572e+06	2.5893e+06	578727	664215	0	6.57796e+06	4.95536e+06	1.3745e+07	2.20773e+07	2.21352e+07	3.75521e+07	1.36101e+07	1.01732e+07	2.34957e+07
O75312	2.59511e+06	1246200	1.42521e+06	887143	1.92641e+06	1.62622e+06	1.41714e+06	3.98963e+06	844481	0	0	0	0	0	0	0	0	0	0	0	0	0	0	0	0	0	0	0	0	0	0	0	0	0	0	0	0	0	0	0	0	0	0	0	0	0	0	0	0
O75317;P62068-2;P62068-4;P62068-3;P62068	0	0	0	118417	0	0	0	0	56232.5	362074	0	0	0	233227	168693	0	0	0	312723	0	0	0	0	245669	181339	0	0	0	0	0	0	0	0	0	0	0	0	0	0	0	122372	0	0	0	0	0	0	0	0
O75319;O75319-2	0	0	0	67768.5	0	0	0	0	0	940445	588849	446545	547759	785854	711347	2.62302e+06	1.3455e+06	205226	297219	150878	1.33062e+06	837641	1.36593e+06	0	212288	1.00815e+06	1.24237e+06	1.41287e+06	1.78842e+06	1.08764e+06	612741	1779300	318411	2.29895e+06	620979	696730	353341	476018	553621	831320	1.90108e+06	895841	0	0	0	0	0	0	0
O75323;O75323-2	3.37112e+06	1483000	3.53422e+06	7.81033e+06	8.66124e+06	8.82804e+06	4.51888e+06	2.22384e+06	5.53213e+06	9.08521e+06	1.23396e+07	8.5028e+06	6.32457e+06	4.75277e+06	6.61046e+06	0	6.52884e+06	8.80725e+06	8.01289e+06	8.5324e+06	1.67522e+07	9.72567e+06	8.65621e+06	6.96802e+06	3.43737e+06	316899	446523	497094	269062	0	0	351840	0	275695	0	1.4385e+06	814822	0	0	413080	0	0	1.33112e+07	2.14586e+07	1.76918e+07	2.34986e+06	1.48699e+06	1.04089e+06	5.65091e+06
O75326;O75326-2	0	0	0	0	0	0	0	0	0	165786	106974	0	87145.7	209177	175175	0	0	0	0	92501	167101	0	128840	145278	878148	0	0	0	0	0	0	0	0	0	0	0	0	0	0	0	361854	227674	382867	272856	448564	5.94766e+06	2.28473e+06	2.02622e+06	409899
O75330-2;O75330;O75330-3;O75330-4	0	0	0	0	0	0	0	169074	0	36042.7	0	26300.2	549766	364672	569236	1.7123e+06	861343	0	0	0	1.93203e+06	3.07518e+06	1.45384e+06	1.25122e+06	1.96494e+06	0	0	0	0	0	0	0	92298.4	0	0	0	0	0	0	0	0	0	949763	797424	716570	154645	0	180345	0
O75340;O75340-2;O75340-3	2.43134e+06	9346400	9.89238e+06	1.02842e+07	6.10194e+06	9.62749e+06	9.23795e+06	7.43525e+06	2.04873e+07	2.27987e+07	1.93847e+07	2.62533e+07	2.4969e+07	2.60062e+07	3.163e+07	1.08342e+06	1.22248e+07	2.39855e+07	2.34856e+07	3.64749e+07	4.45735e+07	3.7927e+07	3.56036e+07	2.69408e+07	1.1254e+08	1.51034e+07	1.24237e+07	7.80104e+06	9.32883e+06	868237	3.41786e+06	23627000	9.45235e+06	1.65156e+07	4.76075e+07	4.34158e+07	4.1095e+07	2.35145e+07	4.19055e+07	4.44336e+07	1.61767e+07	1.12967e+07	7.84992e+06	7.3348e+06	7.89742e+06	7.23075e+06	1.13448e+07	1.05633e+07	4.28324e+06
O75347;O75347-2	1.70045e+08	69107000	1.16619e+08	5.98961e+07	6.79143e+07	4.73603e+07	1.2287e+08	3.00513e+08	7.32383e+07	0	0	0	0	0	0	0	0	0	0	0	0	0	0	0	3.41217e+06	0	0	0	0	0	0	0	0	0	0	0	0	0	0	0	0	0	3.96215e+06	0	760752	0	0	410739	0
O75348;O95670-2;O95670	1.42084e+07	9511300	1.38631e+07	2.08253e+07	1.89973e+07	1.11867e+07	2.72646e+07	1.59376e+07	9.72686e+06	1.11078e+07	1.5335e+07	1.77152e+07	1.11821e+06	1.09213e+06	0	1.27815e+07	2.29434e+07	572091	715312	756606	1.25947e+07	1.72341e+07	1.55185e+07	6.3811e+06	1.2087e+07	3.22728e+06	1.53773e+06	1.67122e+06	6.6396e+06	1.96412e+06	1.29465e+07	521580	344519	419292	444153	336896	362326	0	0	0	0	0	1.36169e+07	9.74324e+06	6.18012e+06	0	0	0	733722
O75351	2.54255e+06	2715900	3.18873e+06	1.73095e+06	2.25729e+06	4.37977e+06	4.35841e+06	5.9474e+06	3.53933e+06	270887	310765	176056	0	135933	192630	0	449013	0	0	0	128380	0	0	98824.5	663563	0	53977.2	0	0	0	0	0	0	0	0	0	0	0	0	0	0	0	3.96484e+06	4.87133e+06	4.49861e+06	0	0	0	0
O75352-2;O75352	7.69228e+06	8749100	1.30016e+07	4.80341e+07	3.4527e+07	2.88791e+07	3.44659e+07	2.55829e+07	3.84929e+07	3.30253e+07	1.82676e+07	1.09203e+07	6.02528e+07	3.99021e+07	4.60829e+07	1.19802e+07	6.51883e+07	1.56932e+07	1.06969e+07	1.49083e+07	6.05374e+07	5.4252e+07	6.43566e+07	1.4886e+08	1.37236e+07	3.69883e+06	1.24178e+06	756092	3.99024e+06	5.48738e+06	1.72727e+06	4989200	1.36325e+07	3.97343e+06	0	0	0	0	0	0	0	1.66139e+06	7.04152e+07	5.03436e+07	1.2744e+07	5.11262e+07	7.52259e+07	7.56457e+07	5.85554e+07
O75362;O15090	0	0	0	0	0	85570.9	47592.4	0	0	262979	304602	163584	33081.4	0	0	1.1035e+06	0	24751.8	0	39883.3	154060	206225	278444	0	333268	629126	1.12811e+06	1.0542e+06	414509	1.42302e+06	1.97025e+06	98206	141553	0	233849	233418	127930	0	0	0	49799.1	0	0	0	0	0	0	0	0
O75367-3;O75367;O75367-2	0	0	0	0	0	0	0	0	0	0	0	0	0	169615	0	0	0	365799	668287	643791	0	0	148882	0	0	2.15081e+08	2.75701e+08	2.71199e+08	2.21743e+08	3.67542e+08	2.47512e+08	95666000	1.11069e+08	9.6201e+07	5.51857e+07	5.93918e+07	3.5366e+07	6.5703e+07	8.18191e+07	8.04996e+07	3.45582e+07	3.99583e+07	181617	0	423549	142971	877271	1.65758e+06	0
O75368	1.9804e+07	16728000	1.46273e+07	1.11069e+07	2.10944e+07	2.21064e+07	1.36027e+06	1.09821e+07	5.99558e+06	0	0	0	0	0	0	0	0	0	0	0	0	0	0	0	0	0	0	0	0	0	0	0	0	0	0	0	0	0	0	0	0	0	0	0	0	0	0	232801	0
O75369-8	2.37528e+07	26664000	2.70191e+07	1.63296e+08	8.47611e+07	9.37944e+07	1.1297e+08	1.0567e+08	6.51952e+07	1.74765e+06	1.8965e+06	1.76763e+06	2.37946e+07	1.81377e+07	1.98678e+07	501158	2.17341e+06	2.13857e+07	2.96419e+07	3.18542e+07	1.42372e+06	1.11155e+06	1.58326e+06	3.30107e+07	1.15891e+07	9.82339e+06	1.16794e+07	1.08079e+07	4.70484e+06	3.67425e+06	3.70765e+06	4646500	2.74387e+06	5.32287e+06	4.00024e+07	3.75154e+07	2.22496e+07	4.22075e+06	4.81188e+06	2.47288e+06	1.57038e+07	1.17218e+07	2.26633e+07	2.32521e+07	1.82802e+07	3.63934e+07	3.00862e+07	5.07362e+07	2.0829e+07
O75376;O75376-2;O75376-3	0	0	0	375014	109145	101822	89118	54963.2	0	101326	10083.1	0	0	114682	0	0	0	0	0	0	0	0	0	98710.1	0	161960	150697	157690	57679.9	123089	279649	50104	26184.5	87305.1	24280.7	77937.6	0	39293.1	99984.1	55661.2	0	0	164157	0	0	0	0	0	0
O75379-2;O75379	0	0	0	257707	0	0	0	0	0	9.07646e+06	5.91951e+06	9.00214e+06	0	330174	0	2.10979e+06	0	655902	0	1.38217e+06	1.56515e+06	1.1398e+06	3.10019e+06	0	0	0	0	0	0	0	0	0	0	0	0	0	0	0	0	0	0	0	0	0	0	0	0	0	0
O75380	4.60235e+06	1606200	2.12364e+06	1.95957e+06	6.34486e+06	3.5644e+06	7.69274e+06	7.96105e+06	1.30515e+07	859396	7.13715e+06	5.408e+06	3.62852e+07	2.27119e+07	3.69591e+07	2.89138e+06	3.40728e+07	4.66108e+07	2.10451e+07	3.40066e+07	1.21936e+06	449220	0	5.00069e+07	3.3595e+07	0	0	0	320265	624456	307391	15385000	1.31938e+06	1.68856e+07	6.29283e+06	4.25798e+06	4.48807e+06	555433	0	609229	6.51274e+06	7.0549e+06	1.66267e+07	1.23482e+07	1.56563e+07	3.51969e+07	2.51799e+07	1.81442e+07	3.16157e+07
O75381-2;O75381	1.56183e+06	966630	165579	0	164120	0	159577	0	2.21623e+06	3.52344e+06	2.49741e+06	546935	9.00177e+06	8.35644e+06	1.03138e+07	303823	0	9.82668e+06	9.52596e+06	8.65134e+06	807108	736945	1.20489e+06	1.06719e+07	1.36406e+06	0	0	0	0	0	0	434290	0	439649	347534	0	682864	0	0	0	726431	1.34883e+06	1.61541e+06	404592	0	0	0	0	0
O75382-2;O75382;O75382-4;O75382-3;Q9C040;Q9C040-2	0	0	0	0	0	0	0	0	0	1.24197e+06	1.2817e+06	888546	0	0	66525	453216	0	80356.4	0	59040	518721	374617	327512	0	0	0	36395.7	0	0	0	0	0	0	0	0	0	0	0	0	0	0	0	1.98129e+06	3.92935e+06	3.67046e+06	0	0	38670.5	0
O75387;O75387-2	0	0	0	0	0	0	0	0	0	0	0	0	0	0	0	0	0	0	0	0	0	0	0	0	0	0	0	0	0	0	0	0	0	0	0	0	0	0	0	0	0	0	0	0	0	419733	1.21996e+06	455028	1.97025e+06
O75390	1.68003e+07	7817500	1.37683e+07	3.87648e+07	1.82567e+08	1.61181e+08	1.48771e+08	8.82553e+07	7.56184e+07	4.60886e+06	9.17567e+06	8.69135e+06	9.24679e+06	4.88637e+06	1.09393e+07	380893	1.56366e+08	1.40443e+06	2.9241e+06	1.53438e+06	4.04354e+07	2.06213e+07	3.43987e+07	3.95709e+07	4.93375e+07	1.25187e+06	1.62879e+06	2.00234e+06	3.70972e+06	1.83797e+06	2.31691e+06	0	1.34325e+06	0	0	0	0	0	0	0	2.64783e+06	426312	1.5449e+08	1.48929e+08	1.28425e+08	9.09743e+07	2.37417e+07	3.58588e+07	7.38004e+07
O75391	146832	264930	229389	115115	1.43946e+06	1.10973e+06	764783	1.17566e+06	0	0	0	0	0	0	0	0	0	0	0	0	0	0	0	0	196662	0	0	0	0	26220.6	32763	0	0	0	0	0	0	0	0	0	0	0	421512	0	0	0	0	0	0
O75394	0	0	0	0	0	0	0	0	0	5.75571e+06	9.49001e+06	8.61586e+06	1.72825e+07	1.6965e+07	1.58579e+07	3.59754e+06	6.12649e+06	1.69141e+07	1.41876e+07	1.33372e+07	2.75747e+06	3.37595e+06	4.27491e+06	2.7026e+07	6.80333e+06	0	0	0	0	0	0	3017100	0	0	7.14432e+06	7.00447e+06	7.02925e+06	0	0	2.51279e+06	6.64127e+06	5.73047e+06	0	0	0	8.51392e+06	1.78358e+07	1.33588e+07	3.91299e+06
O75396	6.0074e+06	5726100	7.31683e+06	1.39003e+07	4.43353e+06	4.43352e+06	6.42712e+06	3.15203e+06	9.72629e+06	5.43808e+07	4.29285e+07	4.15969e+07	3.8462e+07	2.92777e+07	3.30765e+07	1.08757e+07	3.68898e+07	3.68392e+07	4.24176e+07	3.88591e+07	2.76601e+07	2.81139e+07	3.16783e+07	7.14262e+07	1.71426e+07	637211	2.111e+06	652983	417771	2.84448e+06	2.38877e+06	3575600	6.41908e+06	4.45239e+06	6.00363e+06	8.41845e+06	8.72324e+06	0	179870	760515	3.31253e+06	7.13214e+06	4.52147e+07	3.10713e+07	2.1423e+07	1.74723e+07	2.35229e+07	2.732e+07	2.13275e+07
O75400;O75400-2	126518	0	0	612091	0	0	0	0	42294.9	907136	0	1.19978e+06	144453	58711.7	0	1.15624e+06	1.47526e+06	86684.7	0	64191.6	821316	838011	403805	0	952143	985034	511246	593846	151971	501084	455437	11767000	6.49774e+06	1.30094e+07	3.9977e+07	3.53665e+07	2.60528e+07	4.57498e+07	4.9683e+07	3.52843e+07	1.37796e+07	1.1374e+07	110841	0	0	0	193162	0	0
O75410;O75410-2;O75410-7;O75410-3;O75410-6;O75410-5;O75410-4;O75410-8	228606	141460	43347.3	357371	2.10674e+06	1.05571e+06	690099	1.14837e+06	1.15813e+06	70233.4	0	0	1.13469e+06	1.41573e+06	1.18342e+06	1.41119e+06	0	750147	360474	818027	137225	404981	610815	4.50479e+06	1.51835e+06	0	0	0	0	14825.4	0	120770	0	74143.5	126537	64482.2	61998.8	0	0	0	0	88412.6	1.52047e+06	775915	871512	0	0	0	130114
O75414;O75414-2	0	0	0	0	861842	999062	424425	763613	0	0	0	0	0	0	0	0	160425	0	0	0	0	0	0	0	219539	574095	198183	0	0	122879	0	0	0	0	0	0	0	0	0	0	0	0	3.05407e+06	922721	0	0	0	0	0
O75425;O75425-4;O75425-3;O75425-2	0	0	0	0	0	0	0	0	0	59035.3	315570	652240	234014	0	0	0	0	826668	159073	0	0	0	0	0	185433	0	0	0	0	0	0	77561	0	0	0	0	0	0	0	0	0	0	0	0	0	0	0	0	0
O75427	0	0	0	0	0	0	0	0	0	1.13126e+06	669092	910114	0	0	102753	890974	1.50104e+06	256406	283268	378222	203031	112449	177894	331298	262818	0	0	0	0	0	104326	0	0	0	0	0	0	0	0	0	0	0	0	0	0	0	0	0	0
O75431;O75431-2	2.23091e+06	2198400	2.41846e+06	4.03506e+06	0	0	0	0	4.65302e+06	1.03476e+06	749903	422263	4.77079e+07	6.17539e+07	2.98224e+07	0	1.19273e+06	2.77512e+07	5.2723e+07	5.37561e+07	0	0	684215	6.30933e+07	1.80037e+07	0	0	0	0	0	0	9717200	1.88385e+06	7.12673e+06	0	443763	837953	0	0	0	0	522403	1.48172e+07	1.07576e+07	1.65978e+07	1.49424e+07	3.34674e+06	4.27561e+06	6.07236e+06
O75436	464465	523500	0	3.74845e+06	4.18535e+06	2.09092e+06	1.88845e+06	188601	2.64019e+06	364188	0	402604	164531	156979	141283	0	0	200733	131905	0	0	59115	260305	2.1431e+06	0	0	0	0	0	0	0	0	0	0	0	0	0	0	0	0	272850	307431	0	0	0	0	0	0	0
O75438;O75438-2	9.51352e+06	4612400	0	5.29654e+06	0	0	0	0	5.43387e+06	1.52397e+06	7.55255e+06	2.19096e+07	6.92703e+07	5.28995e+07	4.16646e+07	7.1486e+06	2.9715e+07	5.90799e+07	5.00787e+07	5.19759e+07	810439	0	844383	1.1917e+08	4.14501e+07	0	0	0	0	1.19564e+06	830591	14295000	3.22797e+06	2.05068e+07	0	0	1.10057e+06	0	0	0	1.83073e+07	1.00112e+07	4.89446e+06	1.12265e+07	2.7418e+07	2.84438e+07	0	0	1.28408e+07
O75439	1.62409e+06	1844800	2.28515e+06	7.71059e+06	1.21143e+07	1.21957e+07	9.64257e+06	4.62909e+06	5.49952e+06	0	0	76173.5	98608.3	0	0	0	0	0	0	0	0	0	0	836968	0	0	0	0	0	0	0	0	0	0	0	0	0	0	0	0	0	0	7.68706e+06	1.01475e+07	8.69879e+06	3.52221e+06	0	131638	2.0673e+06
O75446	0	0	0	0	0	0	0	0	0	0	0	520690	0	0	0	0	0	0	0	0	0	0	987004	0	0	1.12914e+06	1.16583e+06	1.08232e+06	0	0	0	2552000	509561	3.73461e+06	9.96214e+06	1.10893e+07	4.34778e+06	8.87829e+06	1.17077e+07	1.32531e+07	0	0	0	0	0	0	0	0	0
O75448-2;O75448	0	0	0	0	0	0	0	0	0	0	0	55811.7	0	25463.5	0	0	0	53974.4	0	0	84314.7	120752	0	0	34923	386865	946030	404355	573258	564381	594384	731230	502138	572385	1.16311e+06	1.58148e+06	306615	1.23632e+06	2.3047e+06	1.27071e+06	0	0	563235	433293	32910.9	0	0	0	0
O75449;O75449-2	0	0	0	0	0	0	60986	0	0	0	0	0	0	0	0	0	0	0	0	0	0	0	108502	0	0	0	0	0	0	0	0	0	0	0	0	0	0	0	0	0	0	0	0	0	0	0	0	99016.2	0
O75461;O75461-2;O75461-3	0	0	0	0	0	0	0	1.10947e+06	0	0	0	0	0	0	0	0	0	0	0	0	0	0	0	0	0	413071	222045	313585	0	0	388199	71088	0	0	0	0	0	0	0	0	0	0	0	0	0	0	0	0	0
O75475;O75475-3	1.454e+06	1601100	1.28144e+06	3.8589e+06	2.44328e+06	2.76752e+06	1.60751e+06	1.83887e+06	2.54736e+06	5.75688e+06	5.4593e+06	3.04459e+06	2.55813e+06	1.83167e+06	1.71643e+06	3.87045e+06	0	1.27808e+06	1.93923e+06	2.14053e+06	1.55769e+06	2.15447e+06	2.26461e+06	1.11903e+06	4.37248e+06	8.29915e+07	7.89428e+07	4.72328e+07	3.90392e+07	6.64243e+07	8.11762e+07	21718000	1.20298e+07	2.29535e+07	1.2729e+08	1.01509e+08	1.26652e+08	1.27518e+08	1.46485e+08	1.22398e+08	6.56973e+06	9.49452e+06	3.87615e+06	2.10647e+06	1.63888e+06	229318	253780	431319	0
O75477	1.46889e+06	924210	1.61394e+06	5.88424e+06	396404	233081	225958	255638	3.89807e+06	4.38167e+07	3.80365e+07	3.95099e+07	6.38805e+07	5.95349e+07	4.93587e+07	7.0618e+06	1.67091e+07	5.14384e+07	5.94466e+07	5.12623e+07	2.33123e+07	2.19671e+07	2.58463e+07	3.67512e+07	2.73704e+07	403573	603986	522866	0	0	0	7171700	1.0791e+06	1.16109e+07	8.27847e+06	8.38408e+06	4.70398e+06	2.71658e+06	3.34449e+06	2.44796e+06	4.58e+06	7.51684e+06	3.56818e+06	4.2884e+06	3.27632e+06	5.8546e+06	3.33253e+06	5.73095e+06	1.2318e+07
O75486-2;O75486-3;O75486	0	0	0	0	0	0	0	0	0	0	0	0	0	0	0	0	0	0	0	0	0	0	0	0	0	721035	1.08678e+06	614384	305541	0	0	245140	95852.8	258802	445944	447432	381448	196589	319024	345709	0	0	0	0	0	0	0	0	0
O75489;O75489-2	3.25618e+06	5401900	4.59906e+06	5.67743e+06	2.60786e+06	1.90002e+06	2.46955e+06	1.30241e+06	8.98893e+06	4.3633e+06	3.16543e+06	5.83027e+06	6.10914e+07	3.5666e+07	4.08249e+07	0	1.59341e+07	3.23542e+07	4.13954e+07	4.81932e+07	1.23568e+06	1.23258e+06	1.74966e+06	4.93218e+07	2.04572e+07	0	304885	98505.7	0	0	0	12958000	1.40915e+06	8.79237e+06	2.53295e+06	3.3456e+06	1.52146e+06	796992	507204	0	1.35662e+07	1.47728e+07	2.50164e+07	2.69465e+07	2.40206e+07	4.69176e+07	1.58962e+07	1.24182e+07	3.12753e+07
O75494-6;O75494-3;O75494-4;O75494-2;O75494	0	0	0	548758	0	0	0	0	329531	7.66175e+06	4.57506e+06	7.265e+06	2.74816e+06	3.01251e+06	2.05703e+06	9.22344e+06	2.23249e+07	909147	511874	1.1586e+06	1.97939e+06	6.57927e+06	3.11676e+06	263374	8.12942e+06	6.21609e+07	4.40967e+07	4.34413e+07	1.41309e+07	1.97615e+07	2.86701e+07	49095000	3.06347e+07	8.0194e+07	5.88386e+07	8.39268e+07	8.01509e+07	9.68445e+07	7.26235e+07	1.16453e+08	7.01991e+07	8.93743e+07	0	0	0	0	410304	127463	0
O75506	0	0	0	0	561143	2.58065e+06	0	0	0	0	0	0	0	0	0	0	0	0	230197	760302	0	0	0	1.37937e+06	0	0	0	0	0	0	0	0	0	0	0	0	0	0	0	0	0	0	0	0	0	0	0	0	0
O75508	0	0	0	0	0	0	0	0	0	0	0	0	0	0	0	0	0	0	0	0	0	0	0	0	0	0	0	0	0	0	0	0	0	0	0	0	0	0	0	0	0	0	0	0	0	6.29323e+06	2.19184e+06	8.33292e+06	2.22297e+06
O75509	0	0	0	0	0	0	0	0	0	78855.1	0	50546	0	0	0	0	0	0	0	0	0	0	0	0	0	0	0	0	0	0	0	0	0	0	0	0	0	0	0	0	0	0	0	0	0	0	0	0	0
O75521-2;O75521	272640	77350	262050	888947	6.42366e+06	5.43839e+06	8.50765e+06	4.09165e+06	1.50004e+06	2.46959e+07	2.83629e+07	2.50052e+07	1.57835e+07	2.14291e+07	1.84835e+07	2.16083e+06	7.4298e+07	2.12321e+07	2.59615e+07	2.16734e+07	1.61921e+07	1.47262e+07	2.12398e+07	2.15465e+07	1.89404e+07	857620	864168	601693	184744	239757	716632	516590	398850	287410	3.72265e+06	4.2907e+06	3.04088e+06	0	0	0	2.21456e+06	476875	2.91467e+07	2.80436e+07	1.98835e+07	1.80012e+06	0	488021	3.25403e+06
O75525-2;O75525	0	0	0	0	0	0	0	0	0	0	0	0	0	0	0	0	0	0	0	0	0	0	0	0	0	369562	0	0	0	0	0	0	0	0	1.01773e+06	758060	1.27437e+06	0	0	0	0	0	0	0	0	0	0	0	0
O75528;O75528-2	0	0	0	0	0	0	0	0	0	0	0	131664	0	0	0	582429	0	0	0	0	157542	0	124489	0	313082	1.26208e+06	817680	365270	713526	5.76582e+06	3.62656e+06	689430	61481.1	1.34678e+06	999323	578037	505157	194096	1.2388e+06	1.62908e+06	190007	195625	462879	0	0	0	0	0	0
O75529;O75529-2	0	0	0	0	0	0	0	0	0	0	0	0	0	0	0	0	0	0	0	0	0	0	0	0	0	668414	1.55049e+06	2.24021e+06	117713	0	111956	280850	100991	67999.5	553166	60978.8	0	213840	865050	374493	0	0	0	0	0	0	0	0	0
O75530-3;O75530;O75530-2	0	0	0	414117	246766	241070	244426	283812	0	309910	0	165758	299421	179900	419527	0	0	0	0	84094.2	512558	557004	636102	0	234015	3.04791e+06	4.5838e+06	3.51289e+06	505884	2.25538e+06	1.18085e+06	200910	898821	268995	3.06121e+06	2.37801e+06	234909	4.61317e+06	4.26546e+06	5.72338e+06	1.22283e+06	788055	0	133140	0	0	0	0	0
O75531	9.8246e+06	7669400	5.65712e+06	3.09742e+06	8.57625e+06	8.6163e+06	2.21936e+06	3.01e+07	421361	1.56114e+08	2.70907e+08	2.2828e+08	3.70326e+08	3.80753e+08	3.25516e+08	1.22735e+08	1.66215e+08	4.67129e+08	4.51958e+08	6.5963e+08	1.67165e+07	4.39151e+07	4.45196e+07	5.98255e+08	8.15495e+08	1.95262e+08	1.48635e+08	8.92007e+07	1.96675e+08	5.06208e+08	5.96642e+08	221980000	4.47858e+08	2.27645e+08	1.48095e+08	1.60822e+08	2.15806e+08	2.64717e+08	2.13857e+08	2.73798e+08	9.16697e+07	1.50562e+08	1.01111e+07	3.81519e+06	7.00034e+06	1.72132e+06	0	0	1.28125e+06
O75533;O75533-2	464769	709300	397109	4.12139e+06	1.40717e+06	1.52566e+06	1.87259e+06	406350	1.26443e+06	9.27908e+06	6.57323e+06	7.62769e+06	4.40699e+06	5.18987e+06	2.38787e+06	2.2699e+06	263073	452363	191031	484325	7.46384e+06	6.30891e+06	1.02116e+07	23853.9	2.07551e+06	1.3347e+07	2.24267e+07	1.62014e+07	1.37209e+07	1.13963e+07	1.25294e+07	27907000	2.39662e+07	2.64597e+07	7.34909e+07	7.66227e+07	6.21188e+07	7.24551e+07	9.04154e+07	7.75218e+07	2.78188e+07	2.97942e+07	1.09786e+07	1.1158e+07	4.24185e+06	1.77615e+06	911479	3.35397e+06	1.66028e+06
O75534;O75534-2;O75534-4;O75534-3	1.5043e+06	860210	1.00877e+06	6.37393e+06	3.50001e+06	3.63641e+06	5.59968e+06	6.13473e+06	2.6359e+06	272323	268393	564031	929645	1.06009e+06	683474	2.94055e+06	260745	269290	194305	295452	2.10384e+06	2.73419e+06	1.82802e+06	4.02746e+06	5.93058e+06	0	0	0	54864.6	0	55660.6	223220	91061.2	249183	0	0	0	0	0	0	369629	600160	167741	56927.6	0	0	0	0	0
O75558	0	0	0	0	0	0	0	0	0	0	0	0	0	0	88336.5	0	0	0	88695	0	0	0	0	406306	0	0	0	0	0	0	0	0	0	0	0	0	0	0	0	0	0	0	879762	2.23696e+06	1.00173e+06	461160	80428.7	354779	120253
O75564	0	0	0	0	0	0	0	0	0	0	152864	0	0	132290	0	953309	0	0	0	0	429094	827237	513531	141029	0	0	0	0	0	0	84619.5	0	0	0	0	0	0	0	0	0	0	0	0	0	0	0	0	0	0
O75569;O75569-3;O75569-2	0	0	87513.6	136940	0	0	0	0	0	5.62335e+07	5.06781e+07	5.52857e+07	2.03409e+07	1.97415e+07	2.10133e+07	2.36645e+07	3.75869e+07	2.01843e+07	1.85404e+07	2.10766e+07	3.08802e+07	3.17229e+07	4.05922e+07	2.38772e+07	1.65261e+07	0	0	0	0	0	0	1507600	125136	2.13063e+06	1.66919e+06	2.0101e+06	1.78588e+06	0	304984	0	0	847089	1.12757e+06	0	434657	0	0	320587	0
O75575;O75575-2;O75575-3	0	0	0	0	0	652019	0	0	242735	587124	0	0	0	0	0	833678	0	0	0	0	503529	375679	429841	0	0	0	0	0	73959.7	0	0	0	208008	0	0	0	0	0	0	0	0	0	0	0	0	0	0	0	0
O75581	0	0	0	35439.5	119463	0	0	0	18042.8	164671	84192.5	66928.2	39474.7	54991.3	28791.3	0	0	0	21414.3	44856.1	164462	92207.6	216818	16138.3	0	0	0	0	0	0	0	0	0	0	0	0	0	0	0	0	0	0	83629.5	202758	135619	1.07008e+06	1.89568e+06	4.03842e+06	1.03926e+06
O75582;O75582-2	0	0	0	206219	228878	79073.6	0	45829.5	109507	1.02069e+06	0	0	705471	602694	715373	0	0	0	0	0	0	1.17527e+06	0	0	0	0	0	0	0	0	0	0	0	0	0	0	0	0	0	0	0	0	0	0	0	0	0	0	0
O75586;O75586-2;O75586-3	0	0	0	0	0	0	152385	140488	0	490783	0	0	0	0	0	0	260877	0	0	0	0	0	0	0	450141	0	0	0	813139	800282	493419	146800	233212	515353	2.20448e+06	1.24089e+06	3.77411e+06	625403	1.86946e+06	2.4097e+06	0	0	409509	382786	213714	0	137222	0	0
O75592-2;O75592	0	66593	0	77545.5	0	0	0	0	0	543779	444561	512717	27157.1	68565.4	62643.4	453777	0	82625.1	156822	85176.1	120941	653620	188163	44525.1	181989	4252.17	0	0	0	0	15221	6513.9	0	2575.79	0	0	0	0	0	0	0	0	221843	0	0	0	0	0	0
O75600;O75600-2	0	0	0	0	257722	232858	270684	204947	395915	0	0	0	0	0	0	0	159362	0	0	0	0	0	0	0	190845	0	0	0	0	0	0	0	0	0	0	0	0	0	0	0	0	0	399681	468707	347459	0	0	0	0
O75607	4.25585e+06	5998900	2.71058e+06	3.74265e+06	0	0	1.96089e+06	900439	6.78228e+06	1.09299e+07	9.06548e+06	1.0869e+07	6.47805e+06	9.66833e+06	1.16882e+07	2.97858e+07	7.11496e+06	1.32923e+07	7.58728e+06	1.43956e+07	2.28798e+07	2.03612e+07	1.17973e+07	1.52957e+06	1.43137e+07	6.68272e+06	3.48242e+06	5.49875e+06	531879	0	500935	7705600	4.11085e+07	1.07795e+07	1.30906e+08	1.40867e+08	1.15402e+08	1.89165e+08	1.71644e+08	1.46003e+08	5.38767e+07	3.51563e+07	0	0	0	0	0	0	0
O75608;O75608-2	1.63649e+07	17541000	2.01616e+07	1.11773e+07	2.46805e+07	3.67904e+07	1.49045e+07	1.90422e+07	1.18503e+07	528509	235905	617412	2.05252e+06	2.95398e+06	3.64559e+06	0	0	2.64948e+06	1.92054e+06	2.9734e+06	1.45205e+06	791469	1.7153e+06	5.23947e+06	2.2276e+06	83596.7	0	0	0	0	0	0	0	0	195185	0	0	0	0	0	148395	0	1.29043e+07	1.20216e+07	7.6331e+06	6.09245e+06	8.18005e+06	1.03459e+07	7.69401e+06
O75616;O75616-2	243393	325320	309400	0	1.1128e+06	1.46594e+06	569989	212944	827317	572270	1.45342e+06	678705	1.61296e+06	2.09454e+06	2.05614e+06	0	4.99416e+06	485962	987567	1.09032e+06	194879	218382	437258	6.25658e+06	1.47169e+06	0	0	0	0	0	0	586020	0	838359	84535.4	712697	265388	0	0	0	1.73012e+06	2.69003e+06	1.87559e+06	2.31779e+06	2.45862e+06	696126	144287	317296	665261
O75643;O75643-2	58796	193910	50209.8	2.75216e+06	439130	521738	445105	319860	814086	5.51082e+06	3.08636e+06	3.84792e+06	1.22347e+06	1.81207e+06	1.1041e+06	3.17258e+06	1.62893e+06	888104	423674	1.08233e+06	4.98912e+06	4.47693e+06	5.16795e+06	550685	2.90613e+06	1.3643e+07	1.08358e+07	1.28938e+07	4.2446e+06	5.84591e+06	5.93169e+06	11375000	1.9033e+07	8.70965e+06	2.70901e+07	2.8494e+07	1.38726e+07	2.34213e+07	2.41673e+07	2.30982e+07	9.61905e+06	1.14625e+07	138032	125148	64976.4	0	0	0	0
O75663;O75663-2	1.44497e+06	1647500	1.8383e+06	3.27916e+06	1.32877e+06	5.34627e+06	4.19249e+06	5.29671e+06	2.72516e+06	0	0	0	144821	305534	204480	0	0	0	0	0	0	0	0	0	0	0	0	0	0	0	0	0	0	0	0	0	0	0	0	0	0	0	0	0	0	0	0	0	0
O75665-3;O75665;O75665-2	0	0	0	0	108354	180784	0	0	0	896932	415661	434629	558193	453492	55779	98581.7	0	61692.2	0	755531	426466	91441.6	253528	89955.9	33375.3	0	0	0	0	0	0	0	0	0	0	33101.7	0	0	0	0	0	0	0	0	0	0	0	0	0
O75674-2;O75674	0	724110	120755	277278	0	0	718980	502111	0	0	0	0	0	0	0	0	0	0	0	0	0	0	0	0	0	0	0	0	0	0	0	0	0	0	0	0	0	0	0	0	0	0	0	0	0	0	0	0	0
O75676;O75676-2	0	0	59118.1	873337	667547	585985	348299	1.03428e+06	131266	272687	280567	158112	283161	0	164045	1.09114e+06	4.93196e+06	0	67464.8	0	128056	130189	355912	56223.9	1.33388e+06	369023	755971	0	205738	737063	1.5404e+06	54072	0	221315	0	0	0	0	0	0	0	99124.6	0	0	0	0	0	0	0
O75683	0	0	0	0	0	212204	0	0	0	226747	164784	214004	434198	834224	1.47864e+06	7.83404e+06	0	115555	0	123373	2.33091e+06	1.54791e+06	3.87873e+06	0	0	7.9961e+06	1.66267e+07	6.16385e+06	1.3646e+07	5.3664e+06	1.21873e+07	13508000	6.11841e+06	1.57634e+07	1.40805e+07	1.34998e+07	1.43286e+07	4.65865e+06	1.03668e+07	1.29842e+07	4.33427e+06	5.50181e+06	0	0	0	0	0	0	0
O75688;O75688-4;O75688-2;O75688-3;O75688-5	375021	0	0	1.09102e+06	224161	347943	994083	723797	859472	0	0	0	0	0	0	0	0	0	0	0	0	0	0	0	0	0	0	0	0	0	0	0	0	0	0	0	0	0	0	0	0	0	0	0	0	0	0	0	0
O75691	0	0	0	0	0	0	0	0	0	0	0	0	35224.4	33500.3	21164.3	179519	259459	0	0	0	58591.1	7697.9	35146.5	0	215939	1.52012e+06	3.10375e+06	2.81652e+06	1.78803e+06	1.06581e+06	2.67219e+06	4210800	3.82094e+06	3.92164e+06	3.2965e+06	3.56696e+06	1.08005e+06	1.01639e+07	8.96277e+06	8.68407e+06	1.02851e+06	1.31245e+06	0	0	0	0	0	0	0
O75694;O75694-2	288397	241280	546815	5.53953e+06	4.23482e+06	5.31062e+06	2.6903e+06	1.60205e+06	4.28599e+06	3.30464e+06	3.39463e+06	3.1389e+06	7.30475e+06	6.9204e+06	9.09838e+06	0	0	6.36963e+06	8.20486e+06	1.07567e+07	1.48708e+06	562122	1.84259e+06	1.08305e+07	809129	192681	153112	638502	30599.8	0	0	2572300	5.41334e+06	1.18534e+06	6.23965e+06	6.45961e+06	2.4005e+06	2.12458e+06	2.92433e+06	1.92923e+06	1.11703e+06	1.92817e+06	68111.6	423851	171538	493455	185174	280778	450875
O75695	0	0	0	148898	0	0	0	0	299836	1.47426e+06	1.30938e+06	1.46665e+06	4.55669e+06	3.93282e+06	4.37899e+06	0	0	4.21454e+06	3.1157e+06	5.5846e+06	1.64257e+06	1.41798e+06	1.43597e+06	1.88168e+06	1.69649e+06	0	0	0	0	0	0	0	0	0	279091	364303	0	0	0	0	1.34491e+06	695412	1.37429e+07	2.90791e+07	2.99038e+07	1.8729e+07	2.53884e+07	3.70585e+07	1.8494e+07
O75716	0	0	0	0	0	0	0	0	0	151180	0	316631	0	0	0	0	0	0	0	0	0	0	131328	54050.8	181255	0	0	0	0	0	0	0	0	0	0	0	0	0	0	0	0	0	0	0	0	0	363566	199351	0
O75717;O75717-2	60088.6	38786	139374	2.64537e+06	3.49698e+06	3.33071e+06	2.62317e+06	2.07749e+06	1.98494e+06	32280.4	0	86959.4	0	0	0	104287	0	0	0	0	241752	395961	340310	67942.5	49334.2	0	0	0	0	0	0	33642	1.18973e+06	80140.6	0	0	0	213784	360861	283331	0	0	0	0	0	0	0	31039.8	0
O75718	4.53783e+06	1574500	2.19761e+06	1.73952e+06	2.89993e+06	2.91763e+06	2.92144e+06	3.04196e+06	3.54276e+06	2.14357e+06	438489	2.57141e+06	323882	378068	421461	0	0	0	1.88538e+06	1.92898e+06	2.69811e+06	1.74978e+06	944046	4.36556e+06	205825	0	0	0	0	0	0	0	495978	384323	5.77333e+06	6.82674e+06	4.61897e+06	492652	407597	338212	5.452e+06	1.65663e+06	1.02438e+06	814275	1.04264e+06	0	0	0	4.02204e+06
O75746;O75746-2	0	0	0	243185	0	0	0	0	421876	0	546102	423217	7.74042e+06	6.77983e+06	7.73005e+06	0	3.07221e+06	5.68193e+06	8.42446e+06	8.5875e+06	0	0	0	6.01172e+06	1.62643e+06	221364	144029	40509.2	0	0	0	1256900	0	468895	0	206378	0	0	0	0	718073	332068	519058	2.93406e+06	1.02291e+06	4.74028e+06	1.75601e+06	1.48835e+06	3.99248e+06
O75781;O75781-2	0	0	0	0	0	0	0	0	95389.1	722983	446143	333682	812551	1.00057e+06	986878	0	0	1.73696e+06	3.18425e+06	2.81159e+06	343305	306348	266140	733764	0	0	0	0	0	0	0	0	0	0	398813	268413	247486	0	0	0	0	91865.6	4.79768e+06	4.5535e+06	4.21291e+06	4.46099e+06	1.23961e+07	1.59481e+07	8.78087e+06
O75787-2;O75787	340890	1071400	1.74006e+06	659821	1.52425e+06	1.15716e+06	165722	167256	543000	2.73001e+06	1.95246e+06	2.43908e+06	5.71043e+06	5.14065e+06	2.22546e+06	0	0	1.87175e+06	1.74094e+06	702779	3.6399e+06	2.22498e+06	3.9707e+06	6.24397e+06	1.25523e+06	0	0	0	0	0	0	71113	136431	93322.7	0	0	0	0	0	0	170499	0	3.45838e+06	1.553e+06	1.01539e+06	1.58566e+06	2.16435e+06	3.72423e+06	5.70494e+06
O75792	561048	496310	415255	0	491469	4.64391e+06	1.10604e+06	2.21771e+06	922022	316011	0	0	0	0	0	0	0	0	0	0	192197	42265	780874	0	340635	0	85023.7	0	0	0	0	0	0	0	0	0	0	0	0	0	0	0	479209	0	0	0	0	0	0
O75794	421502	715770	0	825438	2.11043e+06	1.39532e+06	2.26041e+06	3.11266e+06	354419	0	0	0	0	0	274070	0	0	0	0	0	0	0	0	137552	0	0	0	0	0	0	0	0	0	0	0	0	0	0	0	0	0	0	0	0	0	0	0	0	0
O75815;O75815-3;O75815-2	0	0	0	75759.1	108961	121689	94553.8	176942	33220.5	0	0	0	0	0	0	0	0	0	0	0	0	0	0	0	0	0	0	0	0	0	0	0	0	0	0	0	0	0	0	0	0	0	0	0	0	0	0	0	0
O75817	762054	696850	496687	1.54308e+06	1.09185e+06	1.13197e+06	0	0	0	6.90104e+06	8.41246e+06	6.65163e+06	1.6148e+06	2.71036e+06	1.7112e+06	2.93624e+07	8.11579e+06	1.71689e+06	0	0	8.25425e+06	5.1212e+06	1.16825e+07	4.51156e+06	3.17616e+06	0	757849	465077	0	0	0	1210600	3.93322e+06	1.3739e+06	3.74548e+06	3.46705e+06	3.72657e+06	4.87193e+06	7.61805e+06	9.06704e+06	2.20949e+06	0	1.04128e+06	513643	0	0	0	0	0
O75818-2;O75818	0	0	0	152037	15417.8	327434	355389	265270	555216	1.03848e+06	776381	852428	0	421267	240987	0	0	0	0	0	2.71303e+06	2.62121e+06	2.79461e+06	0	308135	0	89476.8	0	0	0	0	242650	250873	448867	679000	2.18175e+06	137787	3.18267e+06	3.86933e+06	3.48449e+06	0	0	0	0	0	0	0	0	0
O75821	8.51182e+06	7371500	5.10884e+06	3.26546e+07	1.04283e+07	6.58332e+06	3.26201e+06	6.35381e+06	1.5634e+07	6.41351e+07	7.37709e+07	7.5545e+07	5.37704e+07	4.84759e+07	4.45249e+07	8.7602e+07	1.06881e+07	1.68084e+07	2.29834e+07	2.11324e+07	8.33848e+07	8.29158e+07	1.02969e+08	5.9361e+07	7.89548e+07	494857	368684	957937	0	114244	0	10397000	2.46777e+06	8.45737e+06	7.75872e+06	6.9758e+06	5.22895e+06	1.68421e+06	3.24084e+06	915255	7.61382e+07	7.4621e+07	6.18392e+06	3.97685e+06	1.74384e+06	1.98488e+06	670796	871253	367880
O75822;O75822-3;O75822-2	1.47723e+07	13652000	8.84045e+06	4.4875e+06	8.92347e+06	3.51803e+06	5.14401e+06	6.60697e+06	1.54066e+07	4.76738e+07	4.11718e+07	5.06512e+07	3.19459e+07	2.69423e+07	2.85861e+07	6.05144e+07	2.09772e+06	7.83373e+06	1.10773e+07	9.89454e+06	8.60631e+07	7.33103e+07	5.87288e+07	5.48059e+07	5.32893e+07	0	0	0	0	0	0	5114900	3.02559e+06	8.35296e+06	4.9841e+06	1.18953e+06	5.63705e+06	0	519020	0	7.73475e+07	3.75724e+07	6.54797e+06	2.82811e+06	2.46871e+06	0	0	0	0
O75828	1.14517e+07	10051000	1.1814e+07	9.19377e+06	6.25051e+06	7.08556e+06	8.16542e+06	9.18982e+06	1.10557e+07	0	0	0	0	0	0	0	487872	0	378629	486603	0	0	0	1.47483e+06	1.54349e+06	0	261199	0	0	0	0	0	0	0	0	0	0	0	0	0	0	0	0	0	0	0	0	0	0
O75832;O75832-2	2.23327e+06	1878800	5.00913e+06	702761	1.81368e+06	2.98562e+06	1.4009e+06	4.77557e+06	2.90467e+06	0	633431	1.70779e+06	0	0	0	0	0	0	0	0	424315	0	199916	0	0	0	0	0	0	0	0	0	0	0	0	0	0	0	0	0	0	0	0	0	0	0	0	0	0
O75844	0	275920	0	3.44308e+06	496134	24572.4	544535	312049	2.61716e+06	8.21714e+06	3.28535e+06	3.34036e+06	9.26461e+06	1.30059e+07	1.04924e+07	0	0	7.72664e+06	2.99107e+06	3.65757e+06	8.89739e+06	1.04375e+07	1.35039e+07	2.58204e+07	2.80412e+06	0	0	0	0	0	0	816300	885119	416816	834065	216282	110086	0	0	0	569634	1.46382e+06	731095	737989	994425	7.7111e+06	6.43016e+06	1.39104e+07	5.75595e+06
O75874	8.17457e+06	4567200	3.11664e+06	3.59084e+07	2.13322e+07	1.74935e+07	1.63885e+07	1.77855e+07	2.32108e+07	0	0	0	0	0	0	0	269516	109082	79355.1	102319	127634	110858	0	1.77442e+06	2.03185e+06	0	0	0	0	0	0	0	66607	0	0	0	0	0	0	0	0	0	111314	414581	0	0	44535.6	106354	0
O75879	108518	0	0	265219	576487	1.21443e+06	723163	462105	96813.8	0	0	0	0	0	0	0	0	0	0	0	0	0	0	0	0	0	0	0	0	0	0	0	0	0	0	0	0	0	0	0	0	0	136460	165255	0	586974	0	0	575761
O75880	7.26536e+06	9523000	8.14178e+06	2.9371e+06	1.00811e+07	9.99397e+06	1.47559e+07	1.34081e+07	2.21165e+07	101311	857313	1.09079e+06	3.21199e+07	2.02913e+07	2.12965e+07	0	443376	1.83064e+07	1.79758e+07	1.92058e+07	0	0	129596	8.41391e+07	2.82951e+06	0	0	0	0	0	0	2330200	0	2.2451e+06	3.72265e+06	4.72985e+06	2.57449e+06	427231	0	0	2.20076e+06	2.62614e+06	5.40318e+07	4.45109e+07	5.1507e+07	7.30721e+07	1.75265e+07	1.31363e+07	6.2254e+07
O75882;O75882-3;O75882-2	0	0	0	76745.3	0	0	0	0	69434.9	23468.5	0	0	0	0	0	0	0	0	0	0	0	0	30650.7	93352	0	0	0	0	0	0	0	0	0	0	0	0	0	0	0	0	0	0	218721	230420	175045	728286	2.13101e+06	2.67471e+06	435864
O75884;O75884-2	0	0	0	326355	0	363831	795602	2.45669e+06	603806	0	0	0	0	0	0	0	0	0	0	0	0	0	0	0	0	0	0	0	0	0	0	0	0	0	0	0	0	0	0	0	0	0	0	0	0	0	0	0	0
O75886;O75886-2	0	0	112173	693181	817831	880849	722312	686797	1.12196e+06	0	0	115647	0	0	0	0	0	0	0	0	0	0	0	97356.3	0	0	0	0	256039	0	0	0	0	0	0	0	0	0	0	0	0	0	112703	210738	383186	107871	126347	191590	0
O75907	0	0	0	0	0	0	0	0	0	5.37561e+06	3.25433e+06	7.32388e+06	3.62534e+06	3.85945e+06	6.53281e+06	0	0	6.48071e+06	3.3618e+06	6.69347e+06	1.27591e+06	835028	1.99875e+06	2.6998e+06	397472	0	0	0	0	0	0	0	0	0	0	166373	0	0	0	0	0	0	0	0	0	0	71190.7	536038	443335
O75909;O75909-4;O75909-1;O75909-2	0	0	0	227306	355601	250310	0	247256	0	1.93555e+07	1.6518e+07	1.50802e+07	5.04171e+06	3.05846e+06	3.53774e+06	2.94835e+06	1.16423e+06	2.71696e+06	2.41125e+06	4.27628e+06	1.11545e+07	8.5889e+06	1.31891e+07	0	1.61283e+06	1.55232e+06	2.22178e+06	2.9479e+06	805612	822809	754449	1336200	1.68896e+06	539840	2.67661e+06	3.57806e+06	2.50855e+06	1.6239e+06	3.65468e+06	1.62215e+06	2.25882e+06	2.7264e+06	9.70323e+06	9.90707e+06	3.24822e+06	838942	390511	1.11504e+06	1.79878e+06
O75915	884918	0	2.00512e+06	4.59998e+07	8.66915e+07	1.16599e+08	8.27863e+07	3.23522e+07	2.16874e+07	4.29035e+07	1.34131e+08	7.38549e+07	5.95442e+07	3.90633e+07	5.28663e+07	1.58625e+07	3.50007e+08	3.80778e+07	6.27893e+07	3.31397e+07	4.57002e+07	4.89046e+07	9.1669e+07	1.17023e+08	2.45789e+07	2.35808e+06	3.58772e+06	314912	4.09368e+06	8.22913e+06	4.35085e+06	3722800	8.37136e+06	3.72742e+06	4.34785e+06	1.78662e+07	1.40759e+07	633287	0	385443	5.06646e+06	8.23251e+06	8.83185e+07	5.75292e+07	3.90824e+07	1.35256e+08	1.29708e+08	2.51583e+08	1.64906e+08
O75923-15;O75923-3;O75923-9;O75923-6;O75923-12;O75923-5;O75923-11;O75923-7;O75923-13;O75923;O75923-14;O75923-4;O75923-10;O75923-2;O75923-8	0	0	0	0	0	0	0	0	0	220392	272711	168198	23657.4	173116	133153	0	0	158903	155362	153109	322685	116552	386230	107331	0	0	0	0	0	0	0	0	0	10156.7	0	0	0	0	0	0	0	0	0	162903	168139	0	638096	1.39591e+06	311748
O75925;O75925-2;O75925-3	0	0	0	0	0	0	0	0	0	0	0	0	0	0	0	0	0	0	0	0	0	0	0	0	0	307013	508742	522229	38928.8	62926.9	0	0	0	0	0	0	0	0	0	0	0	0	0	0	0	0	0	0	0
O75928-2;O75928;O75928-3	0	0	0	0	0	0	0	0	15114.8	132805	229001	154824	0	0	0	0	0	0	0	0	0	0	0	0	154937	746281	922904	699377	158939	382253	300122	0	57808.9	176295	23924.8	0	0	0	0	0	0	0	0	0	0	0	0	0	0
O75934	357696	847840	228024	418078	356181	495062	480108	994401	1.30842e+06	3.12636e+07	2.24632e+07	3.35485e+07	4.81676e+06	1.00263e+07	9.13518e+06	4.4239e+07	1.78378e+07	3.70381e+06	5.34596e+06	4.98887e+06	1.91299e+07	1.45664e+07	2.4805e+07	402326	1.56514e+07	1.20303e+07	8.65655e+06	3.74349e+06	2.17859e+07	1.40452e+07	7.20248e+06	22751000	2.23502e+07	3.01457e+07	4.68581e+07	5.85335e+07	7.04803e+07	3.83968e+07	4.41133e+07	4.94069e+07	1.50871e+07	9.87972e+06	1.75589e+07	1.48929e+07	7.34152e+06	666218	532119	610486	326642
O75935-3;O75935;O75935-2	6.51789e+06	4481000	3.60288e+06	1.21117e+06	3.09403e+06	5.32973e+06	4.99228e+06	6.79155e+06	5.37651e+06	3.98641e+06	2.58327e+06	4.34992e+06	0	0	345535	2.69048e+06	0	402213	464746	925682	3.02866e+06	4.49053e+06	6.51821e+06	608455	395760	0	0	0	0	0	0	0	0	0	0	0	0	0	0	0	0	0	311941	241460	0	558104	0	368634	334562
O75937	3.45334e+06	3224900	3.42952e+06	3.28998e+06	1.58091e+07	2.02796e+07	1.93901e+07	1.87805e+07	4.4296e+06	2.4526e+06	2.27501e+06	2.06429e+06	2.98376e+06	4.03617e+06	2.42635e+06	1.27693e+06	2.88233e+07	0	0	0	7.99161e+06	6.7562e+06	5.46591e+06	2.9073e+06	1.44497e+07	9.61395e+06	3.16718e+06	5.98954e+06	1.46691e+07	2.28759e+07	8.6855e+06	6271200	9.49518e+06	1.00554e+07	3.33855e+07	3.88496e+07	3.88826e+07	2.32674e+07	3.27467e+07	3.30758e+07	6.28252e+07	3.70665e+07	1.10809e+08	4.25918e+07	3.65677e+07	1.16256e+07	3.23852e+06	2.1406e+07	1.2158e+07
O75940	995115	646130	840236	0	1.04718e+06	666097	1.32135e+06	1.6798e+06	0	5.01862e+06	4.18499e+06	3.9639e+06	1.19213e+06	0	1.92057e+06	3.3608e+06	3.8653e+06	1.66584e+06	0	445900	5.92767e+06	6.556e+06	6.68351e+06	1.35439e+06	7.68481e+06	4.98734e+06	5.51003e+06	7.4161e+06	3.0073e+06	4.38253e+06	9.81676e+06	3616500	4.97855e+06	5.72313e+06	2.14247e+07	1.62135e+07	2.35189e+07	2.62605e+07	2.77658e+07	2.42904e+07	3.31468e+06	2.27091e+06	3.77259e+06	3.08007e+06	3.24522e+06	0	0	0	0
O75943-2;O75943-3;O75943-4;O75943	0	0	0	0	0	0	0	0	0	126063	133492	123576	0	0	0	253045	839936	0	0	0	0	80937.7	81668.4	0	0	0	0	0	0	0	0	0	18123.5	0	0	0	0	0	0	0	0	0	0	0	0	0	0	0	0
O75947;O75947-2	4.36334e+07	38616000	3.58678e+07	3.83597e+07	1.75992e+06	2.85394e+06	2.72007e+06	3.41959e+06	3.36597e+07	5.70644e+07	7.60446e+07	5.9793e+07	2.13392e+08	2.28582e+08	2.14248e+08	1.88923e+07	4.60919e+07	2.78818e+08	2.43692e+08	2.93537e+08	1.35149e+07	2.87784e+07	3.49685e+07	2.30999e+08	1.70931e+08	1.22383e+06	781367	306907	2.49274e+06	1.24639e+06	0	65903000	6.16363e+06	8.19759e+07	7.20494e+07	8.3139e+07	5.58138e+07	1.11425e+06	2.30912e+06	5.71273e+07	6.69446e+07	5.82e+07	2.11046e+08	1.50105e+08	3.10243e+08	5.95349e+08	1.88509e+08	1.32582e+08	3.75479e+08
O75954	0	0	0	0	0	0	0	0	0	624208	0	0	0	1.02032e+06	0	0	0	0	0	967077	0	299667	1.75825e+06	0	0	0	0	0	0	0	0	0	0	0	0	0	0	0	0	0	0	0	193985	989713	0	6.03646e+06	7.24022e+06	8.11981e+06	4.67778e+06
O75955;O75955-2	1.33602e+06	1518900	1.64524e+06	4.41526e+06	0	72822.1	329439	277271	6.32184e+06	3.06084e+07	3.57141e+07	3.59644e+07	3.25459e+07	3.2317e+07	3.60523e+07	7.77918e+06	1.06631e+07	3.21447e+07	3.8022e+07	3.34025e+07	3.01482e+07	2.31029e+07	2.83083e+07	4.30044e+07	3.50264e+07	36469.2	85121.6	0	0	0	0	8093000	1.11555e+06	6.67674e+06	9.50973e+06	1.07465e+07	6.78768e+06	362405	281663	0	1.68555e+07	2.6046e+07	1.28032e+07	1.62423e+07	1.951e+07	1.69182e+08	1.72774e+08	1.84764e+08	1.41994e+08
O75962;O75962-5;O75962-2;O75962-4;O75962-3	0	0	0	26354.5	17068.8	79872.5	49081.4	23809.1	9052.15	0	0	0	17970.6	16168.1	0	0	220851	0	0	0	0	0	0	22877	27130.3	0	0	0	0	0	0	0	0	0	0	0	0	0	0	0	0	0	0	0	0	2675.04	0	0	0
O75964;Q7Z4Y8	1.63807e+07	35271000	4.43412e+07	2.3369e+07	3.21901e+06	7.204e+06	4.4728e+06	2.98799e+06	3.49113e+07	3.16492e+07	6.30927e+07	4.57621e+07	1.49869e+08	1.56347e+08	1.62062e+08	0	1.54386e+08	2.01977e+08	1.30426e+08	1.8855e+08	1.02722e+07	1.56199e+07	1.27582e+07	1.79053e+08	1.02071e+08	5.53624e+06	6.82796e+06	1.51134e+06	1.07849e+06	595124	0	65423000	8.19491e+06	4.45712e+07	3.56811e+07	4.59016e+07	5.33565e+07	0	1.37807e+06	2.56273e+06	6.05844e+07	7.66058e+07	1.21336e+08	1.14508e+08	1.16812e+08	4.20965e+08	1.76273e+08	1.09067e+08	3.33889e+08
O75970-5;O75970-3;O75970-2;O75970	0	0	0	68833.5	42861.5	0	45843.5	0	94134.7	18781.9	0	0	0	0	16831.8	0	871351	60884.2	50038.7	65071.2	0	0	0	67637.9	53599.5	0	0	0	0	0	0	0	0	18585.2	103041	40746.5	0	0	183827	0	0	0	71895.3	0	0	0	0	0	0
O75976;O75976-2	284742	491830	705643	6.70077e+06	5.41535e+06	4.58268e+06	6.39592e+06	3.42001e+06	8.39904e+06	2.82811e+06	1.31363e+06	1.43164e+06	1.55992e+06	1.58016e+06	1.33853e+06	3.54553e+06	323485	331516	448386	405069	7.05198e+06	8.57291e+06	1.17183e+07	9.47642e+06	590602	0	0	0	0	0	0	310230	49836.7	325144	81177.9	43706.4	0	0	0	0	375480	502759	2.08162e+06	1.48153e+06	1.04329e+06	391183	1.15051e+06	1.14278e+06	1.18273e+06
O76003	2.18895e+07	23177000	1.41581e+07	3.80249e+07	3.89967e+07	4.6457e+07	3.55697e+07	5.76684e+07	4.79177e+07	0	0	3.02461e+06	7.29605e+06	3.43015e+06	2.19398e+06	0	370211	1.01295e+06	2.63373e+06	601273	4.89537e+06	0	0	7.48411e+06	2.83536e+06	46727.1	976122	796060	104118	351549	0	77559	300614	309812	0	0	0	41375.3	0	0	0	0	673000	230112	0	2.01933e+06	1.87724e+06	4.50193e+06	671533
O76009	0	0	0	0	60123.4	283573	0	0	0	0	1.30248e+06	0	0	0	0	0	0	0	0	0	0	0	0	254586	0	0	0	0	0	0	0	0	2.20397e+06	0	0	0	0	750079	318609	43523.8	0	0	0	0	0	0	0	0	0
O76013-2;O76013	0	0	0	0	2.19937e+06	9.25765e+06	0	0	0	0	1.15783e+06	0	0	0	0	0	0	44096.2	0	0	0	0	0	601091	0	0	0	0	0	0	0	0	4.75092e+06	0	0	0	0	2.23678e+07	6.08159e+06	6.72558e+06	0	0	0	0	0	0	521529	0	156362
O76021;O76021-2	0	0	0	0	0	0	0	0	0	2.21602e+06	950592	1.88051e+06	5.50923e+06	3.3136e+06	7.27272e+06	7.58575e+06	2.19051e+06	572748	386200	546512	6.91498e+06	9.82899e+06	9.04181e+06	412153	3.07218e+06	7.13186e+07	9.30808e+07	9.51618e+07	5.16508e+07	2.34e+07	4.90133e+07	74317000	1.10159e+08	6.05114e+07	7.33167e+07	8.33736e+07	6.75728e+07	1.16669e+08	1.5702e+08	1.61026e+08	3.34622e+07	5.11226e+07	0	0	573650	1.23349e+06	506234	885250	570358
O76024	52009.3	122710	106084	2.0854e+06	85479.2	0	277727	50549.8	1.20565e+06	4.34472e+06	4.8595e+06	4.74495e+06	1.35104e+07	1.00774e+07	1.21598e+07	986305	3.59021e+06	1.2922e+07	1.2385e+07	1.10813e+07	2.27847e+06	2.82988e+06	2.64546e+06	8.33292e+06	2.55518e+06	0	40328.4	0	0	0	0	1112000	73808	835142	2.09682e+06	1.3075e+06	1.47208e+06	0	148454	223776	686921	742476	464149	911144	457330	738000	207707	1.09249e+06	990489
O76031	122683	335700	482408	2.55324e+06	3.03611e+06	2.14963e+06	5.01048e+06	2.92173e+06	2.16931e+06	35208.9	51266.1	0	3.23708e+06	3.22971e+06	3.3335e+06	0	1.52766e+07	601064	1.05109e+06	1.15719e+06	0	0	33818.6	1.60169e+07	1.0694e+06	156528	68483.1	267070	0	475271	0	436840	152863	493074	176188	200334	92121.9	0	0	0	1.62312e+06	1.75055e+06	5.55399e+06	5.78694e+06	6.13508e+06	940709	0	71541.9	557649
O76054-5;O76054-4;O76054	0	0	0	1.06995e+06	0	101510	0	71048.3	0	0	0	0	0	0	0	0	0	0	0	0	0	0	0	0	0	0	0	0	0	0	0	0	0	0	0	0	3.84062e+06	0	0	0	0	0	0	0	0	0	0	0	0
O76062;O76062-2	0	0	0	1.27563e+06	0	0	0	0	0	1.73504e+06	1.24997e+06	1.23081e+06	3.32309e+06	3.07196e+06	3.3706e+06	0	0	1.70189e+06	2.08098e+06	1.26148e+06	1.90272e+06	1.6362e+06	2.30001e+06	752297	0	400850	0	0	391344	480783	0	0	0	289465	606351	609161	155389	0	122250	181881	0	0	0	0	1.26708e+06	1.29987e+06	2.62052e+06	2.45468e+06	2.96874e+06
O76071	180952	0	0	1.69066e+06	53731.2	633918	2.01906e+06	0	802285	0	0	0	0	0	0	0	0	0	0	0	0	0	0	916014	0	0	0	0	0	0	0	0	111610	0	0	0	0	0	0	0	0	0	0	0	0	0	0	0	0
O76075;O76075-2	0	0	0	1.44204e+06	0	0	0	0	0	0	0	0	0	0	0	0	0	0	0	0	0	0	0	0	0	0	0	0	0	0	0	0	0	0	0	0	0	0	0	0	0	0	0	0	0	0	0	0	0
O76080	733676	317610	0	651706	859206	344747	0	2.02053e+06	587313	0	0	0	0	0	0	0	2.96775e+06	0	0	0	0	0	0	0	362575	310857	0	249392	447142	0	0	0	0	0	0	0	0	0	0	0	0	0	208183	0	0	0	0	0	0
O76081-6;O76081-5;O76081-2;O76081;O76081-3;O76081-4	0	0	0	0	0	0	0	0	64354.2	305726	189306	0	501519	934231	804717	0	156874	516214	1.47624e+06	699284	231534	275949	233149	1.13369e+06	4.73438e+06	0	0	0	0	0	0	0	0	0	0	0	0	0	0	0	696229	607066	269648	2.24461e+06	434489	1.44582e+07	1.54283e+07	1.77135e+07	6.73318e+06
O76082;O76082-3;O76082-2	0	0	0	0	0	0	0	0	0	0	0	0	0	0	0	0	0	0	0	0	0	0	0	0	0	0	0	0	0	0	0	0	0	0	0	0	0	0	0	0	0	0	0	78561.9	0	458423	280734	598144	617117
O76094;O76094-2	1.54603e+06	3005600	2.40963e+06	7.70721e+06	2.52438e+06	3.79306e+06	5.27944e+06	2.49733e+06	5.03837e+06	2.63205e+07	3.31373e+07	2.82952e+07	2.30461e+07	2.74992e+07	3.09097e+07	3.4966e+06	0	2.64211e+07	2.72451e+07	3.80151e+07	2.29825e+07	2.17559e+07	2.40984e+07	5.38104e+07	2.62885e+07	72945	0	249871	0	0	0	997660	857186	2.20575e+06	5.69234e+06	1.34293e+08	1.33943e+08	857280	782648	644094	2.04215e+07	1.30877e+07	738436	718216	5.553e+06	0	55528	5.20578e+07	101400
O76095;O76095-2	1.73823e+06	1677500	1.34618e+06	1.09204e+06	0	0	871918	0	1.86321e+06	3.54669e+06	2.66518e+06	3.09418e+06	3.51446e+06	2.17211e+06	2.82368e+06	4.3571e+06	3.28565e+06	0	2.06331e+06	1.79371e+06	2.85695e+06	2.11355e+06	2.40352e+06	5.41791e+06	3.681e+06	0	0	0	0	0	0	118990	0	1.03438e+06	0	1.06288e+06	1.65981e+06	0	0	0	1.35029e+06	1.22963e+06	1.7335e+06	2.00452e+06	0	1.89124e+06	2.901e+06	2.50273e+06	1.68544e+06
O94760;O94760-2	2.14992e+07	1440100	2.00087e+06	1.52724e+06	3.10562e+06	2.49182e+06	4.61626e+06	3.95597e+06	6.80274e+06	0	0	0	0	0	0	0	0	0	0	0	0	0	0	69429.3	0	0	0	0	0	0	0	0	0	0	0	0	0	0	0	0	0	0	0	0	0	0	0	0	0
O94761	0	0	0	0	0	0	0	0	0	83563.5	57840.8	0	333445	0	45463.3	1.06749e+06	140777	131218	0	0	78765.6	226972	305188	0	0	0	0	25863.4	0	0	0	0	0	0	0	0	0	0	0	0	0	0	0	0	0	0	0	0	0
O94762;O94762-2;O94762-3	0	0	0	0	0	0	0	0	0	952981	880040	1.01097e+06	186556	259337	285664	0	231380	413170	356837	606353	204469	247959	439821	219889	614642	1.07245e+06	1.25638e+06	776787	449769	83920.3	331614	262630	157723	91873.8	702316	462627	143616	104052	571222	555071	110551	77997.3	334352	212291	60504.2	0	0	49242	0
O94763;O94763-3;O94763-2	155833	456440	0	1.27479e+06	0	0	0	0	0	1.24394e+07	9.87795e+06	9.60853e+06	9.18874e+06	6.9128e+06	7.71801e+06	1.53366e+07	504455	2.40051e+06	2.84877e+06	4.37809e+06	1.09879e+07	1.16468e+07	1.07773e+07	9.45868e+06	1.37188e+07	0	0	0	0	0	0	49873	0	273517	0	229441	0	0	0	0	0	0	0	0	0	217751	0	0	0
O94766;O94766-2;Q9NPZ5	139004	892560	490361	273593	0	0	0	95143.1	1.39107e+06	1.84554e+07	2.03943e+07	2.66626e+07	2.01382e+07	2.33895e+07	2.38727e+07	594018	3.08312e+07	2.6652e+07	2.60899e+07	3.37392e+07	1.32781e+07	1.52178e+07	1.03608e+07	1.73136e+07	6.52835e+06	105486	103208	0	0	0	0	3431600	0	2.54753e+06	6.64912e+06	6.03349e+06	5.3309e+06	0	0	188570	0	1.11003e+06	322738	0	0	608760	0	0	339078
O94776;O94776-2	95225.5	88196	84930.8	1.388e+06	2.06095e+06	1.65644e+06	1.26292e+06	1.03737e+06	1.24739e+06	2.18861e+06	1.79594e+06	2.51784e+06	227584	0	94956.2	2.85375e+06	0	0	128585	146960	1.65965e+06	831043	1.32689e+06	0	61864.9	1.80762e+07	2.83363e+07	2.2302e+07	1.12967e+07	1.24239e+07	1.7185e+07	11758000	6.05733e+06	1.12646e+07	2.03096e+07	2.00132e+07	1.36034e+07	1.80989e+07	2.10051e+07	1.90555e+07	3.27853e+06	5.94635e+06	1.02765e+06	1.48518e+06	766612	266922	300776	723413	100980
O94788-4;O94788-2;O94788-3;O94788	1.52867e+06	1096100	1.09631e+06	3.41615e+06	0	0	1.26879e+06	941292	1.58372e+06	0	0	0	0	0	0	0	0	0	0	0	0	0	0	446476	0	0	0	0	0	0	0	0	0	0	0	0	0	0	0	0	0	0	1.58721e+06	1.17294e+06	405451	996906	230412	201921	615166
O94804	0	0	0	170610	186804	118689	225223	87173.6	0	0	0	0	0	0	0	0	0	0	0	0	72398	38040.3	0	0	149922	30833.2	160304	19680.1	0	70698	93246.5	0	0	0	0	0	0	0	0	0	0	0	285321	367979	162711	0	0	0	0
O94808	0	0	0	110083	267183	98554.3	72675.6	67993.8	81709	0	65346.1	0	0	0	0	0	0	0	0	0	0	0	0	0	0	0	0	0	0	0	0	0	0	0	0	0	0	0	0	0	0	0	0	0	0	0	0	0	0
O94811	0	0	0	0	0	0	0	0	0	0	0	0	0	0	0	0	0	0	0	0	0	0	0	0	0	351960	0	0	0	0	0	0	0	0	0	0	0	0	0	0	0	0	5.53031e+06	4.53477e+06	1.32592e+06	0	0	0	0
O94822;O94822-3;O94822-2	0	0	0	396574	125307	136337	171502	171045	37242.8	81741.3	0	145746	169375	379076	306266	0	1.09334e+06	0	23042.9	79370.1	544001	512263	317395	1.14886e+06	293876	64874.7	29390.5	0	0	18932.2	11843	15329	0	42607.5	0	0	0	0	0	0	0	0	0	0	0	0	0	0	0
O94826	2.80242e+06	2121900	3.99692e+06	1.04746e+07	950655	1.30108e+06	1.0678e+06	818267	9.45981e+06	1.30728e+07	6.56776e+06	8.36879e+06	4.3986e+07	4.52882e+07	2.71998e+07	579226	6.19836e+06	4.1697e+07	3.71468e+07	5.0308e+07	1.78367e+07	1.47728e+07	1.58567e+07	4.0075e+07	2.44939e+07	201990	74947.5	65688	287365	0	0	10336000	876195	6.86253e+06	9.19312e+06	9.93756e+06	6.17403e+06	377533	529668	476223	6.5273e+06	4.80895e+06	2.23242e+07	2.67604e+07	1.68031e+07	4.21422e+07	8.746e+06	1.46346e+07	3.89485e+07
O94830;O94830-2	0	0	84358.7	257358	607802	706824	0	43501.1	0	0	0	0	0	0	0	0	0	0	0	0	0	0	0	0	0	0	0	0	0	0	0	164050	0	0	851163	0	1.09786e+06	0	0	0	0	0	0	0	0	0	0	0	0
O94832;B0I1T2-2	0	0	0	0	0	0	0	0	0	576395	404267	260898	4.45696e+06	4.36218e+06	5.01618e+06	0	1.9649e+06	2.69015e+06	4.47633e+06	4.25753e+06	310521	368281	200239	3.28275e+06	2.85029e+06	0	31500.8	0	0	425068	319371	14404	0	82715.8	541590	414136	237881	0	0	0	68426.2	115663	0	0	0	0	0	0	0
O94842-3;O94842-2;O94842;O15405-2;O15405;O94900;Q96NM4-3;Q96NM4;Q96NM4-4;Q96NM4-2	0	0	0	0	1.29056e+06	244249	524422	304514	0	1.3911e+06	576523	706187	330548	0	316034	1.87923e+06	0	0	0	0	699435	772701	108660	0	550373	3.33347e+06	6.41356e+06	6.3213e+06	2.20017e+06	6.45184e+06	7.22761e+06	5571000	2.53842e+06	6.39888e+06	1.65725e+07	1.59885e+07	1.40382e+07	2.00172e+07	2.33089e+07	1.4531e+07	2.6258e+06	6.26147e+06	1.19991e+07	7.26504e+06	6.98857e+06	0	0	0	0
O94851-4;O94851-6;O94851-2;O94851-5;O94851;O94851-3	0	0	0	306057	75879.8	132387	0	0	0	1.14649e+06	1.10593e+06	1.58077e+06	1.60968e+06	2.18304e+06	1.31564e+06	3.60063e+06	4.0244e+06	873950	1.1108e+06	1.1803e+06	2.18667e+06	2.68611e+06	3.04383e+06	833549	1.37928e+06	44627.5	137193	78426.5	49792.6	62124.7	68204.9	270030	20923.7	62010.6	65622.3	224797	0	0	0	0	0	0	0	0	67330.2	0	0	62936	0
O94855;O94855-2	76940.8	0	0	907486	398545	0	165317	408806	174006	0	0	0	0	0	0	0	0	0	0	0	0	0	0	0	0	0	0	0	0	0	0	0	0	0	0	0	0	0	0	0	0	0	0	0	0	0	0	0	0
O94864-2;O94864;O94864-4	0	0	0	0	775071	1.03074e+06	400720	836111	344449	0	0	0	0	0	0	509626	0	0	0	0	0	0	0	0	0	2.01021e+06	1.29316e+06	264400	1.05665e+06	1.31989e+06	830366	205250	0	418419	669256	826148	514530	1.36458e+06	1.98932e+06	984426	0	0	0	0	0	0	0	0	0
O94874;O94874-2;O94874-3	0	0	0	1.5473e+06	0	0	67480.7	0	920849	1.20057e+07	9.2969e+06	1.21172e+07	1.52439e+07	1.17786e+07	1.27519e+07	475899	849319	1.87237e+07	1.68299e+07	1.61583e+07	7.42956e+06	6.1327e+06	8.80262e+06	2.0432e+07	6.81335e+06	0	0	0	0	0	0	1127400	161881	1.13714e+06	1.84525e+06	1.80766e+06	682960	0	78967.8	0	652224	1.47533e+06	0	0	0	0	0	0	0
O94876;O94876-2	0	0	0	0	0	0	756417	0	0	267199	178672	456109	0	0	0	0	0	47564.4	0	0	67272.7	0	0	142465	0	0	0	0	0	0	0	0	0	0	0	0	0	0	0	0	0	0	0	0	0	0	0	0	0
O94880	0	0	0	0	0	0	0	0	0	0	0	0	0	0	0	0	0	0	0	0	0	0	0	0	0	7.63159e+06	3.64521e+06	5.54351e+06	1.47148e+06	4.18275e+06	4.25978e+06	638330	771150	1.07806e+06	3.78254e+06	4.05641e+06	2.42577e+06	4.19122e+06	5.64843e+06	3.73697e+06	0	84872.6	0	0	0	0	0	0	0
O94886	0	0	0	82696	0	0	0	0	0	399071	161510	401684	0	340203	0	0	0	0	543878	544207	835405	707129	454846	272512	310161	0	0	0	0	395697	201946	0	0	0	0	0	0	0	0	0	0	0	0	0	0	235189	193739	285725	270431
O94887;O94887-3;O94887-2	0	0	0	40733.8	0	0	0	0	0	194146	288707	184038	822750	344699	298915	0	0	128057	456636	840405	42895.3	36288.9	138242	386150	275436	281275	0	0	0	0	0	17438	0	0	0	0	0	0	0	0	153410	62333.4	0	0	0	0	0	0	0
O94888	630990	768070	1.8531e+06	2.19737e+06	4.71434e+06	3.68613e+06	3.39696e+06	3.55929e+06	4.81694e+06	0	0	0	178907	91661.6	125348	0	0	159498	0	0	0	0	0	0	0	0	0	0	0	0	0	0	810465	0	0	104434	0	0	0	0	171657	114354	0	0	0	0	0	0	0
O94901-9;O94901-8;O94901;O94901-5;O94901-6;O94901-3;O94901-2;O94901-7;O94901-4	0	0	0	0	0	0	0	0	0	0	0	0	80640.8	117658	69071.6	0	0	54966.2	120790	220578	0	0	0	371924	0	1.84067e+07	1.38207e+07	2.01108e+07	3.18399e+06	5.61392e+06	5.6458e+06	3951000	4.99322e+06	2.38167e+06	1.68875e+06	1.52944e+06	414329	121386	145609	116349	662481	1.22457e+06	2.20917e+06	2.80768e+06	704009	1.6761e+06	2.12213e+06	4.10455e+06	3.24467e+06
O94903	6.3002e+06	2249000	5.43096e+06	821212	3.46871e+06	4.05491e+06	1.23764e+06	4.72308e+06	3.60341e+06	0	0	0	0	0	0	0	0	0	0	0	0	0	0	0	0	0	0	0	0	0	0	0	0	0	0	0	0	0	0	0	0	0	3.70338e+06	1.28219e+06	1.26312e+06	0	0	0	0
O94905;O94905-2;O94905-3	1.66187e+06	1138500	1.0816e+06	6.79826e+06	131889	204131	493745	0	4.4326e+06	6.11985e+07	3.7925e+07	5.58771e+07	7.3156e+07	5.69225e+07	6.20267e+07	4.27185e+06	1.88192e+07	7.40308e+07	7.61509e+07	6.46378e+07	2.37156e+07	2.18907e+07	3.06748e+07	5.4248e+07	3.83449e+07	0	767788	317187	0	0	0	9759800	1.50385e+06	1.21134e+07	1.13971e+07	8.56239e+06	1.00733e+07	4.95437e+06	3.27787e+06	2.37951e+06	4.32528e+06	1.02961e+07	1.9476e+06	5.02648e+06	5.01608e+06	3.66418e+06	7.46176e+06	1.0797e+07	1.50227e+07
O94906;O94906-2	0	0	1.11266e+06	382932	0	0	0	0	220994	2.32812e+06	1.26082e+06	1.70576e+06	444723	354011	66009.9	1.76261e+06	1.09501e+06	269761	20005.3	600003	321291	141035	824519	106559	1.15807e+06	386950	410288	77920.9	1.99442e+06	1.84366e+06	1.32105e+06	10021000	8.12512e+06	1.02375e+07	1.51302e+07	1.3997e+07	1.07201e+07	1.24059e+07	2.05999e+07	1.74229e+07	3.12619e+06	4.69401e+06	0	118310	218481	16207.8	0	22283.6	0
O94907;Q9UBU2	213515	117270	78781.1	0	0	0	204047	0	0	330668	903274	926026	0	0	0	544524	722755	563211	558908	701838	0	0	37948.1	0	478931	0	0	0	0	0	0	0	0	0	0	0	0	0	0	0	0	0	0	0	635389	1.60904e+06	859684	1.61258e+06	278605
O94910-2;O94910	0	0	0	0	0	0	0	0	0	0	0	0	0	0	0	0	0	0	0	0	0	0	0	0	0	0	0	0	0	0	0	0	0	0	0	0	0	0	0	0	0	0	36145.7	42159.1	24153.9	64285	869947	796327	134864
O94913	0	0	0	0	24652.9	64229.8	195997	0	0	490273	432600	129198	99256.4	250253	277316	1.85395e+06	1.72463e+06	133189	112699	114556	360260	194795	440199	0	841732	3.66862e+06	3.3824e+06	4.01395e+06	2.17834e+06	2.3999e+06	3.255e+06	1046900	549729	1.29262e+06	1.03516e+06	997039	603480	910762	1.60035e+06	1.26337e+06	303267	701551	375225	275973	164621	93766.2	40053.2	189741	181975
O94915	0	0	0	531328	202675	165482	158804	54053	28291.5	264765	428342	403647	94846.5	81923.7	286078	152139	50173.1	75047.5	0	3975.83	1.79643e+06	1.36262e+06	1.75207e+06	265253	61557.9	0	0	0	0	0	0	0	0	0	0	0	39835.3	0	0	0	0	0	0	0	0	0	0	0	0
O94916-2;O94916-3;O94916;O94916-5	0	0	0	0	0	122420	237501	0	0	46434.8	113796	51371.6	0	0	0	0	0	0	0	0	56707.6	39863.4	49259.5	0	0	251944	53820.7	241051	0	704832	734149	49525	79234.3	0	96349	76346.6	0	0	0	103371	0	0	0	0	0	0	0	0	0
O94919	220880	145130	0	2.94313e+06	2.99118e+06	2.79668e+06	1.18009e+06	869111	4.64172e+06	9.01888e+06	4.5114e+06	6.26588e+06	430491	180099	645772	5.91994e+06	5.24847e+06	354300	354019	721460	1.18616e+07	7.68836e+06	1.18592e+07	634644	261454	0	0	0	0	0	11783	0	0	0	0	0	0	0	0	0	0	0	994661	164250	381589	0	420109	240085	752996
O94923	0	0	0	0	0	0	0	0	0	1.07106e+06	1.08991e+06	1.05623e+06	579428	1.1824e+06	349620	0	921393	1.00735e+06	865995	1.36221e+06	0	0	0	277834	0	0	0	0	0	0	0	0	0	0	80587.2	0	0	0	0	0	0	0	0	0	0	0	0	0	0
O94925;O94925-2	4.55272e+07	40307000	6.21635e+07	9.93028e+07	2.20511e+08	2.15645e+08	1.23166e+08	9.10959e+07	1.23067e+08	1.08155e+06	1.24278e+06	804810	1.42855e+07	1.13787e+07	1.38777e+07	342907	1.6937e+06	5.43215e+06	6.91967e+06	6.63722e+06	4.88737e+06	4.53492e+06	4.94127e+06	5.51093e+07	3.41443e+06	1.15377e+06	1.70904e+06	1.55268e+06	110041	187251	128970	54840	456492	122593	245605	129254	0	447312	0	0	992614	1.03084e+06	1.32047e+08	1.22557e+08	1.16841e+08	4.28797e+07	3.30142e+07	3.64947e+07	6.61847e+07
O94925-3	4.90181e+06	7078700	7.57152e+06	1.9847e+07	3.24141e+07	2.97261e+07	1.8729e+07	1.73892e+07	1.38439e+07	0	0	0	0	676726	0	0	0	0	0	0	0	0	385131	5.01446e+06	458251	0	0	0	0	0	83096.6	0	108987	0	0	0	0	254474	0	0	0	0	1.65513e+07	1.69913e+07	1.59517e+07	5.71593e+06	2.2868e+06	2.79833e+06	9.76931e+06
O94927;O94927-2	0	0	0	63418.1	0	125666	72911.9	0	0	57506.8	0	75586.5	0	0	0	0	0	0	0	0	41851.9	0	62873.4	102037	79636.6	46042.5	0	0	0	0	0	0	0	0	0	0	0	0	0	0	0	0	58114.7	0	0	0	0	0	0
O94952-1;O94952	0	0	0	541364	0	220869	228955	278817	177882	0	0	0	0	0	0	0	0	0	0	0	0	0	0	0	0	0	0	0	0	0	0	0	0	0	0	0	0	0	0	0	0	0	0	0	0	0	0	0	0
O94953;O94953-2	0	0	0	0	84029.7	0	0	0	0	0	90037.4	0	0	0	0	154033	0	0	0	18992.1	0	0	0	0	0	302370	396397	138901	0	19968.6	164468	0	0	0	0	0	0	0	0	0	0	0	0	0	0	0	0	0	0
O94964-2;O94964;O94964-4;O94964-3	0	0	0	5121.18	0	0	0	0	0	0	45064.3	65598.8	362627	179708	356211	782940	187371	0	0	0	692623	1.035e+06	772282	0	246914	0	0	0	0	0	19986.8	0	0	0	0	0	0	0	0	0	0	0	0	0	0	0	0	0	0
O94966-7;O94966-6;O94966-5;O94966-4;O94966-3;O94966;O94966-2	0	0	0	1.51501e+06	381217	360837	906660	844494	522288	0	0	0	26314.4	0	29399.1	0	0	0	0	1.85036e+06	0	0	23424.2	226086	50481.3	10740.6	7812.1	0	0	0	0	0	0	0	0	0	0	0	0	0	0	0	101816	30054.1	0	0	0	0	0
O94973	181899	140560	119129	2.48358e+06	688498	742299	71659.3	0	942019	2.57607e+07	3.03325e+07	2.52704e+07	9.14451e+06	1.37482e+07	1.43888e+07	1.28709e+06	1.52794e+06	1.13433e+07	1.45177e+07	2.23897e+07	2.09205e+07	2.27867e+07	2.28049e+07	7.45341e+06	1.08937e+07	0	88537.7	55008.6	0	13466.8	0	422370	0	138007	3.52835e+06	5.80538e+06	1.77503e+06	222600	383164	172348	903654	2.11361e+06	1.25007e+06	2.92823e+06	1.2164e+06	0	129217	70045.6	0
O94979-6;O94979-3;O94979-10;O94979-4;O94979-9;O94979-2;O94979;O94979-8;O94979-7;O94979-5	233670	644060	715720	5.43968e+06	3.72369e+06	4.62983e+06	5.42739e+06	4.47203e+06	2.81684e+06	67734.9	0	102644	0	0	196714	0	146351	0	114550	62758.9	701381	587690	362146	366427	405744	103770	156716	343027	53945.7	0	0	0	0	0	0	0	0	0	0	0	0	0	2.5757e+06	795107	2.07181e+06	253142	314098	536678	306471
O94985-2;O94985	53802.7	0	0	28605.2	0	0	0	0	0	0	0	0	26786.4	0	0	0	0	0	0	0	0	0	24568.6	264459	0	0	0	0	0	0	0	0	0	0	0	0	0	0	0	0	0	0	56528.1	46000.8	0	0	140806	100605	0
O94992	3.13561e+06	1788800	609808	1.81328e+06	5.01069e+06	4.35234e+06	9.30105e+06	8.57681e+06	4.80421e+06	480193	448890	512187	0	0	0	0	0	0	0	0	481958	0	676668	0	276899	0	0	0	0	0	0	701360	2.04169e+06	1.36003e+06	618410	759894	931492	1.10697e+06	567707	1.84093e+06	0	0	0	0	0	0	0	0	0
O95049-5;O95049;O95049-4;O95049-3	0	0	0	24150.6	0	22790.2	0	0	36860.9	51575.4	64305.1	0	0	0	0	0	0	0	0	255287	0	0	0	115749	55438	0	0	0	0	0	0	0	0	0	185981	0	197991	0	0	0	80576.6	0	0	0	0	0	0	0	0
O95059	0	0	0	0	0	0	0	0	0	985561	108951	1.27731e+06	187191	278764	0	1.18851e+06	0	0	0	0	1.87245e+06	1.34115e+06	1.88191e+06	0	0	0	0	0	0	0	0	213060	1.40705e+06	71237.5	0	0	0	0	0	699554	302216	0	0	0	0	0	0	0	0
O95067	0	0	0	0	0	0	0	0	0	0	0	0	0	0	0	0	105998	0	0	0	0	0	0	808106	229817	0	0	0	0	0	0	0	0	70823.3	0	0	0	0	0	0	1.59938e+06	1.35783e+06	664410	534843	0	0	0	0	0
O95070	0	0	0	791177	0	564085	0	0	0	1.22084e+07	3.13796e+06	3.52519e+06	2.14672e+06	930182	2.18708e+06	0	0	1.766e+06	4.0682e+06	2.69795e+06	5.21608e+06	6.59836e+06	7.7675e+06	629147	0	0	0	0	0	0	0	0	0	0	0	0	0	0	0	0	0	0	1.27999e+06	367476	0	2.11861e+06	0	0	307593
O95071-2;O95071	17120.6	0	0	336864	167315	126705	255298	115187	271286	1.16289e+06	1.05352e+06	1.10821e+06	0	0	37714.9	681148	0	0	32606.1	0	1.16194e+06	749412	1.15966e+06	0	0	9547.29	57139	0	0	267705	0	0	204425	0	0	0	0	0	0	0	0	0	0	0	0	0	0	0	0
O95084;O95084-2	0	59941	0	143725	225261	0	0	0	0	1.81719e+06	1.42646e+06	1.22957e+06	1.90836e+06	1.86626e+06	2.89472e+06	0	0	1.10769e+06	811148	1.20839e+06	961093	1.03875e+06	1.78492e+06	588708	0	55636.6	97784.3	0	0	0	0	0	0	0	128345	214274	0	0	0	0	0	0	0	0	0	181836	330935	0	83024.5
O95104-3;O95104;O95104-2	0	0	0	0	0	0	278365	249563	184576	2.57833e+06	3.43892e+06	720269	1.89249e+06	2.15392e+06	1.74218e+06	5.37729e+06	1.54719e+06	0	1.14894e+06	0	2.0235e+06	2.002e+06	3.59507e+06	0	2.97838e+06	9.58228e+06	6.54622e+06	1.2859e+07	5.0412e+06	4.577e+06	5.60994e+06	2904800	3.89499e+06	3.06164e+06	4.95252e+06	6.91585e+06	5.5228e+06	4.67887e+06	4.24228e+06	3.75114e+06	1.23081e+07	5.64658e+06	2.15923e+06	1.61807e+06	1.46787e+07	669615	533161	2.53849e+06	408212
O95136	0	0	0	0	0	0	0	0	0	0	0	0	0	0	0	0	0	0	0	0	0	0	0	0	0	0	0	0	0	0	0	0	0	0	0	0	0	0	0	0	0	0	0	0	0	610516	812223	448801	677024
O95139;O95139-2	341386	0	326572	0	0	0	0	0	3.49956e+06	774119	2.68748e+06	507573	1.44924e+07	1.91882e+07	1.18362e+07	0	4.77141e+07	1.63014e+07	2.05661e+07	2.06634e+07	0	0	0	2.04016e+07	1.17855e+07	0	0	0	0	335803	0	7635700	0	1.14999e+07	0	0	880409	0	0	0	5.6415e+06	5.89929e+06	1.08516e+07	1.06631e+07	3.8022e+06	3.3784e+07	4.24806e+06	3.43595e+06	2.19205e+07
O95140;O95140-2	0	0	0	0	0	0	85976.9	0	353976	0	0	0	1.01383e+06	1.00675e+06	666907	0	0	271226	105165	392133	47477.8	108794	188486	1.20804e+06	61147.6	0	0	0	0	0	0	31409	0	0	0	0	0	0	0	0	0	0	73507.8	298863	92817.1	3.11202e+06	86581.1	306102	3.50851e+06
O95155-2;O95155;O95155-4;O95155-3	162465	60117	121834	1.86558e+06	291251	1.17504e+06	445223	693676	256968	32926.1	0	0	0	0	66578.2	0	0	0	0	0	0	0	0	19685.1	0	0	0	0	0	0	0	0	430077	0	0	0	0	0	0	0	0	0	0	0	0	0	0	0	0
O95159	0	681850	2.25965e+06	3.13811e+06	1.39294e+06	3.07981e+06	0	0	317959	2.06296e+07	2.08038e+07	1.69683e+07	2.77223e+07	2.14384e+07	2.3782e+07	309935	5.98825e+06	2.43221e+07	2.27072e+07	2.75601e+07	8.29599e+06	7.58277e+06	1.30262e+07	7.42949e+06	4.69076e+06	1.23854e+06	891638	690003	1.45066e+06	1.94937e+06	369760	2385600	0	3.86604e+06	1.30407e+07	1.23568e+07	7.28931e+06	431914	371885	322362	0	451066	4.81437e+06	2.14289e+06	1.6958e+06	2.61759e+06	4.59876e+06	6.98028e+06	4.60082e+06
O95163	0	46248	131373	671542	140177	443827	420951	449320	588744	1.87739e+06	1.26619e+06	1.38603e+06	138186	77519.9	71765.2	110642	0	133908	44023.8	0	401846	472151	631187	105763	283749	0	0	0	0	0	0	0	0	0	0	0	0	0	0	0	0	0	0	0	0	0	0	0	0
O95164	4.26262e+06	1937400	5.75104e+06	577322	1.19008e+06	0	0	0	294386	5.98603e+06	5.95884e+06	5.49216e+06	9.46468e+06	9.42612e+06	6.21421e+06	0	0	1.04775e+07	9.43295e+06	8.02033e+06	2.23522e+06	1.46213e+06	1.90191e+06	2.78137e+06	3.15525e+06	0	0	0	0	0	0	284640	0	0	3.40433e+06	3.58868e+06	3.79715e+06	0	0	0	0	0	3.01015e+07	2.18285e+07	5.52574e+07	3.69204e+07	6.33072e+07	5.59361e+07	3.07368e+07
O95166;Q9H0R8;Q9H0R8-2	0	0	0	0	1.60838e+07	1.11448e+07	2.55558e+06	0	0	0	6.1111e+06	0	3.752e+06	1.73031e+06	3.01993e+06	0	0	1.8729e+06	5.2283e+06	0	3.15506e+06	3.03497e+06	3.2046e+06	0	1.69154e+06	0	0	0	0	0	0	0	0	0	0	0	0	0	0	0	0	0	0	0	0	0	0	0	0
O95167	0	1111800	0	0	0	0	0	0	814186	0	0	708636	5.29605e+06	1.03033e+07	4.56133e+06	0	0	5.92256e+06	6.76955e+07	7.4404e+06	0	0	0	2.81569e+07	1.20515e+07	0	0	0	0	0	0	3995700	0	5.45872e+06	0	6.53085e+06	788351	0	0	0	0	0	0	1.74205e+06	0	9.29928e+07	5.96511e+06	2.26676e+06	2.39902e+07
O95168;O95168-2	0	0	0	2.39015e+06	0	0	0	0	7.51078e+06	1.17747e+07	1.21277e+07	1.47027e+07	6.31924e+07	5.86947e+07	3.92571e+07	0	1.08841e+08	3.42935e+07	5.47496e+07	5.77692e+07	1.54731e+06	1.62021e+06	2.64443e+06	6.5655e+07	5.42683e+07	622602	0	0	0	0	0	32587000	0	3.02115e+07	2.71024e+06	0	2.93912e+06	1.01695e+06	2.33673e+06	0	1.66852e+07	1.30565e+07	1.54544e+07	1.16894e+07	2.69496e+07	7.25898e+07	4.56619e+07	2.1406e+07	4.68578e+07
O95169-3;O95169;O95169-2	0	0	0	0	0	0	0	0	0	680461	1.49072e+06	3.0399e+06	5.08042e+07	3.35813e+07	3.6149e+07	0	6.43974e+06	2.86392e+07	4.91263e+07	4.35645e+07	0	0	803624	1.83453e+07	1.31078e+07	0	0	0	0	0	0	5699700	0	9.30905e+06	1.79109e+06	5.23658e+06	3.51356e+06	0	0	0	0	0	1.5463e+07	7.66759e+06	1.26636e+07	6.58988e+07	1.50802e+07	2.42187e+07	4.77902e+07
O95171-3;O95171;O95171-2	0	0	0	0	0	0	0	0	131565	0	0	0	0	0	0	0	8.14707e+06	0	0	0	0	0	0	216691	0	0	0	0	0	0	0	0	0	123908	0	0	0	0	0	0	1.10874e+06	0	0	0	0	0	0	0	0
O95178	0	0	0	0	0	0	0	0	217346	0	0	0	0	7.10848e+06	5.08249e+06	0	7.68627e+06	8.53741e+06	0	3.92059e+06	0	0	0	5.81379e+06	8.5414e+06	0	0	0	0	0	0	0	0	0	0	0	0	0	0	0	2.24223e+06	1.47917e+06	5.88607e+06	0	1.54857e+07	5.52738e+06	1.70008e+06	0	2.03696e+07
O95182	1.03533e+06	203560	0	422446	0	0	0	0	3.8347e+06	4.6641e+06	8.59412e+06	7.39318e+06	4.05682e+07	3.12971e+07	3.16853e+07	1.59218e+06	4.85217e+07	3.74492e+07	3.57442e+07	5.946e+07	341467	1.09507e+06	1.64471e+06	2.18243e+07	2.50203e+07	0	0	0	0	0	0	14917000	0	1.72123e+07	4.62724e+06	5.13917e+06	5.15924e+06	0	0	0	3.49507e+06	2.82815e+06	2.12144e+07	1.85177e+07	1.76978e+07	4.42897e+07	1.32655e+07	4.58837e+06	3.29139e+07
O95196-2;O95196-3;O95196	0	0	0	0	0	0	0	0	0	0	0	0	0	0	0	0	0	0	0	0	0	0	0	0	0	0	0	0	0	0	0	0	0	0	0	0	0	0	0	0	0	0	0	0	0	0	1.45175e+06	1.48348e+06	0
O95197-7;O95197-2;O95197;O95197-4	0	0	112018	6.24038e+06	6.14299e+06	5.55454e+06	6.16738e+06	1.14617e+06	1.06795e+06	53810.8	0	0	0	658351	594899	0	0	472856	399222	490084	0	273312	383206	878995	0	0	0	0	0	0	0	0	0	0	0	0	0	0	0	0	0	0	4.92643e+06	2.9449e+06	2.08406e+06	4.23469e+06	6.59345e+06	6.08201e+06	7.78121e+06
O95202;O95202-2;O95202-3	2.28177e+06	2569000	2.43194e+06	7.1375e+06	3.65306e+06	3.68859e+06	1.05903e+07	6.84003e+06	1.43667e+07	3.53481e+06	4.59675e+06	5.63527e+06	4.03214e+07	3.83224e+07	3.51485e+07	0	1.86225e+07	2.14159e+07	2.06126e+07	1.95055e+07	1.03915e+06	877395	1.559e+06	9.75138e+07	1.5472e+07	55612.9	0	0	0	0	0	7248200	1.82566e+06	7.77381e+06	3.54913e+06	4.99417e+06	4.37653e+06	60136.9	140002	264038	5.66588e+06	8.28162e+06	1.8194e+07	2.04802e+07	1.75453e+07	6.92419e+07	7.9891e+06	1.33852e+07	3.82891e+07
O95208-2;O95208-3;O95208;O95208-5	2.24196e+06	1246700	2.09086e+06	646466	124239	173924	389139	0	1.97349e+06	3.22315e+06	4.75286e+06	1.87512e+06	6.80601e+06	6.35345e+06	6.85131e+06	993050	0	1.00318e+07	1.20437e+07	1.3356e+07	1.14323e+06	1.26395e+06	633023	3.19907e+06	9.44776e+06	0	0	0	0	0	0	282420	0	299680	3.07225e+06	2.80364e+06	5.54643e+06	325207	153627	190204	2.61301e+06	2.45737e+06	5.73408e+06	3.64474e+06	2.75465e+06	1.10084e+06	287911	268801	124174
O95210	0	0	0	0	0	0	0	0	95047.2	1.36158e+07	1.39534e+07	1.32805e+07	2.12235e+06	1.2893e+06	2.05644e+06	3.15575e+06	3.73297e+06	1.99046e+06	323866	684097	8.54295e+06	7.83988e+06	9.61504e+06	1.30106e+06	942740	0	0	0	0	0	0	86218	0	0	133172	0	0	0	0	0	0	0	275880	474849	267094	0	0	0	272987
O95218-2;O95218	1.25966e+06	2158800	1.75714e+06	4.62821e+06	887932	1.92058e+06	2.15001e+06	1.26505e+06	2.77822e+06	3.51069e+06	3.32569e+06	2.70612e+06	0	428846	181687	6.28363e+06	485092	555114	0	250233	625032	419954	1.1178e+06	0	1.28434e+06	0	0	0	0	0	0	595730	1.15725e+06	1.66749e+06	6.12888e+06	8.14062e+06	5.47623e+06	6.28245e+06	6.70236e+06	7.0703e+06	2.16701e+07	3.73294e+07	0	0	0	382828	0	71480.9	0
O95219;O95219-2	94820.5	0	198910	1.73354e+06	1.32146e+06	639672	783832	483357	502020	0	0	0	0	0	0	0	0	0	0	0	0	0	0	207343	0	0	0	0	0	0	0	0	0	0	0	0	0	0	0	0	0	0	117838	0	0	0	0	0	0
O95229;O95229-2	1.4355e+06	0	699643	253351	72262.7	2.06326e+06	1.43106e+06	2.35889e+06	423120	0	0	0	0	0	0	0	0	0	0	0	0	0	0	127445	0	0	0	0	0	0	0	0	0	0	0	0	0	0	0	0	0	0	424827	0	489779	0	0	0	458922
O95232;O95232-2	0	0	0	2.00724e+06	183477	239846	0	0	299264	1.57521e+07	1.26275e+07	1.69506e+07	1.02421e+07	7.8351e+06	9.43592e+06	1.71799e+07	1.9476e+07	3.0526e+06	4.27506e+06	6.04801e+06	2.98724e+07	2.87772e+07	2.05573e+07	839664	2.48458e+06	2.34867e+06	1.24217e+06	3.56697e+06	1.28768e+06	441604	938916	9263400	7.04703e+06	1.08063e+07	1.24983e+07	7.47827e+06	3.29455e+06	1.08417e+07	1.70381e+07	9.79452e+06	1.1126e+07	1.55636e+07	0	0	0	298713	159780	756975	0
O95235;O95235-2	0	0	0	0	0	0	0	0	0	0	0	0	46065.5	394710	354564	199041	245955	0	82228.1	0	0	0	194899	104093	251033	2.91208e+06	3.68211e+06	5.28706e+06	3.08207e+07	3.53296e+07	1.05287e+07	946080	633291	966357	380790	283473	181318	1.10371e+06	1.88303e+06	886367	168656	339015	520942	1.0931e+06	503673	13451.9	0	198752	119034
O95239;O95239-2	0	0	0	0	29770.8	167801	156738	104484	0	305493	502280	205792	2.86796e+06	3.5742e+06	3.91742e+06	2.70657e+06	305400	188622	325456	342264	2.517e+06	3.52199e+06	2.68965e+06	267867	1.31091e+07	6.72055e+06	7.51197e+06	7.66308e+06	3.45143e+06	5.27492e+06	7.02297e+06	444370	1.18148e+06	453368	19113.5	0	0	628020	886223	238995	474760	756799	531728	408074	216212	0	0	0	0
O95243-5;O95243-2;O95243;O95243-3;O95243-6	0	0	0	0	0	73995.3	0	0	0	0	0	0	0	0	0	449721	0	0	0	0	0	0	105230	0	66291.7	113580	161517	147701	43616.3	177340	138077	0	0	0	0	0	0	0	0	0	0	0	0	0	0	0	0	0	0
O95248;O95248-4	0	0	0	0	0	0	0	0	0	795329	945159	956257	182071	163663	265101	731666	0	193301	293415	322272	543179	324018	407373	141438	205502	0	0	0	0	0	0	0	0	13120.4	0	0	0	0	0	0	0	0	0	0	0	0	0	0	0
O95249;O95249-2	990480	959400	765930	38183.9	3.046e+06	2.02852e+06	877070	1.19634e+06	615506	9.38841e+06	8.47349e+06	1.0709e+07	8.92334e+06	1.11791e+07	6.94189e+06	5.63102e+06	2.48631e+07	3.90812e+06	6.99296e+06	8.07208e+06	5.77348e+06	6.75656e+06	1.06742e+07	9.45728e+06	3.53657e+06	0	555542	289951	524060	0	548541	1663100	172942	2.83115e+06	2.89922e+06	2.10915e+06	1.63135e+06	0	0	0	2.15606e+06	2.01963e+06	4.90016e+06	1.87357e+06	2.29962e+06	2.68203e+06	1.32172e+06	369985	1.37098e+06
O95251;O95251-4;O95251-2;O95251-5;O95251-3	0	0	0	0	0	0	0	0	0	0	0	0	0	0	0	0	123909	0	0	0	0	0	0	0	0	2.78036e+06	1.89726e+06	1.90171e+06	467869	2.26883e+06	2.59882e+06	1061000	1.5873e+06	1.46135e+06	2.28989e+06	2.80451e+06	1.20737e+06	1.80742e+06	2.16599e+06	2.19764e+06	321350	496027	0	0	0	0	0	0	0
O95260-2;O95260	0	0	0	3.42235e+06	1.6045e+06	2.46981e+06	1.27725e+06	1.48034e+06	2.13413e+06	0	0	0	0	0	0	0	0	0	0	784561	0	0	0	106318	0	0	0	0	0	0	0	0	0	0	0	0	0	0	0	0	0	0	0	0	0	0	0	0	0
O95271;O95271-2	0	0	0	50775.1	50765.7	0	0	0	0	2.18249e+06	1.96036e+06	2.50211e+06	738861	862777	818836	88333.4	60922.3	997496	1.42192e+06	1.61381e+06	1.79016e+06	1.40104e+06	1.31053e+06	1.79928e+06	1.24505e+06	0	0	0	0	0	0	0	0	19522.4	384987	114947	20992.9	0	0	0	0	0	0	0	0	0	0	0	0
O95273;O95273-2;O95273-3;O95273-4	530865	330370	483258	241050	528918	496984	246506	742679	0	0	0	0	391183	189595	613774	0	0	0	0	0	0	0	0	0	0	0	0	0	0	0	0	0	0	0	0	0	0	0	0	0	0	0	0	0	0	140458	0	0	0
O95274	0	0	0	144587	0	0	0	0	193087	1.25888e+06	1.3999e+06	892966	499093	1.51027e+06	1.71781e+06	1.1039e+06	0	3.43929e+06	1.57817e+06	4.59461e+06	371700	1.25202e+06	1.22296e+06	2.56897e+06	7.4541e+06	0	0	0	0	0	0	0	0	0	276252	340671	293844	0	0	0	1.59406e+06	1.59407e+06	1.79647e+06	2.45308e+06	2.89131e+06	1.46416e+07	1.17162e+07	1.59918e+07	8.03179e+06
O95292;O95292-2	6.81081e+06	7369900	6.03253e+06	1.03411e+07	5.43149e+06	2.49159e+06	4.62429e+06	3.82812e+06	2.30978e+07	1.13002e+08	1.29914e+08	1.36924e+08	1.25603e+08	9.23506e+07	1.06818e+08	4.58523e+07	2.21073e+07	1.15635e+08	8.07437e+07	1.12856e+08	6.75074e+07	3.69391e+07	7.08842e+07	1.50308e+08	9.24904e+07	1.72663e+06	1.34176e+06	0	2.50619e+06	1.86902e+06	4.68513e+06	15075000	6.48153e+06	2.52173e+07	3.26345e+07	2.40774e+07	2.70713e+07	1.89671e+06	1.66461e+06	2.07688e+06	1.98782e+07	2.49482e+07	3.98971e+07	2.68415e+07	3.07517e+07	4.40985e+07	4.43392e+07	5.67457e+07	3.72133e+07
O95295	4.80346e+06	2780800	4.14527e+06	1.41713e+06	6.06597e+06	6.39728e+06	5.27069e+06	8.53532e+06	5.23275e+06	1.64379e+06	0	1.18299e+06	548568	472585	0	926408	584195	0	0	0	3.47252e+06	5.17859e+06	1.88589e+06	2.91127e+06	3.15848e+06	0	0	0	0	234025	0	0	0	0	0	0	0	0	0	0	0	0	7.68394e+06	6.62069e+06	3.28401e+06	1.06959e+07	9.68178e+06	2.52355e+07	5.4771e+06
O95297-2;O95297;O95297-4;O95297-5	5.74076e+06	4159600	6.33806e+06	2.85832e+06	6.59048e+06	4.47732e+06	2.3492e+06	3.15584e+06	4.4409e+06	1.23658e+07	7.53836e+06	7.91833e+06	1.6405e+07	1.55914e+07	1.26058e+07	3.62834e+06	0	1.0244e+07	5.28699e+06	6.16796e+06	1.42307e+07	1.01682e+07	1.10763e+07	7.87659e+06	3.94467e+06	0	0	0	0	0	0	1730800	324998	456954	566747	1.2323e+06	3.0158e+06	0	0	0	1.7048e+06	4.52182e+06	1.03093e+08	1.06329e+08	1.0081e+08	1.61302e+08	2.81673e+08	3.1627e+08	2.08788e+08
O95297-3	0	0	0	0	0	0	0	0	0	0	0	0	0	0	0	0	0	0	0	0	0	0	0	0	0	0	0	0	0	0	0	0	0	0	0	0	0	0	0	0	0	0	1.9533e+06	2.16823e+06	3.38704e+06	6.77145e+06	1.7704e+06	1.52685e+06	4.285e+06
O95298;O95298-2;E9PQ53;O95298-3	0	1236600	1.68317e+06	4.68721e+06	0	0	0	0	1.92615e+06	0	5.21023e+06	0	1.90385e+07	2.0976e+07	2.36912e+07	0	1.71476e+07	2.52295e+07	3.46197e+07	4.36707e+07	539936	369988	695714	2.22666e+07	1.20566e+07	0	0	0	0	0	0	0	0	1.92809e+06	1.79044e+06	2.1384e+06	1.64277e+06	0	0	0	2.3638e+06	2.59892e+06	2.19238e+07	2.01114e+07	1.55578e+07	5.47488e+07	1.43865e+07	6.59346e+06	4.76732e+07
O95299;O95299-2	379363	0	354689	1.64913e+06	0	0	0	0	1.6754e+06	1.60181e+06	2.89569e+06	2.49203e+06	2.2357e+07	2.29804e+07	2.33488e+07	0	3.24632e+06	2.33081e+07	2.37479e+07	2.82368e+07	0	0	715578	2.25187e+07	1.0106e+07	0	0	0	0	0	0	4191600	0	3.90931e+06	1.83633e+06	1.83913e+06	561372	0	0	0	2.70837e+06	2.13555e+06	1.36912e+06	3.45876e+06	2.25795e+06	7.5896e+06	885371	961314	4.30928e+06
O95302;O95302-3;O95302-2;Q75LS8	2.33197e+06	680740	2.13786e+06	1.26216e+06	7.73819e+06	5.24492e+06	1.00916e+06	629179	919304	0	0	0	0	0	0	0	0	0	0	0	0	0	0	0	0	0	0	0	0	0	0	0	0	0	0	0	0	0	0	0	0	0	1.0984e+06	315988	0	0	0	114450	0
O95319-4;O95319-3;O95319-5;O95319-2;O95319	0	0	0	0	1.46179e+06	1.17739e+06	1.38618e+06	957803	0	3.27279e+06	2.19169e+06	4.20185e+06	4.50979e+06	3.0145e+06	4.1777e+06	267633	2.02968e+06	473256	570804	736984	5.46553e+06	8.10379e+06	1.17891e+07	2.63374e+06	2.71364e+06	4.60401e+06	2.88544e+06	2.51214e+06	4.32418e+06	5.53978e+06	5.96432e+06	3549800	4.20283e+06	3.62713e+06	6.20914e+06	5.81889e+06	6.21885e+06	3.96996e+06	7.24152e+06	5.44722e+06	2.19196e+06	1.18666e+06	4.96227e+06	2.39679e+06	1.60297e+06	0	0	0	0
O95336	9.99469e+06	10566000	1.65162e+07	1.90305e+07	1.18152e+07	2.09438e+07	1.16245e+07	2.02906e+07	1.82574e+07	0	0	0	0	0	1.72373e+06	0	0	0	0	0	0	0	0	762824	0	0	128123	0	0	338274	0	0	103757	197711	0	0	0	0	0	0	0	0	0	0	0	0	0	104841	0
O95340;O95340-2	544231	283170	583555	5.30455e+06	1.32284e+06	3.8672e+06	1.00351e+06	1.13087e+06	224941	332862	259828	481611	0	0	0	0	6.30136e+06	101454	66881.7	560630	0	0	0	0	727509	7.74931e+06	9.08073e+06	9.46931e+06	54462.3	201083	437943	0	0	0	0	0	0	0	0	0	0	0	1.51745e+06	2.71817e+06	858386	0	0	0	0
O95347;O95347-2	63937.1	74520	0	1.42169e+06	2.60298e+06	2.51467e+06	4.33879e+06	3.2784e+06	0	3.23809e+06	2.39321e+06	3.01506e+06	6.83109e+06	3.78608e+06	4.95817e+06	6.9585e+06	1.35856e+07	694607	676741	865134	1.0297e+07	9.99567e+06	7.5723e+06	6.77616e+06	1.54026e+07	7.39851e+06	8.75477e+06	7.91742e+06	1.33884e+06	3.2135e+06	3.61448e+06	1481300	1.97719e+06	1.32509e+06	39508.2	99462.5	0	1.10123e+06	1.38655e+06	925522	1.63946e+06	1.80094e+06	2.95299e+06	6.28801e+06	3.76569e+06	3.19761e+06	558486	2.30282e+06	1.10744e+06
O95352-3;O95352-2;O95352	0	0	0	506832	0	0	124066	78044.1	104591	0	0	0	0	0	0	0	922852	0	0	0	0	0	0	0	0	0	0	0	0	0	0	0	0	0	0	0	0	0	0	0	0	0	0	0	0	0	0	0	0
O95359-3;O95359;O95359-2;O95359-6;O95359-1;O95359-5	0	0	0	47720.2	2.41917e+06	240014	188186	310398	208177	0	0	0	49967.6	0	105259	0	0	0	13103.1	44696.8	21864.5	53532.5	96947.7	609599	1.00265e+06	0	0	0	0	0	0	0	0	14277.5	0	0	0	0	0	0	0	0	181466	122717	0	0	0	0	0
O95361;O95361-2;Q309B1	120213	0	0	1.22644e+06	1.35723e+06	1.92231e+06	1.1785e+06	954945	724244	0	0	0	0	0	0	0	0	0	0	0	0	0	0	0	0	0	0	0	0	0	0	0	0	0	0	0	0	0	0	0	0	0	0	0	0	0	0	0	0
O95363	0	0	0	642183	976745	780847	461106	0	0	0	79769.8	0	0	0	0	0	0	0	0	0	0	0	0	0	0	0	0	0	0	0	0	0	0	0	0	0	0	0	0	0	0	0	0	0	0	0	0	0	0
O95365	0	0	0	0	61667	209466	0	0	0	1.59161e+06	1.75641e+06	1.61171e+06	0	0	0	1.09716e+06	0	283151	636506	361725	949621	498829	1.18138e+06	0	0	3.07594e+06	3.21238e+06	1.6768e+06	540967	1.26154e+06	646116	763700	1.39988e+06	1.08576e+06	1.09275e+06	145685	923330	580344	1.40973e+06	1.70218e+06	0	0	0	0	0	0	0	0	0
O95372	1.85272e+06	362640	0	0	0	1.55549e+06	3.02448e+06	4.25485e+06	658990	0	0	0	0	0	316912	0	0	395003	378378	441021	0	0	0	972839	0	0	0	0	0	0	0	0	0	0	0	0	0	0	0	0	0	0	0	499726	455781	779562	907085	1.67953e+06	514323
O95373	1.72898e+06	4619900	4.4378e+06	1.69218e+07	8.75151e+06	1.35957e+07	9.96683e+06	8.44959e+06	7.06936e+06	31238.8	0	0	781865	700677	1.09985e+06	0	0	347064	379132	688801	960368	281628	363775	1.16284e+06	330004	137569	74231.4	473139	0	0	0	0	94549.1	0	0	0	0	77350.7	0	0	643233	555348	42037.1	112373	0	0	0	0	0
O95376	215511	480950	652041	248623	347662	363105	311879	337133	296174	0	0	0	0	0	0	0	0	0	0	0	0	0	0	0	0	0	0	0	0	0	0	0	0	0	0	0	0	0	0	0	0	0	0	0	0	0	0	0	0
O95391	0	0	0	0	0	0	0	0	0	0	0	0	0	0	0	0	0	0	0	0	33018.9	0	65173.2	0	0	1.15783e+06	963130	681367	947784	690949	1.58519e+06	940240	144964	1.04764e+06	1.66551e+06	1.40587e+06	1.46094e+06	2.00273e+06	1.25388e+06	1.54037e+06	0	671420	311640	140618	122901	0	0	0	0
O95394;O95394-4;O95394-3	692338	811590	256296	2.75841e+06	725394	2.02466e+06	288859	1.14154e+06	1.42477e+06	0	0	0	0	0	0	0	0	0	0	0	0	0	0	0	0	0	0	0	508905	99679.8	0	0	0	0	0	0	0	0	0	0	0	0	0	0	0	0	0	0	0
O95396	0	0	0	396377	106246	134074	137245	356353	0	0	0	0	0	0	0	0	0	0	0	0	0	0	0	0	0	0	0	0	0	0	0	0	0	0	0	0	0	0	0	0	0	0	0	0	0	0	0	185424	0
O95400	1.06402e+06	0	0	0	276651	572130	350544	3.24877e+06	522331	943068	1.05991e+06	1.94115e+06	0	0	0	2.55809e+06	0	0	0	0	574709	405219	426501	0	1.01728e+06	230234	0	0	0	0	0	5264000	286980	6.8727e+06	8.26783e+06	1.40182e+07	9.85741e+06	5.80759e+06	6.49854e+06	8.63682e+06	829890	1.05371e+06	0	0	0	0	0	0	0
O95402;O95402-2	0	0	0	0	0	0	0	0	0	0	0	0	0	0	0	0	0	0	0	0	0	0	0	128460	0	150840	449810	0	501899	255698	474034	0	0	102265	409178	853584	316626	0	224241	549498	0	0	122682	0	0	0	0	0	0
O95405-3;O95405-2;O95405	0	0	0	49741	205950	66296.9	0	0	0	0	0	0	79748	0	0	0	0	0	0	0	0	0	0	0	0	0	0	0	0	0	0	0	0	0	0	0	0	0	0	0	0	0	0	0	0	0	0	0	0
O95415	0	0	0	0	0	0	0	0	1.47286e+06	5.36497e+06	5.05798e+06	4.67486e+06	0	0	0	7.51082e+06	7.43606e+06	0	0	0	3.77982e+06	4.22078e+06	5.44275e+06	0	1.94658e+06	0	0	0	0	0	0	0	0	0	0	0	0	0	0	0	0	0	0	0	0	0	0	0	0
O95425-2;O95425-4;O95425-3;O95425	0	0	12423.7	138839	0	0	0	0	0	0	0	0	1.83576e+06	2.39158e+06	1.92491e+06	0	0	1.16052e+06	1.68402e+06	1.79397e+06	0	0	0	563382	1.7783e+06	9642.79	0	0	21593	0	0	429500	0	662176	1.56022e+06	1.50116e+06	875665	0	0	0	127171	176257	0	0	39955.4	0	0	26726.7	0
O95429-2;O95429	416483	0	0	0	667876	867496	405683	469895	259299	247199	446133	166713	0	81412.3	0	0	0	0	0	0	0	0	0	0	0	0	0	0	0	0	0	0	195586	0	0	0	0	0	0	0	0	0	0	0	0	0	0	0	0
O95433;O95433-2	4.75225e+06	8019600	8.5552e+06	4.3491e+07	2.4552e+07	2.48439e+07	2.11341e+07	1.9249e+07	1.51363e+07	140429	0	256248	4.58055e+06	1.11585e+06	4.64184e+06	0	0	848182	1.38723e+06	1.13635e+06	250229	0	309009	226798	706603	688744	1.23083e+06	923392	0	0	51619.4	0	0	0	0	0	0	0	0	0	0	0	515108	735033	89695.9	708703	811568	1.47626e+06	0
O95445;O95445-2	0	0	0	0	0	0	309161	0	0	0	0	0	0	0	0	0	0	0	1.1188e+06	0	0	0	0	0	0	1.24364e+06	1.37228e+06	0	0	297529	0	0	0	0	0	0	0	0	0	0	0	0	0	0	1.30179e+06	3.54754e+06	4.57222e+06	1.43096e+06	2.13801e+06
O95453-2;O95453;O95453-3;O95453-4	0	0	0	107367	0	0	0	0	0	0	0	92788.2	0	0	0	151595	0	0	0	0	0	151128	107917	0	0	0	397766	177901	0	0	21058.1	1433500	2.25431e+06	2.09692e+06	2.93497e+06	3.02239e+06	2.08583e+06	5.06735e+06	3.64969e+06	4.9412e+06	667420	1.65597e+06	379121	599678	391977	0	0	0	0
O95456-2;O95456	2.11902e+06	4438900	1.04801e+06	1.21697e+07	4.4786e+06	6.29281e+06	1.40211e+07	9.99883e+06	1.01195e+07	0	0	0	0	0	0	0	0	0	0	0	415545	0	435594	229062	276822	0	0	0	0	0	0	0	101963	0	0	0	0	0	0	0	0	0	0	227384	0	0	0	0	0
O95466-2;O95466;O95466-3	0	0	80849.8	1.84484e+06	1.21966e+06	1.38633e+06	1.51267e+06	533905	866638	1.62273e+06	1.31799e+06	7.55874e+06	1.40142e+06	924074	756606	343931	178691	374083	706736	1.18151e+06	1.99182e+06	2.13538e+06	1.99655e+06	6.34691e+06	1.15817e+06	46986.6	34043.1	0	0	0	0	48304	0	128245	0	0	0	0	0	0	345860	661598	202435	62211.1	0	790547	129113	189660	311046
O95470	426860	0	226054	585212	1.07142e+06	1.44627e+06	449194	0	579089	3.92584e+07	3.46345e+07	3.30191e+07	1.3064e+07	1.43974e+07	1.47213e+07	2.78321e+06	2.36426e+07	1.83987e+07	1.9171e+07	2.07245e+07	1.27947e+07	1.28591e+07	1.67983e+07	1.50483e+07	1.17235e+07	665058	353697	764096	0	0	166973	1266900	439633	736564	6.13829e+06	7.13209e+06	1.90593e+06	662679	651843	663253	2.06602e+06	2.33199e+06	88378.8	0	0	300741	687702	1.02474e+06	166067
O95476	0	0	0	0	0	0	0	0	0	399049	0	251660	1.09865e+06	648585	279546	0	0	0	0	0	449108	0	0	831168	0	0	0	0	0	262918	20321.4	0	0	88400.5	0	0	0	0	0	0	0	0	0	0	0	0	0	0	0
O95478	0	0	0	0	0	0	0	0	0	0	0	0	0	0	0	2.5567e+06	0	0	0	0	0	0	1.37954e+06	0	741791	5.88562e+06	2.2503e+07	1.75942e+07	1.5178e+07	2.82158e+06	6.97533e+06	7374000	1.34659e+07	1.5449e+07	4.30965e+06	5.80509e+06	3.94655e+06	6.89173e+06	6.03834e+06	6.56429e+06	6.2836e+06	5.5146e+06	0	0	0	0	0	0	0
O95479	0	0	98956.5	392083	1.72355e+06	1.52683e+06	708368	749643	1.93359e+06	0	0	0	0	0	0	0	0	0	0	0	0	0	0	0	0	0	0	0	0	0	0	0	0	0	0	0	0	0	0	0	0	0	484225	0	0	0	0	0	0
O95486;O95486-2	0	0	0	1.39414e+06	430993	1.14571e+06	348252	561126	91617.2	0	0	0	0	0	0	0	0	0	0	0	0	0	0	0	166014	0	0	0	0	0	0	0	0	0	0	0	0	0	0	0	0	0	0	0	0	0	0	0	0
O95487-2;O95487;O95487-3	0	0	0	1.04769e+06	980105	275925	2.42961e+06	984092	402723	54497.4	86328.4	144950	0	46778.3	0	0	0	0	31858.3	31142.5	300865	0	134833	157345	908780	0	24757	0	0	0	0	0	0	0	0	0	0	0	0	0	0	0	0	0	0	0	0	0	0
O95503	0	0	0	0	0	0	0	0	0	0	0	0	0	0	0	0	0	0	0	0	0	0	0	0	0	291993	1.49085e+06	1.07258e+06	679547	706734	45239.9	248790	83213.6	460366	0	178546	0	0	0	172637	0	0	0	0	0	0	0	0	0
O95551;O95551-2;O95551-3	441669	0	0	1.20739e+06	736397	222494	747530	1.0807e+06	495397	0	0	0	0	0	0	0	0	0	0	0	0	0	0	0	0	0	0	0	0	0	0	0	0	0	0	0	157151	0	0	0	0	0	0	3.62042e+07	0	0	0	0	0
O95563	0	0	0	0	0	0	0	0	0	344589	244632	357611	1.06701e+06	3.09973e+06	2.43306e+06	0	0	5.01119e+06	3.87316e+06	8.05797e+06	0	0	0	275873	0	0	0	0	0	0	0	0	0	0	639919	333595	278081	0	0	0	0	0	0	1.94344e+06	1.35054e+06	3.14579e+06	1.22117e+06	0	3.21463e+06
O95571	1.66323e+06	1723500	1.73924e+06	8.80607e+06	1.89887e+07	1.74846e+07	1.41605e+07	6.2357e+06	1.41064e+07	0	0	0	0	0	0	0	0	0	0	0	0	0	0	1.00898e+06	0	0	0	0	0	0	0	0	0	0	0	0	0	0	0	0	0	0	8.39159e+06	7.70949e+06	2.91557e+06	1.85359e+06	0	0	3.50226e+06
O95573	328280	1227700	1.5067e+06	1.11841e+07	7.69603e+06	8.44815e+06	1.07621e+07	6.22046e+06	3.86903e+06	7.70767e+06	3.95631e+06	4.4689e+06	1.22408e+07	1.4516e+07	1.13675e+07	1.92547e+06	4.35606e+07	2.59603e+06	3.06334e+06	3.3592e+06	6.9937e+06	8.20998e+06	1.23705e+07	3.9984e+07	3.34108e+06	7.29639e+06	1.15053e+07	8.78947e+06	1.29771e+06	1.68775e+06	2.63963e+06	1431200	1.21844e+06	941890	645891	762511	116961	82825.9	62059.7	93786.7	1.4319e+06	985875	8.99159e+06	9.78799e+06	6.12055e+06	2.08707e+06	4.50397e+06	7.12564e+06	6.0193e+06
O95602	0	109180	0	3381.72	172065	0	0	0	0	0	0	0	0	26685.9	0	530813	0	0	0	0	0	17803.2	45155.4	0	154672	2.17506e+06	2.39266e+06	2.91783e+06	1.12921e+06	1.75024e+06	1.79149e+06	1391400	1.33101e+06	1.5897e+06	2.5809e+06	2.7684e+06	1.29431e+06	6.30255e+06	8.37243e+06	6.74554e+06	1.27659e+06	1.13198e+06	93087.1	158850	87014.3	0	0	0	0
O95613	0	0	0	36648.3	0	0	15800.3	29350.7	21171	0	0	284464	35285.9	119952	23516.5	299508	0	0	48565.5	7025.77	174107	244821	332543	141438	208307	67512.8	0	14406.7	0	35182.1	18449.7	109950	0	130660	0	0	0	0	0	0	0	0	54984.4	114485	163564	27054.2	18757.8	0	29325.5
O95619	0	0	0	0	0	0	0	0	0	0	0	0	0	0	0	0	0	0	0	0	0	0	0	0	0	1.19906e+06	3.96749e+06	1.08585e+06	949675	1.52653e+06	1.43095e+06	486990	492241	0	3.28128e+06	3.17299e+06	2.18372e+06	3.53903e+06	6.75428e+06	5.1237e+06	0	0	361812	0	348648	0	0	0	0
O95625	0	0	0	0	0	0	0	0	0	1.22047e+06	439635	1.06277e+06	67006.5	0	41719.8	1.60535e+06	0	29461.4	0	0	1.08982e+06	894301	595350	0	0	883198	1.11073e+06	556352	286845	293725	1.55608e+06	79906	0	45512.5	0	0	0	0	0	0	0	0	0	0	0	0	0	0	0
O95628-5;O95628-3;O95628-2;O95628;O95628-8;O95628-4;O95628-7;O95628-9;O95628-10;O95628-6	141181	0	101221	114895	441482	254701	0	674647	120897	0	0	0	0	0	0	0	0	0	0	0	0	0	0	0	0	0	0	0	0	0	0	0	0	0	0	0	0	0	0	0	0	0	0	0	0	0	0	0	0
O95630;O95630-2	0	68878	631509	3.62516e+06	1.42654e+06	1.60818e+06	2.60781e+06	1.98713e+06	1.85019e+06	1.19635e+06	1.74911e+06	2.42123e+06	177576	0	181332	0	0	0	0	0	403943	0	165234	65129.8	118356	0	0	0	0	0	0	0	0	0	0	0	0	0	0	0	0	0	0	0	0	0	0	0	0
O95639;O95639-2	0	0	0	0	0	0	0	0	0	273715	266589	396522	0	0	172176	848388	0	0	0	0	275747	430477	0	0	0	225539	1.35467e+06	229039	916649	326551	1.17395e+06	2175700	1.76287e+06	3.62672e+06	1.25318e+07	1.11269e+07	1.05565e+07	4.97335e+06	1.40106e+07	1.26286e+07	731369	926688	0	0	0	0	0	0	0
O95671-2;O95671;O95671-3	126924	0	246202	3.18691e+06	1.05805e+06	1.28203e+06	238683	189531	64677.4	0	74541.3	0	0	0	71921.1	0	0	55142.9	0	61760.3	0	0	0	0	0	0	0	26093	0	0	0	0	0	0	0	0	0	0	530469	0	0	0	892841	1.35983e+06	1.2379e+06	0	0	32445.7	0
O95674	0	0	0	2.07633e+06	994139	612018	0	0	911881	2.36208e+06	1.96513e+06	872829	9.40161e+06	4.88232e+06	8.31002e+06	0	0	2.50804e+06	2.54965e+06	1.10087e+06	2.11498e+06	2.02502e+06	2.25863e+06	9.93636e+06	1.10013e+06	0	0	0	0	0	0	0	0	0	613567	540349	368029	0	0	187908	0	0	739997	1.31222e+06	96385	1.78013e+06	1.52387e+06	2.44737e+06	7.42832e+06
O95678	0	0	0	0	2.35124e+06	1.06739e+07	0	0	0	0	3.63345e+06	0	0	0	0	0	0	352720	0	0	0	0	0	0	0	0	0	0	0	0	0	0	2.24151e+06	0	0	0	0	3.25331e+07	7.31069e+06	947307	0	0	0	0	0	0	196462	0	498707
O95684-2;O95684;O95684-3	0	0	0	0	0	172086	0	0	0	75174.3	0	0	0	0	0	200292	0	0	0	0	942776	1.50472e+06	1.10474e+06	153575	817918	65730.4	0	0	0	0	0	0	0	29141.8	0	0	0	0	0	0	0	0	0	0	0	0	0	0	0
O95685	0	0	0	0	0	0	1.50631e+06	0	0	0	0	0	0	0	0	0	0	0	0	0	217088	357066	256896	0	119151	0	0	0	0	0	0	226420	0	0	0	0	0	0	0	0	0	0	0	0	0	0	0	0	0
O95696	0	0	0	0	0	0	0	0	0	0	0	0	0	0	0	0	0	0	0	0	0	0	0	0	0	92830.1	44785.4	0	0	0	49084.5	0	0	62854.3	0	0	0	0	0	0	0	0	0	0	0	0	0	0	0
O95696-2	0	0	0	0	0	0	0	0	0	0	0	0	0	0	0	0	0	0	0	0	0	0	0	0	0	509277	1.01416e+06	651720	103285	66377.7	455880	162160	289062	48607.6	80525.9	192872	0	0	111075	307008	0	0	0	0	0	0	0	0	0
O95707	0	0	0	266132	530289	0	420384	0	118886	2.05275e+06	2.87957e+06	1.23603e+06	0	0	0	3.19891e+06	0	0	0	0	1.83233e+06	1.67569e+06	2.04535e+06	0	247372	0	0	0	0	0	0	862970	1.1079e+06	1.51561e+06	1.57012e+06	952187	1.17716e+06	436305	1.16088e+06	396051	0	0	0	0	0	0	0	0	0
O95714;Q9BVR0	0	0	0	190316	47467.5	0	22608.4	0	16276.3	832501	687653	829949	216669	495001	428190	518111	0	284944	313839	325766	1.04299e+06	1.11985e+06	915728	594298	712613	0	0	0	0	0	0	31256	0	13906.5	0	0	0	0	0	0	0	0	0	0	0	0	0	47730.5	0
O95716	1.22582e+06	638690	1.41671e+06	979504	1.03341e+06	548381	2.25925e+06	398137	411191	708027	389843	551275	1.00256e+06	765184	424776	628859	0	1.98514e+06	0	1.07137e+06	628525	543725	713653	8.80395e+06	346839	0	0	0	0	0	0	159140	107420	102018	0	0	0	0	0	0	715034	0	1.05029e+06	1.37193e+06	2.38837e+06	4.54678e+06	1.97143e+06	5.68605e+06	4.07276e+06
O95721	8.62935e+06	5314400	7.76572e+06	5.82619e+06	5.51794e+06	4.28351e+06	8.50198e+06	6.57522e+06	5.59321e+06	6.01934e+06	2.91525e+06	6.52717e+06	3.62801e+06	2.79935e+06	5.20119e+06	1.44223e+07	5.26265e+06	1.00904e+06	1.44303e+06	3.48977e+06	5.52857e+06	6.21764e+06	5.19139e+06	1.48884e+06	5.32117e+06	0	0	0	0	110627	0	867090	0	1.32828e+06	820402	1.44623e+06	899279	0	0	0	739917	1.50009e+06	1.11734e+07	9.84679e+06	1.373e+07	2.19643e+06	7.91483e+06	1.05115e+07	5.76941e+06
O95747	728657	228790	859116	2.79848e+06	2.28825e+06	3.82401e+06	673626	615505	802528	196850	0	0	347329	67957.4	603256	0	0	0	0	116559	0	125739	0	247093	0	0	76430.6	0	0	0	0	0	0	0	0	0	0	0	0	0	0	0	397098	380994	0	0	0	111190	0
O95749;O95749-2	623614	1385900	1.23134e+06	0	914418	1.04403e+06	1.7536e+06	1.32072e+06	1.98079e+06	0	0	0	0	0	0	0	0	0	0	0	0	0	0	0	0	0	0	0	0	0	0	0	0	0	0	0	0	0	0	0	0	0	0	0	0	0	0	0	0
O95757	1.5025e+06	1249300	1.44957e+06	7.51167e+06	3.98631e+06	3.73127e+06	4.50352e+06	4.44134e+06	2.42034e+06	0	0	88421.5	255321	104887	102477	135723	0	28368.3	70650.4	24124.2	92694.6	91607.4	481852	482667	0	0	0	0	0	0	18332.7	0	65499.6	0	0	0	0	0	0	0	0	0	0	0	0	0	0	0	0
O95758;O95758-5;O95758-1;O95758-6;O95758-4;O95758-2;O95758-7	216797	559230	394731	2.39449e+06	0	179108	1.33933e+06	291835	286333	2.29422e+07	2.21064e+07	1.45463e+07	1.68289e+07	1.24704e+07	1.58589e+07	3.2445e+06	1.1005e+07	1.21273e+07	1.24511e+07	1.39864e+07	1.79416e+07	1.8074e+07	2.14983e+07	1.25741e+07	1.8489e+07	1.00574e+07	6.12791e+06	8.74576e+06	4.74787e+06	3.68823e+06	3.29798e+06	7222900	5.31112e+06	5.72683e+06	2.11204e+07	2.43187e+07	1.69283e+07	1.207e+07	1.78211e+07	1.58627e+07	1.00597e+07	9.12057e+06	7.1567e+06	3.60432e+06	2.15575e+06	2.10492e+06	886749	1.08467e+06	1.22136e+06
O95772;O95772-2	0	0	0	1.34286e+06	0	0	337498	0	930519	2.69757e+06	1.56675e+06	2.13341e+06	1.14155e+06	700549	577435	0	0	652048	0	0	2.53267e+06	2.02956e+06	2.23251e+06	0	393950	0	0	0	0	0	0	0	0	0	196780	0	0	0	0	0	0	232744	0	0	514554	0	0	0	0
O95777	1.99134e+06	2242900	1.50041e+06	0	1.92812e+06	0	2.79949e+06	2.54876e+06	3.26427e+06	1.07361e+06	0	0	0	0	0	0	0	0	478772	0	0	391308	0	0	0	0	316022	660724	0	202144	0	6610900	1.54131e+07	1.26796e+06	3.69132e+07	2.69166e+07	4.11647e+07	6.90352e+07	6.71112e+07	5.15533e+07	7.20416e+06	4.20122e+06	0	0	0	0	0	0	0
O95782-2;O95782	399124	531060	461533	6.969e+06	1.07722e+06	767216	1.5765e+06	1.59581e+06	3.72328e+06	6.44609e+07	6.48545e+07	6.56041e+07	2.83223e+07	2.73316e+07	3.21658e+07	1.09383e+07	1.3088e+07	3.39987e+07	4.24483e+07	4.10176e+07	4.17103e+07	4.30226e+07	4.2127e+07	1.57509e+07	2.9764e+07	353998	646522	476583	30720.4	25179.1	44533.2	2894500	488965	1.81999e+06	1.16196e+07	1.21821e+07	6.33649e+06	1.05402e+06	1.32398e+06	860932	9.03907e+06	9.63111e+06	2.67333e+06	4.9396e+06	1.96685e+06	471912	1.11776e+06	711569	364194
O95785-3;O95785-4;O95785;O95785-2	0	0	0	0	0	0	0	0	0	28315.4	0	0	0	0	0	0	0	0	0	0	0	0	62783.3	0	0	3.94538e+06	6.48478e+06	4.89358e+06	3.24986e+06	2.97128e+06	5.07522e+06	1531400	945883	1.92059e+06	3.15333e+06	3.4042e+06	3.40357e+06	3.43402e+06	3.7736e+06	5.23836e+06	365153	590850	2.0744e+06	1.40561e+06	1.19275e+06	694050	78384.8	416499	576815
O95786;O95786-2	0	0	0	429016	257703	123242	0	0	41943	0	0	0	0	0	0	0	0	0	0	0	0	0	0	0	0	0	0	0	0	0	0	0	0	0	0	0	0	0	0	0	0	0	0	0	0	0	0	0	0
O95793;O95793-2	593137	0	332416	820649	200343	143577	0	0	445634	2.99903e+07	3.26589e+07	2.91474e+07	3.52725e+07	2.88622e+07	3.05565e+07	6.08614e+07	5.27398e+07	8.67193e+06	1.31049e+07	1.41329e+07	5.2377e+07	4.70815e+07	5.62929e+07	3.20199e+07	4.43549e+07	464836	739027	371969	226198	132533	76922.7	3100100	965575	4.76283e+06	2.64495e+06	2.56288e+06	3.70933e+06	2.52565e+06	4.59855e+06	2.85854e+06	1.66864e+06	2.83945e+06	4.48562e+06	5.48201e+06	5.20834e+06	8.30024e+06	8.52136e+06	1.98914e+07	5.20389e+06
O95793-3	0	0	0	0	0	0	0	0	0	199306	202696	182898	233737	266000	252610	327928	536982	94368.8	0	149077	388827	481636	477618	0	0	0	0	0	0	0	0	0	0	0	0	0	0	0	0	0	0	0	0	0	0	0	0	0	0
O95801	1.24951e+06	1511000	461418	1.81475e+06	1.25662e+06	2.84501e+06	3.60896e+06	4.49891e+06	2.92198e+06	0	0	0	124937	0	184904	0	0	0	120735	0	0	0	0	1.09279e+06	0	0	65955.2	0	0	0	0	0	0	0	0	0	0	0	0	0	0	0	526389	0	209294	0	0	0	0
O95807	0	0	0	0	0	0	0	0	372428	0	0	0	0	0	0	0	0	0	0	0	4.28607e+06	4.11364e+06	0	646992	2.13894e+06	0	0	0	0	0	0	440790	0	498294	0	0	0	0	0	0	0	0	1.82004e+06	2.23696e+06	0	0	1.42762e+06	1.03348e+06	0
O95810	1.61698e+07	3949700	1.32076e+06	2.33482e+06	374708	230299	261490	326507	1.29342e+06	3.95624e+07	3.10866e+07	5.56102e+07	7.82756e+06	2.86868e+06	4.25249e+06	5.29147e+06	0	1.37575e+07	1.57213e+07	2.86212e+07	8.12439e+06	7.00925e+06	9.20539e+06	6.45743e+06	4.74569e+06	0	0	0	0	0	0	1638100	194050	639374	1.54729e+07	1.02899e+07	1.48921e+07	0	344720	0	5.30314e+06	3.19903e+06	0	0	0	0	0	0	0
O95816;O95816-2	9.5186e+06	9481200	6.91298e+06	9.35662e+06	9.50325e+06	9.79285e+06	1.10594e+07	1.17128e+07	7.93231e+06	8.8097e+07	1.10046e+08	1.27669e+08	9.30792e+07	8.72934e+07	7.92778e+07	1.66996e+07	2.00973e+07	8.63233e+07	1.24576e+08	1.10591e+08	7.32446e+07	6.56054e+07	8.59985e+07	1.2986e+08	5.85044e+07	2.43207e+06	1.34e+06	1.08111e+06	1.01613e+06	970752	1.42885e+06	17829000	1.2696e+07	1.09059e+07	2.00985e+07	1.70726e+07	1.94524e+07	8.90985e+06	1.11131e+07	7.61384e+06	8.58256e+06	1.30309e+07	3.85698e+06	1.36862e+06	2.40938e+06	2.57868e+06	3.6809e+06	3.67111e+06	1.86793e+06
O95817	4.83617e+06	3459100	3.41611e+06	2.51593e+06	9.03942e+06	6.39952e+06	8.16022e+06	1.30969e+07	4.86772e+06	1.30327e+06	1.04115e+06	1.40946e+06	1.49152e+06	949573	1.00128e+06	788914	1.00445e+06	254302	144750	468150	778573	511141	1.17897e+06	1.64803e+06	1.4524e+06	70921.5	49469.4	0	148518	0	152713	160930	0	0	619744	113103	920735	225217	358232	365850	590072	784270	2.37796e+06	1.46566e+06	2.22697e+06	1.06823e+06	0	0	446242
O95819;O95819-3	69436.8	0	0	382864	169700	103381	21855.6	207965	50320.7	1.3021e+06	2.06193e+06	1.86655e+06	651491	782160	1.21381e+06	1.09805e+06	768696	577454	870869	861505	1.19243e+06	1.22721e+06	529834	871094	1.7045e+06	0	122809	72381.1	35335.5	90763.6	76142.5	141980	0	178710	0	112601	0	0	0	0	798295	760687	0	0	0	0	0	0	60388.1
O95822;O95822-2	0	0	0	0	0	0	0	0	104622	0	0	0	582592	136999	122062	0	0	0	0	45956.8	0	0	0	817583	0	0	0	0	0	0	0	0	0	0	0	223880	0	0	0	0	0	0	0	181032	67336.2	0	0	0	0
O95825;O95825-2	225087	385470	330079	1.76037e+06	1.05798e+06	1.24918e+06	2.13614e+06	1.61306e+06	964304	0	0	0	0	0	0	1.35568e+07	0	0	0	0	0	0	0	0	0	73843.3	0	0	0	0	0	0	0	0	0	0	0	0	0	0	0	0	557380	498801	0	0	0	0	0
O95831;O95831-3;O95831-2;O95831-4;O95831-6;O95831-5	738289	1139000	584601	1.04228e+07	5.45502e+06	4.3938e+06	6.25671e+06	1.88932e+06	6.38793e+06	5.22117e+06	4.99239e+06	5.96843e+06	2.55413e+07	2.0878e+07	1.7184e+07	2.04754e+06	1.75542e+07	1.74877e+07	2.31322e+07	2.71206e+07	2.43341e+06	2.2906e+06	938891	3.78716e+07	6.34062e+06	71328.1	232129	120212	0	111379	201579	1755600	631857	1.07415e+06	3.96146e+06	5.97142e+06	2.88519e+06	492989	433585	230000	3.20432e+06	2.88273e+06	2.39615e+07	4.38853e+07	2.34718e+07	3.93949e+07	1.31276e+07	7.92701e+06	3.78073e+07
O95832	0	0	0	0	0	0	0	0	0	0	0	0	0	0	0	0	0	694331	0	0	0	0	0	0	0	0	0	0	0	0	0	0	0	0	0	0	0	0	0	0	0	0	694098	903758	1.68608e+06	6.9601e+07	2.56503e+06	4.42046e+06	1.02609e+07
O95833	0	0	0	0	1.02952e+06	342663	0	0	0	0	0	0	0	0	0	0	0	0	0	0	0	0	0	0	0	0	0	0	0	0	0	0	0	0	0	0	0	0	0	0	0	0	0	0	0	0	0	0	0
O95835-2;O95835	0	0	0	0	0	0	0	0	0	0	0	0	0	0	0	0	778635	0	0	0	0	0	0	0	0	0	0	0	0	0	0	0	0	0	0	0	0	0	0	0	0	0	0	74045.5	0	0	0	0	0
O95857;Q12999	0	0	0	0	412071	1.52102e+06	2.68888e+06	0	1.82187e+06	344494	0	0	0	0	0	1.61607e+06	0	0	0	0	3.73862e+06	2.33475e+06	4.42186e+06	1.40959e+06	937441	0	0	0	0	0	0	0	0	0	0	0	0	0	0	0	0	0	0	0	0	505013	6.16537e+06	6.43876e+06	3.15737e+06
O95858	0	0	0	377415	0	0	0	0	345923	0	0	0	0	0	0	0	0	0	0	0	609570	440153	1.20805e+06	0	0	0	0	0	0	0	0	0	0	0	0	0	0	0	0	0	0	0	3.70714e+06	7.03374e+06	1.46295e+07	2.16761e+07	5.53557e+07	7.6951e+07	2.69524e+07
O95861;O95861-4;O95861-2;O95861-3	738627	805830	1.18344e+06	6.23305e+06	1.49855e+06	2.59087e+06	2.71062e+06	2.83198e+06	3.41646e+06	0	0	0	0	0	143996	0	0	0	0	0	0	0	0	0	0	0	0	0	0	0	0	0	0	0	0	0	0	0	0	0	0	0	133737	0	0	0	0	0	0
O95864;O95864-4;O95864-2;O95864-3	328088	332010	394584	5.83465e+06	5.94197e+06	7.48556e+06	2.61537e+06	1.62955e+06	1.08132e+06	1.17448e+07	7.0079e+06	6.31361e+06	2.06788e+07	2.05385e+07	1.67459e+07	0	3.25952e+06	5.66372e+06	4.30928e+06	3.73707e+06	1.33711e+07	1.64896e+07	2.54119e+07	2.76375e+07	1.36748e+06	894024	1.17416e+06	1.69307e+06	0	0	56139.2	181310	1.19246e+06	0	620251	202053	0	0	0	0	0	0	5.37659e+06	3.60455e+06	1.94391e+06	7.12507e+06	1.06925e+07	1.0545e+07	8.5617e+06
O95865	1.06814e+06	0	95564.5	3.33224e+06	3.23008e+06	3.65736e+06	1.78401e+06	2.04329e+06	2.037e+06	0	0	0	0	0	0	0	0	0	0	0	0	0	0	0	0	0	0	0	0	0	0	543950	0	0	0	0	0	0	0	0	0	0	0	0	0	0	0	0	0
O95870;O95870-2	0	0	0	787683	616176	409396	1.17021e+06	323924	513606	1.00393e+06	286396	266025	1.92013e+06	2.00839e+06	1.27992e+06	656572	4.3179e+06	273277	364957	310545	2.18137e+06	2.64065e+06	2.87001e+06	4.63621e+06	88939.3	0	0	567042	0	107875	349670	116140	93996.2	86506.6	0	0	0	0	0	0	0	0	752010	906829	245886	460238	432655	1.0016e+06	1.41087e+06
O95872	0	0	0	0	0	0	0	0	0	0	0	0	0	0	0	0	0	0	0	0	0	0	0	0	0	0	52959.8	0	90094.8	230428	116434	367770	66564.4	237746	0	0	0	0	106033	102435	0	0	0	0	0	0	0	0	0
O95873	0	0	60621.2	0	408639	148432	0	0	0	776743	732093	480904	0	276675	136458	0	0	0	0	237250	846618	518622	743002	0	0	0	0	0	0	0	0	0	0	0	0	0	0	0	0	0	0	0	0	0	0	0	0	0	0
O95881	2.26407e+07	6327600	1.71406e+07	1.31136e+07	4.16901e+07	2.03611e+07	2.70211e+07	2.85696e+07	2.37829e+07	0	0	0	0	0	0	0	0	278711	0	0	0	0	0	1.57719e+06	0	0	0	0	0	0	0	0	0	0	0	0	0	0	0	0	0	0	2.36999e+07	1.01276e+07	7.39003e+06	1.08395e+06	1.47924e+06	3.07696e+06	1.55435e+06
O95900;O95900-2	0	0	862631	128797	0	0	0	0	202971	1.42885e+06	922645	1.2941e+06	1.61665e+06	1.98758e+06	1.68249e+06	0	4.32909e+06	490428	1.00905e+06	1.05659e+06	425645	465625	721695	6.55523e+06	1.53602e+06	0	0	0	0	0	0	2955600	0	351779	0	161922	46728.1	0	0	0	203461	1.84401e+06	0	0	3.5721e+06	1.18235e+07	0	1.33862e+06	844856
O95905;O95905-3;O95905-2	0	0	0	250641	109817	202829	158161	519215	329216	0	0	0	0	96434.7	107153	0	0	0	0	0	135711	212071	214309	248669	449430	0	0	0	0	0	0	0	0	0	0	0	0	0	0	0	0	0	0	0	0	0	0	0	0
O95926;O95926-2	0	0	0	0	0	0	0	447267	651538	417256	0	0	0	0	0	0	1.08868e+06	0	0	0	0	241958	1.65825e+06	266117	1.05968e+06	2.6704e+06	1.59083e+06	945983	1.04939e+07	6.89357e+06	3.41719e+06	7412200	2.37699e+06	8.53742e+06	1.72859e+06	7.66565e+06	8.26944e+06	7.27943e+06	1.22118e+07	1.72399e+07	0	0	1.48667e+06	477863	2.28029e+06	0	0	0	1.35752e+07
O95980	18567.8	0	0	0	0	0	0	0	0	215982	212894	176595	197450	301627	337405	0	0	278169	779730	241927	73345.2	70450.5	91703.4	73716	0	0	0	0	0	0	0	0	0	0	0	0	0	0	0	0	0	0	0	1.04136e+06	980843	758048	7.2366e+06	7.36872e+06	2.04243e+06
O95983;O95983-2	0	0	0	0	351470	294903	169798	0	106253	102915	0	197448	0	0	0	1.90645e+06	0	0	0	0	3.38569e+06	322288	1.25602e+06	0	0	2.66931e+06	4.31145e+06	1.65263e+06	891301	2.44584e+06	5.42652e+06	2992700	3.7694e+06	2.70938e+06	4.90834e+06	3.1309e+06	5.49318e+06	3.12505e+06	1.95766e+06	1.9497e+06	987358	1.46868e+06	1.49291e+06	373550	536590	117216	167966	1.07848e+06	0
O95985;O95985-3;O95985-2	0	0	0	0	0	0	0	0	0	1.31996e+06	2.65829e+06	2.3651e+06	634494	849353	783296	869437	864957	1.05335e+06	1.17861e+06	971310	549732	775267	1.23135e+06	1.61091e+06	1.02436e+06	0	0	0	0	0	0	0	0	33698.1	0	115411	0	0	0	0	0	159212	0	215305	172691	0	0	240745	0
O95989	0	1204000	841380	352169	2.50488e+06	890625	0	172241	0	0	0	0	0	0	0	0	0	0	0	0	0	0	0	0	0	0	0	0	0	0	0	0	0	0	0	0	0	0	0	0	0	0	0	0	0	0	0	0	0
O95997	0	0	0	0	0	0	0	0	0	0	0	0	0	0	0	0	0	0	0	0	0	0	0	0	0	0	0	0	0	0	255861	0	0	0	0	0	0	0	0	0	0	0	0	0	0	0	0	0	0
O95999	0	0	0	0	0	0	654671	309171	0	0	0	0	0	0	0	0	0	0	0	0	0	0	0	0	0	0	0	0	0	0	0	0	0	0	0	0	0	0	0	0	0	0	0	0	0	0	0	0	0
O96000;O96000-2	7.64457e+06	8107000	4.76621e+06	2.05937e+06	296028	398843	0	0	1.30393e+07	5.91016e+06	1.78307e+07	1.77347e+07	5.8721e+07	6.42775e+07	6.11357e+07	517282	4.2728e+07	6.19897e+07	6.41007e+07	7.82881e+07	2.79132e+06	1.39913e+06	3.88794e+06	1.15056e+08	5.16123e+07	0	0	0	0	0	0	21776000	2.61538e+06	1.60799e+07	5.39454e+06	4.77252e+06	1.0722e+07	901340	1.08898e+06	491732	1.48655e+07	1.08174e+07	3.29368e+07	4.65978e+07	2.63251e+07	1.23553e+08	4.73714e+07	3.51376e+07	6.16024e+07
O96005;O96005-4;O96005-3	1.30455e+06	1477800	852169	4.08408e+06	1.35829e+06	1.42214e+06	2.26658e+06	1.14928e+06	2.31893e+06	450667	153411	302081	6.11559e+06	8.17958e+06	5.13172e+06	1.49701e+06	0	805233	732332	438676	2.52424e+06	3.50576e+06	5.34343e+06	1.16068e+07	1.3027e+06	0	0	0	0	0	0	282210	250327	257887	0	0	0	0	0	0	245333	313800	3.07689e+06	2.2985e+06	2.24678e+06	7.67801e+06	3.49444e+06	6.66335e+06	6.77258e+06
O96007	0	0	0	178697	0	205069	222375	196802	1.07459e+06	0	0	0	0	0	0	0	0	0	0	0	0	0	0	0	0	0	0	0	0	0	0	0	0	0	0	0	0	0	0	0	0	0	0	0	0	0	0	0	0
O96008;O96008-2	3.27355e+06	7110500	4.76024e+06	1.12664e+07	0	0	0	0	1.21907e+07	8.59468e+06	1.04379e+07	1.54665e+07	9.93291e+07	9.98582e+07	9.39724e+07	2.94705e+06	0	7.41862e+07	7.86371e+07	1.11324e+08	6.38613e+06	7.61296e+06	7.10629e+06	1.01558e+08	4.79901e+07	0	0	0	0	0	0	22298000	1.31161e+06	1.59042e+07	3.59053e+06	3.71322e+06	2.27899e+06	0	216034	0	8.52051e+06	1.48393e+07	1.25599e+07	1.96456e+07	1.72102e+07	1.76848e+08	1.94489e+07	1.99199e+07	9.16712e+07
O96009	0	0	0	0	4.42293e+06	422100	0	0	287578	444472	89940.1	0	0	0	0	0	0	3.21651e+06	0	0	0	0	0	0	0	0	0	0	0	0	0	1064600	1.59245e+06	1.48602e+06	0	8.78915e+06	6.71603e+06	0	2.34022e+06	1.77476e+06	0	0	0	0	1.61594e+06	0	0	0	0
O96011-2;O96011	0	0	0	0	0	0	0	0	202027	1.27652e+07	6.61358e+06	7.89641e+06	1.65115e+07	1.76284e+07	1.23009e+07	0	1.719e+07	9.14209e+06	5.80403e+06	4.81381e+06	1.72539e+06	2.32819e+06	5.15977e+06	4.98551e+07	3.90299e+06	0	321801	68068.2	0	0	0	832920	0	615934	0	0	0	0	0	0	298082	197600	2.33383e+06	1.17408e+06	341539	638154	1.6452e+06	2.27458e+06	1.66905e+06
O96013;O96013-4;O96013-2;O96013-3;Q9P286	0	0	0	397628	1.3938e+06	682466	1.16151e+06	1.62485e+06	134222	4.14239e+06	4.80131e+06	3.37589e+06	3.98719e+06	2.30699e+06	3.09689e+06	4.25299e+06	1.61927e+07	1.87361e+06	1.65667e+06	3.08657e+06	3.84416e+06	5.64926e+06	5.11908e+06	2.21884e+06	1.04074e+07	4.13899e+06	4.86515e+06	1.47585e+06	1.93654e+06	5.13686e+06	8.13187e+06	119770	0	327178	165856	307858	0	0	0	0	3.51021e+06	2.42704e+06	3.08378e+07	3.65296e+07	4.42127e+07	2.81682e+07	6.40078e+06	1.3885e+07	2.72177e+07
O96017;O96017-13;O96017-4;O96017-12;O96017-9;O96017-11;O96017-3;O96017-10;O96017-6;O96017-5;O96017-8;O96017-7	0	0	0	1.25326e+06	510418	399049	856957	578780	587328	0	0	0	0	0	0	0	0	0	0	0	0	0	0	0	0	0	0	0	0	0	0	0	0	0	0	0	0	0	0	0	0	0	0	0	0	0	0	0	0
O96019;O96019-2	848295	969730	1.62456e+06	8.6032e+06	1.01048e+06	1.74779e+06	5.53989e+06	4.47436e+06	3.6662e+06	1.35801e+06	0	0	0	0	0	398025	0	0	88366.7	217560	198685	561370	583212	0	298720	5.89697e+06	9.58787e+06	9.71945e+06	4.85284e+06	7.40854e+06	4.78513e+06	3996700	3.75917e+06	4.56594e+06	2.15646e+07	2.28427e+07	1.03251e+07	1.32785e+07	2.27369e+07	9.33628e+06	590401	681293	136589	0	0	0	0	0	0
O96028;O96028-2;O96028-4	0	0	0	0	0	0	0	0	0	0	0	0	0	0	0	416936	0	0	0	0	0	0	0	0	0	5.26533e+06	5.51355e+06	4.3218e+06	1.63813e+06	4.05414e+06	5.53297e+06	1102300	219509	1.38171e+06	802690	730286	285721	1.75688e+06	2.90925e+06	2.08205e+06	156683	159565	0	0	0	0	0	0	0
O96033	969670	1173900	865492	0	622745	728836	1.16798e+06	2.44335e+06	1.68527e+06	0	0	0	0	0	0	0	0	0	0	0	0	0	0	0	0	0	0	0	0	0	0	0	0	0	0	0	0	0	0	0	0	0	0	0	0	0	0	0	0
P00167-2;P00167;P00167-3	3.93767e+07	25373000	4.0865e+07	1.06561e+07	2.50758e+07	2.33902e+07	2.0196e+07	1.88788e+07	3.64503e+07	5.22277e+07	3.55469e+07	3.62048e+07	5.76654e+07	5.64765e+07	4.90804e+07	2.03104e+06	0	4.68212e+07	2.83686e+07	3.88914e+07	3.18479e+07	3.67828e+07	4.2701e+07	8.7428e+07	7.56913e+06	0	0	0	0	0	0	4508600	2.40925e+06	3.58119e+06	8.49936e+06	1.1599e+07	1.3496e+07	0	0	961245	6.55263e+06	6.46917e+06	1.03575e+08	4.29491e+07	8.09449e+07	3.05088e+07	3.01164e+07	4.19678e+07	3.17356e+07
P00338;P00338-3;P00338-4;P00338-5;P00338-2;Q6ZMR3	4.12817e+08	415640000	5.85844e+08	7.0479e+08	4.89354e+08	5.85817e+08	4.26032e+08	4.84161e+08	3.69166e+08	1.28643e+07	9.74566e+06	7.74808e+06	6.9299e+06	6.16274e+06	9.26917e+06	1.38274e+06	7.65082e+07	5.81982e+06	4.72187e+06	9.32402e+06	1.98555e+07	1.59814e+07	1.76032e+07	3.70687e+07	5.85012e+07	3.50783e+07	3.58878e+07	3.61484e+07	3.98402e+06	9.68087e+06	7.19903e+06	0	1.34397e+07	306575	318082	0	0	2.31787e+06	0	0	2.22165e+06	1.27659e+06	3.9417e+07	3.82512e+07	2.53008e+07	3.34424e+06	5.33385e+06	1.14085e+07	4.74001e+06
P00367;P00367-3;P00367-2	4.29262e+06	2493300	1.54299e+06	2.12417e+07	1.03953e+07	1.01599e+07	1.21064e+07	8.70233e+06	4.20932e+06	2.59816e+08	3.1263e+08	2.12705e+08	1.99508e+08	1.67981e+08	2.17543e+08	1.25864e+07	7.02808e+06	2.34155e+08	2.93024e+08	2.64627e+08	1.35452e+08	1.50472e+08	1.6999e+08	6.49197e+07	2.15496e+08	1.29097e+06	1.75995e+06	763411	888458	2.57911e+06	3.87022e+06	3650200	2.5089e+06	2.38332e+06	6.82558e+06	5.92354e+06	3.21022e+06	9.06337e+06	7.19083e+06	6.72548e+06	1.04422e+07	985670	7.713e+07	9.8977e+07	6.96936e+07	1.43825e+07	4.64253e+06	7.16292e+06	3.09027e+07
P00374;P00374-2;Q86XF0	2.60819e+06	0	1.1295e+06	2.27255e+06	1.81553e+06	0	5.96885e+06	1.44218e+07	8.84074e+06	0	0	0	0	0	0	0	0	0	0	0	0	0	0	0	0	0	0	0	0	0	0	0	0	0	0	0	0	0	0	0	0	0	0	0	0	0	0	0	0
P00387-2;P00387;P00387-3	1.1948e+07	15964000	2.25196e+07	5.41511e+07	3.94895e+07	4.67475e+07	2.0533e+07	1.69466e+07	4.89547e+07	8.17559e+07	4.82078e+07	4.89399e+07	1.83842e+08	1.72179e+08	1.03671e+08	1.39282e+06	0	9.86219e+07	1.14615e+08	1.13172e+08	8.86182e+07	8.9096e+07	1.22221e+08	2.79865e+08	2.00368e+07	118091	280385	256217	0	0	0	10772000	1.07695e+07	6.73459e+06	1.25834e+07	1.2324e+07	9.32412e+06	858594	1.38542e+06	1.71303e+06	1.18364e+07	6.16632e+06	1.39722e+08	1.44591e+08	9.98736e+07	2.80954e+08	1.88431e+08	2.25833e+08	3.08939e+08
P00390-2;P00390-3;P00390;P00390-5;P00390-4	2.09037e+07	22669000	3.30111e+07	5.66108e+07	4.52907e+07	3.65468e+07	3.17338e+07	3.47187e+07	3.90994e+07	0	0	111722	0	100668	134159	0	210259	0	159212	162732	257668	323720	74307.1	2.68859e+06	7.65766e+06	0	0	0	0	0	0	0	0	0	0	0	0	0	0	0	0	0	1.03282e+07	9.80329e+06	2.36027e+06	790518	937674	918609	1.06452e+06
P00395	0	0	0	468710	0	0	0	0	0	1.82564e+06	1.36908e+06	3.60492e+06	9.63874e+06	5.76179e+07	3.19418e+07	0	0	2.81473e+07	1.44843e+07	3.36122e+07	2.63031e+06	4.465e+06	5.16039e+06	1.28647e+07	0	0	0	0	0	0	0	0	0	0	0	2.75692e+06	0	0	0	0	0	0	2.34082e+06	1.26416e+07	0	6.83579e+07	0	1.57216e+07	3.05096e+07
P00403	8.99649e+06	10722000	1.16587e+07	2.99757e+07	0	0	0	0	4.27512e+07	2.58671e+07	3.21105e+07	3.88655e+07	1.68453e+08	1.81171e+08	1.56438e+08	543280	694739	1.78935e+08	2.27146e+08	2.31585e+08	6.74414e+06	6.50709e+06	1.10584e+07	1.73743e+08	4.58478e+07	0	0	0	0	0	0	28686000	4.73351e+06	1.52424e+07	1.9386e+07	2.11755e+07	1.55176e+07	5.99302e+06	5.80381e+06	4.36003e+06	2.5105e+07	2.46377e+07	6.98458e+07	1.5716e+08	6.89718e+07	3.49281e+08	1.26244e+08	9.64483e+07	2.71085e+08
P00441	1.90764e+08	168000000	2.25155e+08	2.16621e+08	2.9672e+08	2.77366e+08	3.79733e+08	7.16177e+08	5.20486e+08	0	0	0	669717	0	0	0	0	0	0	0	0	0	0	3.29699e+07	9.31625e+06	0	0	0	0	0	0	0	103112	0	0	0	0	0	0	0	0	0	5.20641e+06	0	1.89155e+06	0	2.86938e+06	7.67133e+06	1.16996e+06
P00491	3.36097e+06	7378200	3.80484e+06	3.4304e+07	3.13138e+07	2.51847e+07	9.67873e+06	8.31751e+06	1.47515e+07	0	0	0	0	0	0	0	0	0	0	0	0	0	0	655126	0	0	0	0	0	0	0	0	30692.8	0	0	0	0	0	0	0	0	0	0	0	0	0	0	168227	0
P00492	1.91441e+07	22279000	2.15772e+07	3.21086e+07	2.12558e+07	2.26221e+07	1.4351e+07	1.97214e+07	1.63578e+07	0	0	0	0	135955	0	0	0	0	0	0	0	0	0	2.3296e+06	270595	0	0	0	0	0	0	0	0	0	0	0	0	0	0	0	0	0	523235	531247	0	0	0	189660	0
P00505;P00505-2	9.91123e+06	13376000	2.17538e+07	3.10193e+07	1.34346e+08	1.09471e+08	8.79055e+07	4.56898e+07	3.66392e+07	353525	153036	0	196365	109632	147903	0	3.0506e+08	0	0	0	163175	126169	546928	1.03811e+07	2.73048e+07	1.22279e+07	1.14834e+07	1.50402e+07	7.59169e+06	1.12752e+06	2.05127e+06	0	1.83368e+06	0	2.11089e+06	0	0	0	0	0	0	0	1.1857e+08	9.59322e+07	1.01888e+08	2.60042e+07	4.49958e+06	7.96551e+06	2.33367e+07
P00519-2;P00519	0	0	0	0	0	40523.9	0	0	0	0	0	0	44505.1	0	0	0	0	0	0	52489.3	40758.7	0	0	56451.4	315131	200085	143431	120028	63848.6	571044	788806	0	0	0	0	0	0	0	0	0	0	0	128817	0	30876.6	108240	0	0	78830.4
P00533;P00533-4;P00533-3;P00533-2	2.86333e+06	3496800	3.14598e+06	4.95483e+06	7.17554e+06	5.17157e+06	6.92769e+06	3.90877e+06	7.6757e+06	3.47191e+06	2.08292e+06	2.06897e+06	2.42625e+06	2.55282e+06	1.82674e+06	4.23649e+06	4.77579e+06	1.31697e+06	807260	1.17446e+06	2.73325e+06	2.99727e+06	4.31484e+06	1.42652e+07	1.9798e+06	36732.1	91269	91043.8	0	0	0	189580	185928	291233	0	0	0	0	0	0	335717	519385	3.82405e+07	4.57462e+07	4.15322e+07	7.45947e+07	7.24436e+07	8.91579e+07	4.29495e+07
P00558;P00558-2;P07205	1.09282e+08	121100000	1.38492e+08	2.57865e+08	1.39353e+08	1.21476e+08	1.16898e+08	1.33092e+08	1.59487e+08	1.94138e+06	2.47177e+06	1.60172e+06	651522	1.12551e+06	675955	0	3.14352e+06	1.67205e+06	2.96047e+06	3.32681e+06	514980	443732	1.10034e+06	9.53676e+06	9.39703e+06	2.78348e+06	1.83712e+06	1.2097e+06	80695.7	325193	207745	77154	2.23997e+06	199396	0	0	0	359092	0	0	269539	237936	1.33209e+08	6.18184e+07	5.43387e+07	3.5061e+06	6.33684e+06	5.52728e+06	2.07247e+06
P00568;Q9Y6K8-2;Q9Y6K8-3;Q9Y6K8	1.52291e+07	9523100	9.30471e+06	1.81689e+07	1.46864e+07	1.30286e+07	2.27641e+07	3.47568e+07	2.73474e+07	0	0	0	0	525714	0	0	1.4665e+06	600646	0	0	0	0	0	1.79998e+06	733584	0	0	0	0	0	0	0	0	0	0	0	0	0	0	0	0	0	765767	253356	496540	701696	252565	419384	0
P00734	0	0	0	0	0	0	0	0	0	0	101561	179212	780585	310470	742201	0	0	877546	842576	1.13333e+06	0	0	0	271952	0	0	0	262615	0	0	0	0	0	0	52342.8	0	0	0	0	0	0	0	125513	0	157763	0	290040	141643	144960
P00747	0	0	0	0	0	0	0	0	0	0	121237	0	0	92336.4	0	0	0	179130	200276	325329	0	0	0	172062	0	0	0	0	0	148965	0	0	104746	0	0	0	0	0	0	0	0	0	250326	230398	431715	74436.5	101428	233939	0
P00749-2;P00749	294217	0	0	347070	471783	645427	451746	410584	325554	5.0746e+06	3.99513e+06	4.6425e+06	4.76219e+06	5.60169e+06	7.09206e+06	637904	2.97206e+06	6.52341e+06	3.59637e+06	3.97643e+06	4.41777e+06	4.06496e+06	5.34219e+06	4.97711e+06	5.22682e+06	272694	344556	326497	0	283426	325267	43641	271708	227203	985088	1.38493e+06	1.09476e+06	0	0	0	4.19042e+06	3.35224e+06	9.75285e+06	1.95554e+07	2.15947e+07	3.00324e+07	2.92444e+07	2.9379e+07	1.03243e+07
P00813	0	0	0	1.80658e+06	0	1.63432e+06	0	0	223497	0	0	0	0	0	0	0	0	0	0	0	0	0	0	0	0	0	0	0	0	0	0	0	0	0	0	0	0	0	0	0	0	0	0	0	0	0	0	0	0
P00918	2.94465e+06	1672800	3.93153e+06	1.08111e+07	7.41009e+06	1.28577e+07	3.04245e+06	3.46425e+06	4.76945e+06	0	0	0	0	0	0	0	0	0	0	0	0	0	0	0	0	0	0	0	0	0	0	0	1.22196e+06	0	0	0	0	0	0	0	0	0	0	0	0	0	0	0	0
P00966	0	0	67770.6	784358	480809	502123	758638	732074	1.58915e+06	0	0	0	0	0	0	0	0	0	0	0	0	0	0	66820.9	0	0	0	0	0	0	0	0	0	1.1989e+06	0	0	0	0	0	0	0	1.94904e+06	0	0	0	0	0	0	0
P00973;P00973-2;P00973-4;P00973-3	0	0	0	0	0	0	0	0	0	377905	0	1.28562e+06	2.89858e+06	1.56709e+06	4.25881e+06	0	915972	742084	853393	1.56388e+06	1.83482e+06	272584	740321	0	0	0	0	0	0	0	0	0	0	0	0	0	0	0	0	0	0	0	0	0	0	0	0	0	0
P01008	0	0	0	0	0	0	0	0	102930	0	0	0	0	340458	0	0	0	707668	359488	353614	0	0	0	1.40843e+06	254119	264680	374773	299367	0	0	0	115470	0	0	0	0	0	0	0	0	0	0	0	0	0	1.55839e+06	465416	278756	0
P01023	0	0	0	0	0	0	0	0	83050.6	0	0	0	0	0	0	0	0	0	0	0	0	0	0	0	0	0	0	0	0	0	0	0	0	0	0	0	0	0	0	0	0	0	0	0	0	83099.4	230326	257841	65076.7
P01033	747008	0	0	0	487569	773696	1.18656e+06	0	0	0	0	0	0	0	0	0	0	0	0	0	0	0	0	0	0	0	0	0	0	0	0	0	0	0	0	0	0	0	0	0	0	0	3.80306e+06	2.2574e+06	1.49934e+06	0	0	0	0
P01040	0	0	0	0	0	0	0	0	0	0	0	528018	298161	0	0	0	0	0	0	0	0	0	0	0	0	0	0	0	0	0	0	0	6.48512e+06	0	0	0	0	4.78837e+06	1.13355e+06	1.39262e+06	0	0	0	0	0	0	0	0	0
P01100-2;P01100	0	0	0	0	0	0	0	0	0	0	0	0	0	0	0	0	0	0	0	0	0	0	0	0	0	0	0	0	0	0	0	0	0	0	1.93827e+06	2.11861e+06	2.07208e+06	0	0	0	0	0	0	0	0	0	0	0	0
P01111	1.59837e+06	1505200	1.76237e+06	0	0	0	0	811705	735501	357096	0	0	873412	991124	1.07844e+06	0	0	0	0	320813	713545	501943	1.38737e+06	348757	0	0	0	0	0	0	0	0	0	0	0	0	0	0	0	0	0	0	2.1772e+06	592988	0	0	2.26319e+06	1.96273e+06	2.31943e+06
P01112;P01112-2	351673	0	616372	1.12709e+06	1.55377e+06	1.01096e+06	585517	398497	1.88796e+06	926742	2.42838e+06	1.81775e+06	3.76398e+06	3.29463e+06	3.68515e+06	808858	0	2.20525e+06	3.53657e+06	2.15927e+06	1.8412e+06	1.57022e+06	1.71062e+06	2.15489e+06	2.22272e+06	0	0	0	0	0	0	172190	0	213844	406978	416588	269968	0	0	0	736308	1.27271e+06	1.36535e+07	1.95805e+07	2.2768e+07	1.21797e+07	1.19747e+07	1.7808e+07	1.00005e+07
P01116-2;P01116	5.35422e+06	5966000	6.66933e+06	4.75078e+06	1.10772e+07	9.06882e+06	5.51932e+06	4.89115e+06	5.87042e+06	2.27229e+06	1.27795e+06	4.10206e+06	5.93374e+06	1.03978e+07	6.04283e+06	8.20593e+06	1.26619e+07	1.29753e+07	1.31486e+07	1.23124e+07	2.92291e+06	4.34879e+06	4.45732e+06	9.06818e+06	1.9196e+07	0	0	0	0	0	0	1565900	0	774925	3.1665e+06	3.37553e+06	3.02693e+06	0	0	0	1.95838e+06	3.15053e+06	1.30895e+07	2.39519e+06	5.41214e+06	1.16178e+07	5.0464e+06	1.32298e+07	3.1642e+06
P01130;P01130-3;P01130-4;P01130-5;P01130-6;P01130-2	804204	624140	480577	543449	508889	712858	1.4031e+06	1.02958e+06	1.9755e+06	1.23563e+06	1.30826e+06	1.10008e+06	557466	699931	371781	801080	0	558061	581909	1.00726e+06	554165	411567	898544	1.12643e+06	564752	0	0	0	0	0	0	7758.7	0	54232.7	0	0	0	0	0	0	166934	143620	833152	671751	871620	7.22143e+06	5.84086e+06	7.78398e+06	2.30168e+06
P01135-2;P01135;P01135-3;P01135-5;P01135-4	0	0	0	0	0	0	0	0	0	0	0	0	0	0	0	0	0	0	0	0	0	0	0	0	0	0	0	0	0	0	0	0	0	0	0	0	0	0	0	0	0	0	0	0	0	0	3.05016e+06	0	0
P01137	0	0	0	0	0	0	0	37330.8	0	0	0	0	0	0	0	0	270510	0	0	0	0	0	0	0	0	0	0	0	0	0	0	0	0	0	0	0	0	0	0	0	0	0	1.36406e+06	929434	407973	0	0	0	0
P01857;P01860;P01859;P01861	0	0	0	0	0	0	0	0	0	0	0	1.85789e+06	0	0	0	0	0	0	0	0	0	230253	0	0	0	0	0	0	0	0	0	0	704566	0	0	0	0	0	0	0	0	0	0	0	0	0	0	0	0
P02144	0	0	0	0	451510	521470	319252	1.6222e+06	3.33679e+06	0	0	0	0	0	0	0	0	0	0	0	0	0	0	0	0	0	0	0	0	0	0	0	0	0	0	0	0	0	0	0	0	0	0	0	0	0	0	0	0
P02458-3;P02458-1;P02458	0	0	0	0	0	0	0	0	0	0	0	0	0	0	0	0	0	0	0	0	0	0	0	0	0	0	0	0	0	0	0	0	0	0	0	0	0	0	0	0	0	0	3.0883e+06	3.44426e+06	1.0002e+06	0	0	0	0
P02462-2;P02462;P29400;P29400-2	0	0	0	0	0	0	0	0	129517	162776	249843	125353	40148.4	0	23848.1	0	0	1.60795e+06	859420	1.80782e+06	171707	312183	278313	0	0	0	0	0	0	0	0	0	0	0	0	0	0	0	0	0	0	0	0	0	0	0	0	0	11032.4
P02533	3.80559e+06	1437800	1.4499e+06	0	9.60603e+06	2.63344e+06	1.75497e+06	2.47891e+06	1.3539e+06	1.011e+06	3.89964e+06	2.22402e+07	8.46299e+06	4.25443e+06	7.33498e+06	0	0	2.16645e+06	4.74438e+06	1.46469e+06	1.04951e+06	588429	1.09973e+06	5.96212e+06	116841	0	200370	0	980595	0	0	2224300	3.58733e+07	0	1.6831e+06	2.43989e+06	2.82806e+06	2.15536e+07	1.75884e+07	5.58525e+07	1.07714e+07	3.22583e+07	276795	524351	0	5.49147e+06	6.47678e+06	5.28095e+06	2.0038e+07
P02538	1.40132e+06	0	253803	0	3.49869e+06	1.03253e+06	341611	517288	311508	362621	1.75732e+06	7.99161e+06	3.14595e+06	1.9434e+06	3.30923e+06	0	0	470530	2.40046e+06	177025	238422	161568	415139	484885	0	0	0	0	284255	219456	0	958400	1.66108e+07	53216.4	431709	120643	183293	5.98752e+06	7.49782e+06	3.59915e+07	1.09139e+06	5.45321e+06	0	105432	0	532398	1.66027e+06	2.2436e+06	1.11241e+07
P02545;P02545-6;P02545-5;P02545-4;REV__Q5VX52	97779.1	177920	68527.4	528612	1.24397e+07	1.11929e+07	3.3582e+07	2.54686e+07	431288	2.62469e+07	4.02199e+07	2.69764e+07	5.54343e+07	5.28541e+07	3.82526e+07	5.42776e+06	1.6561e+06	1.10165e+08	7.13163e+07	1.17318e+08	2.04372e+06	3.9435e+06	5.77473e+06	7.99283e+07	2.74495e+08	1.108e+09	9.38673e+08	8.72154e+08	6.22239e+08	8.6728e+08	5.17634e+08	529630000	4.94732e+08	4.83281e+08	1.52946e+09	1.45356e+09	1.20504e+09	1.42713e+09	1.28893e+09	1.23484e+09	3.51521e+08	4.31407e+08	1.61864e+09	2.40478e+09	1.44902e+09	2.20138e+08	2.00529e+07	1.15334e+08	2.17342e+08
P02545-2	0	0	0	0	184959	0	422393	506281	0	343175	645392	0	2.5784e+06	3.97316e+06	2.53843e+06	0	0	2.60686e+06	2.64536e+06	3.79412e+06	0	0	135019	945623	7.78562e+06	9.82292e+06	2.19889e+07	2.45901e+07	8.14306e+06	1.63379e+06	4.66855e+06	8754000	3.18838e+06	8.83861e+06	1.83486e+07	2.03211e+07	2.32207e+07	4.09272e+07	3.15943e+07	3.73904e+07	2.11718e+06	4.64884e+06	196698	0	438572	0	0	0	0
P02649	0	626800	0	0	195678	0	0	0	0	135772	0	0	0	0	121865	0	0	249179	1.18158e+06	463607	0	0	0	0	0	0	0	0	0	0	0	0	0	0	0	0	0	0	0	0	0	0	925414	233674	953606	2.26611e+06	2.74305e+06	3.37734e+06	2.49627e+06
P02656	4.92065e+06	7477400	1.49052e+06	0	0	0	2.98454e+06	3.17934e+06	3.0829e+06	0	0	0	0	0	0	0	0	0	0	0	0	0	0	0	0	0	0	0	0	0	0	0	0	0	0	0	0	0	0	0	0	0	5.07002e+06	1.77539e+06	2.8213e+06	1.59963e+06	2.81061e+06	948850	1.61082e+06
P02686-2;P02686;P02686-6;P02686-5;P02686-4;P02686-3	0	0	0	1.27794e+06	1.15095e+06	975654	3.16582e+06	0	2.10766e+06	0	0	0	0	2.62406e+06	0	0	0	0	0	1.19737e+06	0	0	0	2.3806e+06	0	0	0	1.41671e+06	0	0	0	0	0	0	0	0	0	0	0	0	0	1.23971e+06	3.42856e+06	3.72945e+06	2.15359e+06	6.20463e+06	0	0	2.008e+06
P02751-10;P02751-6;P02751-5;P02751-9;P02751-14;P02751-13;P02751-8;P02751-17;P02751-3;P02751;P02751-7;P02751-15;P02751-12;P02751-4;P02751-11;P02751-16;P02751-2	0	0	0	0	0	0	0	0	0	0	0	0	0	0	0	0	0	0	0	26622	0	0	0	0	0	0	0	60416.8	64983.3	156897	806811	0	127614	0	0	0	0	0	0	0	0	0	0	0	0	0	0	0	0
P02765	618042	306830	790647	0	745687	367435	7.16238e+06	686437	881256	0	127349	108178	2.40423e+06	0	137445	0	0	1.18387e+06	173833	595554	152319	0	0	4.76167e+06	1.0602e+06	603927	0	263616	0	105888	0	510110	1.39147e+06	0	0	0	0	0	0	0	315652	524194	1.31412e+06	0	0	1.21738e+06	1.89172e+06	1.38555e+06	743057
P02768;P02768-2	1.00624e+07	5031700	1.23918e+07	1.24661e+06	1.27198e+07	1.05392e+07	1.41017e+07	7.16092e+06	8.79826e+06	519770	551049	437785	3.16981e+06	2.36786e+06	3.07884e+06	613255	0	2.13395e+06	1.74271e+06	2.42868e+06	293978	67312.7	0	1.12263e+07	6.07081e+06	4.84551e+06	4.30206e+06	3.52258e+06	1.23601e+07	2.17968e+06	1.25646e+06	645270	4.23542e+06	993208	0	164210	0	792185	946697	2.02859e+06	2.18803e+06	2.32677e+06	5.53946e+07	2.58539e+07	2.21171e+07	1.6466e+07	4.47218e+06	1.32684e+07	9.75351e+06
P02774-2;P02774;P02774-3	0	0	0	0	0	0	0	0	0	0	0	0	0	0	0	0	0	0	0	0	0	0	0	0	0	0	0	0	0	0	0	0	0	0	0	0	0	0	0	0	0	0	959946	0	0	0	0	0	0
P02786;Q9UP52-2;Q9UP52-3;Q9UP52	1.98254e+07	25217000	1.99417e+07	8.40315e+07	2.54678e+07	2.58187e+07	4.3655e+07	3.29597e+07	7.87137e+07	2.43285e+07	2.09133e+07	1.88997e+07	4.02221e+07	3.71725e+07	3.20227e+07	2.36555e+07	5.06186e+06	1.99366e+07	1.51e+07	2.01043e+07	4.02927e+07	4.37397e+07	5.04506e+07	4.16004e+07	2.78916e+07	1.45011e+06	3.85491e+06	4.05397e+06	0	857214	937866	7687500	1.9864e+06	5.75365e+06	5.11107e+06	5.63827e+06	3.18785e+06	634410	941769	554761	1.72797e+07	1.8391e+07	1.78043e+08	2.90198e+08	2.09799e+08	2.01594e+08	3.75957e+08	4.513e+08	2.44204e+08
P02788-2;P02788	1.55461e+06	801070	1.08838e+06	379325	1.16781e+06	1.03683e+06	1.5541e+06	1.12805e+06	975690	0	0	0	0	39609.5	0	0	0	142246	0	0	0	0	0	164429	0	0	0	0	0	0	0	0	0	0	0	0	0	0	0	0	0	0	1.64964e+06	563122	1.10676e+06	0	0	0	414523
P02792	7.51147e+06	4867000	9.01373e+06	5.27107e+06	9.23181e+06	1.02331e+07	9.11505e+06	1.25283e+07	1.15565e+08	6.69259e+07	3.31211e+07	5.54351e+07	3.0325e+06	2.37901e+06	6.1113e+06	4.76687e+06	9.57395e+06	4.45863e+07	7.63676e+07	7.16084e+07	2.10157e+07	1.8834e+07	3.19786e+07	1.8085e+08	1.78302e+07	0	0	0	0	0	0	565490	2.592e+06	854400	0	0	0	0	0	0	1.9045e+06	1.51662e+07	2.4377e+06	1.76032e+06	650701	0	0	0	0
P02794	3.11858e+07	24333000	3.23474e+07	1.54065e+07	3.87555e+07	2.70305e+07	2.25727e+07	2.07967e+07	5.989e+07	1.07237e+08	4.07055e+07	8.11059e+07	1.82706e+07	1.4538e+07	1.38382e+07	3.31334e+06	1.31804e+07	1.02236e+08	6.63292e+07	1.21592e+08	9.77874e+07	6.22528e+07	9.53118e+07	1.37832e+08	3.78828e+07	0	0	0	0	0	0	953010	320459	749163	1.54206e+06	1.28231e+06	731778	666127	0	0	3.26834e+06	4.91428e+06	1.28139e+06	535597	619189	0	226302	0	117386
P02795;P13640-2;P13640;Q8N339;P80294;P04731	3.75574e+07	13912000	2.50281e+07	1.7859e+06	9.85244e+07	1.98025e+06	6.7866e+07	3.59528e+07	4.26024e+07	0	0	296539	0	0	0	0	0	0	0	0	0	0	0	3.25544e+06	2.98393e+06	0	0	0	0	0	0	0	0	0	0	0	0	0	0	0	0	1.45508e+06	268883	0	0	0	3.79654e+06	0	0
P03886	0	0	0	0	0	0	0	0	0	580863	0	0	5.40541e+06	5.2957e+06	2.44953e+06	0	0	3.787e+06	779999	5.00701e+06	0	0	0	0	0	0	0	0	0	0	0	0	0	0	0	0	0	0	0	0	0	0	0	0	396360	9.81767e+06	0	0	9.13327e+06
P03905	0	0	0	0	0	0	0	0	0	0	0	0	0	1.81846e+06	2.11288e+06	0	0	0	1.41736e+06	0	0	0	0	1.34599e+06	0	0	0	0	0	0	0	0	0	0	0	0	0	0	0	0	0	0	0	327998	157823	1.01816e+07	1.19032e+06	1.78334e+06	5.16956e+06
P03915	0	0	0	709241	0	0	0	0	427197	456964	350694	1.03007e+06	4.5873e+06	4.24747e+06	4.42615e+06	0	0	3.39712e+06	4.73824e+06	4.63123e+06	0	0	0	4.00237e+06	379313	0	0	0	0	0	0	0	0	0	541271	440394	0	0	0	0	540166	457553	0	2.74648e+06	1.074e+06	2.04971e+07	3.62636e+06	0	1.02014e+07
P03928	0	0	0	1.61707e+06	0	0	0	0	3.41203e+06	2.09153e+07	4.39979e+07	1.93373e+07	1.26555e+08	7.26829e+07	7.35777e+07	4.5667e+06	1.11183e+08	1.31715e+08	4.48302e+07	1.3821e+08	0	0	0	1.17956e+08	4.8129e+07	0	1.06041e+06	0	2.05166e+06	4.44864e+06	1.59479e+06	15881000	1.81218e+06	1.65331e+07	3.88218e+06	3.60365e+06	0	0	0	0	0	0	5.44129e+06	5.23895e+06	3.40794e+07	1.35576e+08	9.78604e+06	4.47267e+07	4.29748e+07
P04004	0	0	0	146176	143069	0	0	129233	338342	0	877273	0	3.97767e+06	2.31679e+06	2.95738e+06	751675	0	4.21268e+06	7.05853e+06	8.11374e+06	0	0	632583	1.69284e+06	3.7327e+06	2.80868e+06	1.8111e+06	1.29048e+06	434056	2.16209e+06	682027	1028100	388800	523388	469277	628353	514423	0	0	132510	1.40063e+06	1.00204e+06	1.53285e+06	1.35423e+06	0	4.21305e+06	1.78022e+06	1.79482e+06	1.63228e+06
P04035-2;P04035;P04035-3	0	0	0	0	460661	0	0	0	0	144474	153451	0	172457	230770	127371	0	0	0	0	0	0	0	102694	72289.8	0	0	0	0	0	0	0	0	0	13950.7	0	0	0	0	0	0	0	0	0	0	0	0	0	0	0
P04040	4.37654e+06	4638600	5.90127e+06	5.19218e+06	1.00218e+07	1.01677e+07	7.91537e+06	8.89368e+06	1.12827e+07	834687	610461	1.32e+06	0	0	0	0	0	0	0	0	0	0	315181	55999.8	0	0	0	0	0	0	0	0	107364	0	0	0	0	104612	0	0	0	0	1.53199e+06	1.28425e+06	0	75946.5	128545	84586.8	131061
P04049;P04049-2	0	71492	0	576139	196700	324121	48464.5	336709	0	0	0	0	84434.4	0	0	334016	498909	0	0	0	0	47962	0	0	0	0	0	0	0	0	0	0	0	0	0	0	0	0	0	0	0	0	0	0	0	0	0	0	0
P04062-4;P04062-2;P04062;P04062-5;P04062-3	1.64687e+06	2729200	2.2992e+06	4.84511e+06	9.05919e+06	1.22286e+07	9.24693e+06	7.50129e+06	9.07604e+06	5.6665e+06	4.54617e+06	3.11866e+06	3.1182e+06	6.03653e+06	3.90706e+06	0	1.9968e+06	4.90872e+06	3.75467e+06	5.44899e+06	1.70215e+07	2.82976e+07	2.60552e+07	1.70638e+07	3.85e+06	104862	0	0	138402	0	64567.4	148920	0	0	172499	203385	352944	177788	0	0	1.45577e+06	619241	1.37612e+07	1.0392e+07	7.65544e+06	408913	345764	431269	167744
P04075;P04075-2	3.96553e+08	354720000	3.90898e+08	5.99863e+08	6.53718e+08	5.36481e+08	7.8577e+08	8.31878e+08	5.4197e+08	2.6569e+07	2.30633e+07	1.72927e+07	5.98811e+07	6.81073e+07	6.77405e+07	6.91527e+06	9.76578e+07	2.10731e+07	1.83097e+07	2.03381e+07	8.13845e+07	6.62377e+07	8.01287e+07	2.69104e+08	3.43091e+08	4.96559e+07	6.92579e+07	6.63463e+07	5.07204e+07	1.79333e+07	2.38e+07	279790	1.3963e+07	1.00146e+06	147186	0	244068	3.92032e+06	0	0	9.24865e+06	1.1816e+07	8.34013e+08	6.28687e+08	5.37071e+08	2.60847e+07	4.10579e+07	5.90536e+07	2.60112e+07
P04080	2.42919e+07	40753000	6.70129e+07	1.22875e+08	1.33898e+08	1.92935e+08	3.58013e+07	6.08372e+07	6.75196e+07	4.2883e+06	1.07744e+06	3.52864e+06	9.1784e+06	3.26615e+06	9.4669e+06	0	0	1.83037e+06	4.2212e+06	3.10948e+06	3.66791e+06	4.7826e+06	3.18714e+06	1.02721e+06	2.01744e+06	0	0	0	0	0	0	0	0	0	0	0	0	0	0	0	0	0	2.40627e+06	0	0	3.75327e+06	5.31757e+06	7.57513e+06	5.66778e+06
P04083	3.29227e+08	259050000	2.80073e+08	3.96445e+08	2.16617e+08	2.52651e+08	2.57898e+08	4.02519e+08	3.51172e+08	3.44895e+06	3.71809e+06	3.51503e+06	3.87282e+06	2.16543e+06	5.69206e+06	109350	1.71754e+07	1.55378e+06	1.69722e+06	5.00392e+06	1.86834e+06	1.67461e+06	1.14413e+06	2.7145e+07	1.31217e+07	6.59573e+06	5.61842e+06	7.06486e+06	1.04007e+07	1.79656e+06	2.55141e+06	755750	3.55884e+06	816656	0	0	0	1.03327e+06	0	438701	2.07241e+06	5.81795e+06	6.7484e+07	5.47984e+07	8.22743e+07	1.26455e+07	1.18799e+07	2.44981e+07	1.05438e+07
P04114	0	10610	0	0	0	17548.8	54160.4	16636.7	42121.8	0	0	0	36317.9	30569.7	33311.3	0	0	11137.3	16564.9	33670.6	0	36723.2	0	39478.7	12215.6	5988.21	4716.85	17593.2	0	0	0	0	0	0	56631.3	0	0	0	0	0	0	0	11243.4	10579.2	0	58620.7	60622.3	23463	40587.1
P04150-2;P04150;P04150-9;P04150-8;P04150-10;P04150-6;P04150-3;P04150-7;P04150-5;P08235-2;P08235-4;P08235	117112	95501	110334	2.36187e+06	442951	768054	988340	1402000	446550	0	0	0	0	0	48866.3	0	0	32410.2	0	68033.4	0	0	0	35320.4	383126	322785	96727.8	434276	0	298785	122556	0	0	0	0	0	0	0	0	0	0	0	0	57346.5	78391.7	125329	50027.1	107076	66650
P04156-2;P04156	282092	0	376381	222341	0	0	0	0	842250	866320	562554	1.12721e+06	2.26048e+06	2.75979e+06	2.04184e+06	0	855088	1.68608e+06	2.05345e+06	2.05269e+06	457975	444245	1.07368e+06	943896	2.99663e+06	0	0	0	0	0	0	0	0	0	939028	1.76046e+06	1.02689e+06	0	0	0	3.35388e+06	2.4719e+06	1.09162e+07	1.24943e+07	1.61895e+07	4.50631e+07	6.40353e+07	6.77143e+07	3.1208e+07
P04179;P04179-4;P04179-2;P04179-3	1.66695e+07	16234000	2.61364e+07	1.84332e+07	5.7061e+07	7.66601e+07	4.04761e+07	4.05482e+07	6.76212e+07	0	660121	260968	0	0	225072	0	0	191836	0	0	204307	0	350998	2.05067e+06	295660	0	0	0	0	0	0	0	284113	0	0	0	0	0	0	0	0	0	8.3594e+07	5.23484e+07	5.96888e+07	7.19795e+06	2.21528e+06	4.44962e+06	1.61765e+07
P04181;P04181-2	2.38329e+07	26189000	4.00232e+07	7.17018e+07	8.75282e+07	8.8029e+07	5.28274e+07	3.01275e+07	3.94227e+07	810489	599290	760948	265489	174168	283661	0	0	1.14871e+06	1.01789e+06	2.0199e+06	1.6058e+06	1.52405e+06	1.37239e+06	1.13751e+07	0	0	0	0	0	0	0	0	0	0	0	0	0	0	0	0	0	0	9.55382e+07	1.11563e+08	7.70299e+07	1.48269e+07	1.76402e+06	2.03262e+06	2.13723e+07
P04183	508070	2267900	1.36473e+06	5.4439e+06	1.8795e+06	3.03277e+06	1.13336e+07	1.46273e+07	2.74318e+06	537321	108890	178682	559800	309718	0	573383	1.27245e+07	173829	302427	397442	193949	220613	247624	148487	5.14475e+06	2.86201e+06	6.8487e+06	6.16174e+06	1.93629e+06	4.42691e+06	4.2303e+06	217670	0	238691	0	0	0	0	0	0	0	0	0	0	0	0	0	0	0
P04259	0	0	0	0	0	0	0	58519.3	0	0	0	0	0	0	0	0	0	0	0	0	0	0	0	0	0	0	0	0	0	0	0	0	341857	0	0	0	0	0	0	3.0462e+06	0	187860	0	0	0	0	0	0	659731
P04264	1.21206e+08	48897000	4.55681e+07	907317	3.31632e+08	1.35963e+08	5.7455e+07	9.37016e+07	5.09057e+07	7.31335e+07	1.96503e+08	2.11237e+08	2.25341e+08	1.00838e+08	2.07558e+08	504847	1.22324e+07	7.47643e+07	1.62793e+08	7.66417e+07	5.51029e+07	4.17496e+07	4.80484e+07	2.85747e+08	1.75895e+07	4.48842e+06	9.96392e+06	1.10475e+07	3.56579e+07	1.19056e+07	1.85563e+06	37857000	8.52203e+08	3.4215e+06	8.04105e+07	1.01837e+08	1.70222e+08	6.53099e+08	4.42009e+08	8.31361e+08	2.76503e+08	4.65482e+08	1.68258e+07	1.83533e+07	1.12894e+07	2.26572e+08	1.97177e+08	1.5559e+08	2.11968e+08
P04279-2;P04279;Q02383	0	0	0	0	0	0	0	0	0	0	0	0	0	0	0	0	0	0	0	0	0	0	0	0	0	0	0	0	0	0	0	0	0	0	0	0	0	0	0	0	0	0	0	0	0	0	0	1.42039e+06	0
P04350	6.38085e+06	9291200	1.17429e+07	2.56693e+07	1.67493e+07	1.51734e+07	4.0729e+06	5.27851e+06	7.98409e+06	1.35866e+06	0	513566	0	562740	900484	0	0	434871	253421	2.40738e+06	1.68798e+06	0	1.53185e+06	1.58559e+06	1.21096e+06	684347	375642	275617	0	0	0	90407	0	0	372691	333073	0	0	0	0	0	0	0	0	0	0	0	280646	0
P04406;P04406-2;O14556	4.43767e+08	487360000	5.09479e+08	1.27338e+09	1.00027e+09	1.25644e+09	1.19474e+09	1.2674e+09	6.90801e+08	1.09562e+08	1.77486e+08	1.32743e+08	1.40562e+07	1.71376e+07	2.22635e+07	1.26596e+07	6.75994e+08	4.21871e+07	8.90978e+07	8.41547e+07	7.5818e+07	6.67579e+07	9.26038e+07	1.58664e+08	6.25144e+08	7.6836e+08	8.27894e+08	7.85265e+08	8.71373e+08	5.36291e+08	4.47688e+08	1434600	4.03304e+07	3.27322e+06	3.23612e+06	4.05834e+06	1.85239e+06	1.00826e+07	2.02399e+06	3.20005e+06	2.32232e+07	2.14906e+07	1.39409e+09	1.50893e+09	1.17588e+09	8.27996e+07	7.85123e+07	1.5299e+08	8.46524e+07
P04424-2;P04424;P04424-3	303590	308870	789086	2.49305e+06	2.23067e+06	1.56773e+06	1.45209e+06	1.44457e+06	1.45555e+06	0	0	0	0	0	0	0	0	0	0	0	0	0	0	0	0	0	0	0	0	0	0	0	0	0	0	0	0	0	0	0	0	0	0	0	0	0	0	0	0
P04439;P13746;P13746-2	0	0	0	0	0	0	0	0	0	0	0	0	0	0	0	0	0	0	0	0	0	0	0	0	0	0	0	0	0	0	0	0	0	0	0	0	0	0	0	0	0	0	32024	96046.4	0	0	143796	282210	0
P04626-5;P04626-4;P04626;P04626-6;P04626-3;P04626-2;Q5TCX8-2;Q5TCX8	0	0	0	78802.1	0	0	0	0	160031	0	0	0	0	0	28183.5	0	0	0	0	0	0	0	0	330633	68033.3	0	0	0	0	0	0	0	0	34830.6	0	0	0	0	0	0	0	0	266052	688453	823439	1.92113e+06	2.88351e+06	5.3613e+06	1.63716e+06
P04629-3;P04629-2;P04629;P04629-4	0	0	0	0	0	0	0	0	0	0	0	2.0017e+06	0	0	0	0	0	0	0	0	0	0	0	0	0	0	0	0	0	0	0	0	0	0	0	0	0	0	0	0	0	0	0	0	0	0	1.16197e+06	2.8159e+06	0
P04632	4.42831e+07	32985000	4.19096e+07	5.26262e+07	6.17171e+07	7.42299e+07	5.73912e+07	8.729e+07	4.85642e+07	3.29589e+06	2.93826e+06	6.11808e+06	4.05221e+06	5.78544e+06	4.80484e+06	4.13385e+06	1.14533e+07	2.62062e+06	5.59466e+06	4.89801e+06	9.15441e+06	8.84541e+06	8.13041e+06	1.56855e+07	8.01471e+06	2.24523e+06	2.07656e+06	3.51995e+06	0	539913	168601	565710	390097	1.0797e+06	0	0	0	362057	0	0	0	1.62895e+06	3.72889e+06	2.67547e+06	3.08393e+06	1.32539e+07	1.32819e+07	1.27849e+07	5.60214e+06
P04637;P04637-2;P04637-3;P04637-4;P04637-7;P04637-5;P04637-6;P04637-8;P04637-9	74669.2	48579	0	454504	769010	141996	880426	552490	373486	6.46613e+06	4.15408e+06	6.60761e+06	503147	746504	770370	7.32073e+06	2.64359e+06	749765	1.14643e+06	971445	7.02451e+06	7.44807e+06	5.98567e+06	0	2.29387e+06	0	372131	350631	0	0	0	164210	523024	87968.9	207718	0	164277	0	0	0	178559	245763	0	0	0	0	0	0	0
P04732;Q93083;P07438;P04732-2	0	0	1.08822e+06	0	368660	320166	0	0	0	0	0	0	0	0	0	0	0	0	0	0	0	0	0	0	0	0	0	0	0	0	0	0	0	0	0	0	0	0	0	0	0	0	0	0	0	0	0	0	0
P04745;P19961;P19961-2;P04746;P04746-2	0	0	0	0	0	0	0	0	0	0	0	0	0	0	0	0	0	0	0	0	0	0	0	0	0	0	0	0	0	0	0	0	103910	0	0	0	250361	0	0	0	0	0	0	0	0	0	181210	0	0
P04792	3.04955e+07	28050000	4.48562e+07	1.32601e+08	1.5653e+08	2.38316e+08	1.21249e+08	1.61107e+08	1.15522e+08	4.66265e+06	3.91333e+06	7.75268e+06	7.37366e+06	5.86876e+06	8.03553e+06	1.10065e+07	6.22088e+06	4.46236e+06	1.22939e+06	1.07903e+06	1.80238e+07	1.6294e+07	1.8175e+07	2.67354e+07	1.27446e+07	387934	780428	203304	949269	937344	709858	181010	4.61441e+06	470672	0	0	0	3.29015e+06	277149	2.01484e+06	2.30922e+06	1.05453e+06	3.29218e+06	2.6467e+06	5.17352e+06	2.03166e+07	1.32362e+07	1.31668e+07	1.73713e+07
P04818;P04818-2;P04818-3	2.74659e+06	3624900	2.06463e+06	6.95097e+06	5.09337e+06	7.02466e+06	1.05553e+07	8.43605e+06	1.8788e+06	0	0	0	454369	0	126384	0	0	0	0	0	121276	69831.3	0	0	671480	0	101588	0	0	0	0	5725100	0	7.78789e+06	0	0	0	0	0	0	0	0	0	0	0	0	0	0	0
P04843	5.72034e+06	6239000	4.85775e+06	4.14246e+07	7.46082e+06	6.58053e+06	7.8811e+06	4.49172e+06	2.03357e+07	2.17965e+08	2.04328e+08	2.04997e+08	2.13792e+08	1.81157e+08	1.98125e+08	4.23747e+07	1.06603e+08	2.26368e+08	2.68405e+08	2.1502e+08	7.99312e+07	8.37414e+07	1.08873e+08	2.5762e+08	1.24622e+08	1.56944e+07	1.55483e+07	1.71656e+07	4.21185e+06	1.2851e+07	1.2903e+07	28672000	1.51844e+07	2.57229e+07	3.21305e+07	3.24047e+07	1.61227e+07	7.79404e+06	7.06089e+06	5.92614e+06	1.87829e+07	2.08266e+07	6.00825e+07	7.61713e+07	5.06051e+07	7.09731e+07	7.25297e+07	7.75442e+07	7.09026e+07
P04844;P04844-2	1.0636e+06	998400	1.77945e+06	1.39284e+07	1.68119e+06	2.95976e+06	775371	803873	6.32142e+06	1.2153e+08	1.13168e+08	1.05455e+08	1.28132e+08	2.06926e+08	1.93656e+08	5.75789e+07	4.08243e+07	1.73918e+08	1.26352e+08	1.79673e+08	1.05896e+08	1.05056e+08	1.0855e+08	1.55828e+08	6.64759e+07	3.76946e+06	5.50886e+06	4.68263e+06	337298	5.35437e+06	1.15797e+06	12278000	3.63784e+06	1.1505e+07	1.66003e+07	1.61237e+07	6.79552e+06	3.65201e+06	3.34911e+06	3.34676e+06	5.58528e+06	8.47294e+06	2.52317e+07	2.78576e+07	1.39522e+07	6.90585e+07	4.23884e+07	6.5828e+07	6.55312e+07
P04899;P04899-6;P04899-3;P04899-5;P04899-2;P04899-4;P19087;P11488	7.9059e+06	8821200	1.02774e+07	3.81512e+07	979117	2.61707e+06	3.66025e+06	1.00297e+06	2.13784e+07	6.15513e+07	5.11779e+07	4.71278e+07	1.10797e+08	1.0537e+08	1.09196e+08	455239	1.78218e+06	1.106e+08	1.6231e+08	1.42431e+08	4.59726e+07	3.5746e+07	4.42873e+07	7.64586e+07	1.19306e+08	0	0	0	0	0	0	8611300	1.16275e+06	4.25602e+06	4.60679e+07	4.65185e+07	2.43342e+07	2.50195e+06	2.62921e+06	1.0936e+06	7.14654e+07	5.599e+07	2.0124e+08	4.02263e+08	3.36951e+08	3.58306e+08	5.78752e+08	7.29985e+08	3.27607e+08
P04920;P04920-2;P48751-2;P48751;P48751-3	71738.9	428780	67155.1	3.54559e+06	540376	331194	2.11518e+06	610467	5.13048e+06	128716	198449	43434.6	2.18655e+06	1.48193e+06	1.57543e+06	5.45393e+06	587288	54013.4	0	0	1.85439e+06	1.26205e+06	2.78265e+06	2.21873e+06	5.37352e+06	0	0	35597.6	0	0	0	1697200	0	2.39544e+06	0	0	68282.5	0	0	0	7.58975e+06	8.80647e+06	6.62774e+06	1.18641e+07	9.84205e+06	1.35247e+07	2.12911e+06	8.06373e+06	3.89748e+06
P05023-4;P05023;P05023-3	6.49567e+06	7753900	8.44159e+06	4.60844e+07	1.18185e+07	1.0989e+07	1.00044e+07	6.17198e+06	2.48085e+07	8.64352e+07	6.05879e+07	6.55767e+07	4.63983e+07	5.60127e+07	5.55027e+07	3.6207e+06	5.87552e+06	6.67871e+07	6.65403e+07	7.222e+07	7.27245e+07	5.67097e+07	6.23469e+07	4.98283e+07	2.77313e+07	1.22417e+06	1.72669e+06	2.59129e+06	95070.3	280204	279282	9370300	2.1939e+06	7.11686e+06	2.24441e+07	2.60497e+07	1.1577e+07	1.28551e+06	1.20761e+06	762097	2.57217e+07	2.45906e+07	2.99648e+08	6.01641e+08	5.16271e+08	5.38007e+08	9.63438e+08	1.15415e+09	5.93932e+08
P05026-2;P05026	1.19176e+07	1484900	2.16091e+06	2.42047e+07	1.03255e+07	8.65318e+06	1.46512e+07	8.56263e+06	1.92972e+07	8.56262e+07	4.52498e+07	6.60372e+07	2.95264e+07	3.2327e+07	2.61342e+07	3.93083e+06	1.4952e+07	3.61315e+07	3.64129e+07	4.132e+07	4.38058e+07	3.31558e+07	4.52296e+07	4.85714e+07	4.87397e+07	1.93281e+06	2.48337e+06	1.23746e+06	345612	2.23959e+06	1.12563e+06	9066300	1.06303e+06	1.18287e+07	1.87086e+07	1.4248e+07	6.62376e+06	0	769410	0	1.85935e+07	3.33326e+07	2.21918e+08	3.08418e+08	3.98834e+08	4.73775e+08	4.86148e+08	5.9334e+08	3.03701e+08
P05067-11;P05067-8;P05067;P05067-7;P05067-9;P05067-4;P05067-6;P05067-3;P05067-5;P05067-10;P05067-2	4.10731e+06	5105100	3.31476e+06	3.64144e+06	7.35474e+06	5.92745e+06	6.86955e+06	3.01889e+06	8.14858e+06	1.62863e+06	2.18631e+06	861877	3.46705e+06	4.76825e+06	2.55126e+06	596066	0	2.89615e+06	1.10718e+06	2.39985e+06	1.01045e+06	1.01052e+06	1.65247e+06	1.11812e+07	1.52934e+06	0	0	0	0	0	0	20680	102223	403621	214689	361185	0	0	0	0	189044	96367.3	7.99826e+06	4.33213e+06	2.45166e+06	457434	106908	0	221399
P05089;P05089-2;P05089-3	0	0	0	0	0	0	0	0	0	0	0	0	0	0	0	0	0	0	0	0	0	0	0	0	0	0	0	0	0	0	0	0	2.77151e+06	0	0	0	0	979160	220953	2.1263e+06	0	0	0	0	0	0	111949	0	0
P05091;P05091-2	8.10442e+06	6244500	7.30163e+06	2.97441e+07	2.9137e+07	2.84646e+07	3.3348e+07	1.81976e+07	3.1577e+07	109008	0	543709	71537.2	0	0	0	0	93365.4	0	0	144340	0	72918.7	4.99427e+06	0	0	0	0	0	0	0	0	0	0	0	0	0	0	0	0	0	0	1.93221e+07	2.10293e+07	2.38921e+07	2.59576e+07	799496	647797	1.58898e+07
P05106;P05106-2;P05106-3	0	0	0	290025	1.17387e+06	1.13901e+06	0	0	218047	0	70664.9	0	279219	116443	115205	318997	0	53668	0	32385.1	1.19135e+06	535003	1.19588e+06	594730	0	0	0	0	0	0	0	0	0	0	0	0	0	0	0	0	0	0	5.75787e+06	4.99086e+06	6.36806e+06	6.23772e+06	7.75249e+07	7.68068e+07	3.93357e+07
P05107	0	0	0	504172	534229	371356	64784	0	0	0	0	0	636890	370290	582260	0	0	0	0	0	215347	168010	299242	1.96769e+06	0	0	0	0	0	0	0	0	0	0	0	0	0	0	0	0	0	0	110819	45695.9	0	457259	2.04234e+06	2.26148e+06	2.41541e+06
P05109	2.4857e+06	0	0	0	8.66717e+06	2.66366e+06	0	0	0	0	1.52914e+06	1.23002e+07	3.21629e+06	1.37368e+06	2.70281e+06	0	0	0	608947	2.98234e+06	358216	0	974838	0	0	0	0	0	0	0	0	0	1.64472e+07	0	0	0	2.48435e+06	3.73085e+07	1.88011e+07	3.41108e+07	0	0	0	0	0	3.8702e+06	8.34661e+06	1.49587e+06	2.483e+06
P05114	0	0	0	0	2.83661e+06	239690	0	0	0	835854	898884	1.66324e+06	0	0	0	0	0	0	0	0	7.59532e+06	3.50516e+06	0	2.54971e+06	480159	2.21331e+07	9.95374e+06	5.9332e+07	7.82321e+07	9.05294e+07	9.07784e+06	6465400	7.1489e+07	8.46117e+06	2.76211e+08	2.71975e+08	3.34557e+08	3.79644e+08	3.97958e+08	3.46805e+08	0	0	1.59001e+07	2.02233e+06	0	1.66484e+07	1.45433e+07	3.84176e+07	3.53513e+06
P05141;Q9H0C2	3.37811e+06	4988500	4.00305e+06	1.25394e+07	0	0	501520	0	1.32409e+07	2.08307e+07	1.36624e+07	1.73519e+07	1.97532e+08	1.58811e+08	1.52284e+08	1.35438e+07	5.59404e+08	1.61123e+08	1.31942e+08	1.40159e+08	5.09822e+06	6.3051e+06	9.10573e+06	1.28939e+08	1.17694e+08	1.28444e+07	1.81466e+07	1.46637e+07	1.94009e+07	8.874e+06	9.41016e+06	63696000	4.88965e+06	4.42845e+07	2.21176e+07	2.42936e+07	1.43141e+07	1.33863e+06	5.09918e+06	1.19503e+06	5.8129e+07	5.9704e+07	4.1769e+07	7.87343e+07	9.01691e+07	1.1644e+08	4.05194e+07	2.70457e+07	1.16391e+08
P05161	1.53397e+06	2201200	2.48474e+06	0	1.41929e+07	1.25739e+07	4.02942e+06	3.30507e+06	3.6057e+06	533516	344713	0	4.16013e+06	1.00838e+06	4.2597e+06	0	0	0	0	812449	1.08214e+06	768752	794552	486846	0	0	0	0	0	0	0	0	0	0	0	0	233001	414910	411112	0	0	0	0	0	0	0	1.27459e+06	1.04028e+06	815283
P05165-2;P05165;P05165-3	0	0	0	164017	40697.8	39097.1	215332	0	268983	416994	0	0	0	0	0	0	0	0	0	70251	0	0	0	982981	1.01195e+06	0	0	0	0	0	0	0	0	0	86809.8	90589.8	0	0	0	0	0	0	644216	1.30708e+06	283427	0	0	0	50475.4
P05166;P05166-2	0	0	0	251401	283562	208042	240125	141800	369667	54528	0	163575	0	0	0	0	0	0	0	0	0	0	0	328543	0	0	0	0	0	0	0	0	0	0	0	0	0	0	0	0	0	0	485129	830258	269784	0	0	0	208924
P05187;P09923	0	0	0	0	0	0	0	0	0	280530	0	0	0	0	0	0	0	0	0	254709	0	0	0	0	0	0	0	0	0	0	0	0	0	0	0	0	0	0	0	0	0	0	0	0	0	0	0	0	0
P05198	9.70076e+06	6616800	5.69448e+06	6.46015e+07	1.44987e+07	1.86807e+07	9.96069e+06	1.04105e+07	1.45269e+07	1.35247e+08	1.21095e+08	1.20756e+08	8.13627e+07	7.04164e+07	7.70893e+07	3.80364e+07	3.95024e+06	3.5834e+07	3.65943e+07	4.40792e+07	1.57423e+08	1.62785e+08	1.7309e+08	9.87964e+07	8.25092e+07	0	1.02363e+06	204942	803936	670286	313475	7062900	7.89442e+06	5.46674e+06	6.70557e+06	1.03073e+07	6.39807e+06	8.86975e+06	1.1637e+07	6.34726e+06	6.14044e+07	5.30742e+07	3.57345e+06	8.18305e+06	7.47914e+06	175693	0	0	0
P05204;Q15651-2	0	0	0	0	0	0	0	0	0	0	0	0	1.60395e+06	1.72697e+06	0	0	0	0	0	0	0	0	0	681584	0	2.04283e+06	0	7.23864e+06	5.45562e+06	7.47776e+07	0	12170000	1.80399e+07	3.04797e+07	7.2312e+07	5.29228e+07	9.23359e+07	4.0679e+07	4.4362e+07	5.55619e+07	1.22568e+07	7.67235e+06	1.33252e+07	1.79731e+06	0	1.27134e+07	2.01106e+07	1.67323e+07	9.28562e+06
P05362	1.12718e+07	7804100	8.00586e+06	1.24588e+07	4.01918e+07	3.5301e+07	3.12493e+07	2.55765e+07	2.92884e+07	1.67047e+07	1.04612e+07	1.29331e+07	2.35826e+07	1.67108e+07	1.60888e+07	3.47352e+07	2.68557e+07	1.35426e+07	8.75426e+06	1.0451e+07	2.517e+07	1.98911e+07	2.36283e+07	2.8535e+07	1.18408e+07	26267.1	315039	171055	257905	523895	368125	2293100	2.78653e+06	2.18242e+06	5.96354e+06	6.65307e+06	5.62698e+06	1.30539e+06	2.01598e+06	954607	6.71725e+06	2.20282e+06	2.49389e+08	3.26902e+08	3.47003e+08	3.89757e+08	5.30654e+08	6.8851e+08	3.43048e+08
P05386	7.48643e+07	119880000	8.83146e+07	6.97013e+07	4.61459e+07	8.50848e+07	1.06813e+08	2.03833e+08	2.06761e+08	2.21959e+09	2.20182e+09	2.37517e+09	1.93559e+09	2.02487e+09	2.58974e+09	8.50257e+09	5.07061e+09	1.38969e+09	2.17743e+09	2.21619e+09	3.94601e+09	2.7114e+09	3.9498e+09	1.82612e+09	4.49883e+09	8.21027e+06	6.28952e+06	6.59092e+06	5.7605e+06	1.03473e+07	4.28724e+06	438490000	1.37342e+08	7.5986e+08	4.44537e+08	5.03945e+08	4.90363e+08	1.6786e+08	2.08901e+08	2.22949e+08	6.81729e+08	3.43767e+08	3.90144e+07	2.39588e+07	6.77457e+06	1.50618e+06	0	0	0
P05387;P05386-2	7.5029e+07	164130000	1.26812e+08	1.96971e+07	8.59865e+07	7.54031e+07	7.79744e+07	1.00886e+08	1.473e+08	2.45158e+09	2.95611e+09	2.84278e+09	1.00665e+09	1.32204e+09	1.26009e+09	1.27669e+08	1.98096e+09	7.32335e+08	1.33542e+09	2.08193e+09	1.85266e+09	1.92755e+09	2.38654e+09	2.26774e+09	2.04135e+09	1.06976e+07	1.06874e+07	8.24023e+06	0	0	1.59464e+06	286620000	1.05533e+08	1.51006e+08	5.91061e+08	6.69902e+08	8.28222e+08	2.76116e+08	4.27234e+08	3.24947e+08	5.72717e+08	2.08966e+08	1.76062e+07	6.93807e+06	0	0	996785	1.34228e+06	0
P05388;P05388-2;Q8NHW5	6.81115e+06	7204100	8.89195e+06	3.09945e+07	9.94139e+06	9.62972e+06	1.11594e+07	1.2954e+07	2.65607e+07	6.37203e+08	5.80517e+08	6.88482e+08	6.09501e+08	5.25131e+08	5.24352e+08	1.43695e+08	4.34987e+08	3.28524e+08	4.73591e+08	4.71248e+08	6.42159e+08	7.45189e+08	7.47263e+08	5.80293e+08	4.99353e+08	3.31881e+06	6.63818e+06	8.52933e+06	213671	0	585322	59287000	4.85808e+07	2.95004e+07	9.91387e+07	1.06143e+08	8.99434e+07	3.6546e+07	6.07113e+07	4.48379e+07	1.48826e+08	9.78457e+07	2.76946e+06	2.30809e+06	666216	0	517332	0	0
P05412	0	0	0	0	0	0	296989	0	0	0	0	0	0	0	0	0	0	0	0	0	0	0	0	0	0	3.22804e+06	3.47076e+06	0	1.5951e+07	1.55435e+07	2.69665e+07	1889600	3.07422e+06	2.74986e+06	1.05626e+07	1.46621e+07	8.48971e+06	1.88806e+06	3.43155e+06	2.82897e+06	4.76862e+06	3.03426e+06	0	0	0	0	0	0	0
P05423	0	0	0	387581	0	0	0	0	1.30738e+06	1.36209e+06	782909	1.3589e+06	0	0	67043	0	0	0	0	0	1.02289e+06	915311	271027	123512	0	0	0	0	0	0	118332	0	858414	0	185826	136948	383588	0	0	0	0	0	0	804788	0	0	0	0	0
P05452	0	0	0	0	0	0	0	0	0	0	0	0	0	0	0	0	0	0	0	0	0	0	0	0	0	0	0	0	0	0	0	0	0	0	0	0	0	0	0	0	0	0	0	0	0	685869	0	132653	0
P05455	1.00915e+07	11538000	1.59138e+07	3.96067e+07	4.24398e+07	4.55279e+07	3.52435e+07	3.3762e+07	3.37612e+07	5.05681e+06	4.42635e+06	4.04522e+06	5.34622e+06	2.84098e+06	3.3851e+06	2.49461e+07	1.35599e+06	889968	1.36509e+06	1.15477e+06	1.70744e+07	2.22916e+07	1.73214e+07	774810	2.99518e+06	4.13067e+06	2.23309e+06	2.67781e+06	2.16323e+06	1.14173e+06	1.69757e+06	1102600	4.89374e+06	1.24905e+06	3.2992e+06	2.4032e+06	3.3174e+06	4.48199e+06	6.66796e+06	7.84617e+06	7.81326e+06	7.60943e+06	5.8344e+06	1.37353e+06	669519	0	0	0	0
P05549-5;P05549-6;P05549;P05549-2;Q92754-2;Q92754	0	0	598096	0	0	0	0	0	0	101566	0	0	0	0	0	0	0	0	0	149608	0	0	0	0	0	237004	252379	0	0	0	0	0	57986.4	0	93346.5	185236	122015	0	0	0	0	0	0	111406	0	0	0	270528	256913
P05556;P05556-2;P05556-5;P05556-4;P05556-3	4.98844e+07	46534000	4.67222e+07	5.86789e+07	8.42142e+07	5.81515e+07	7.76978e+07	8.10372e+07	1.06e+08	6.9939e+07	5.94404e+07	4.6364e+07	6.61884e+07	6.9547e+07	6.51288e+07	1.09797e+08	2.38859e+06	2.40903e+07	1.369e+07	2.11452e+07	1.84747e+08	1.79762e+08	1.80829e+08	2.21546e+08	3.80799e+07	729592	256848	386076	368853	0	308884	7405000	1.07019e+07	8.25904e+06	6.81348e+06	6.19172e+06	9.90001e+06	1.75205e+06	1.37958e+06	1.59651e+06	2.48441e+07	2.64905e+07	4.52405e+08	3.96098e+08	4.29709e+08	1.29735e+09	1.88086e+09	2.03394e+09	1.45203e+09
P05783	9.1112e+07	147130000	1.03329e+08	1.7496e+08	1.19509e+08	1.20052e+08	1.61321e+08	1.15009e+08	1.68084e+08	2.63752e+07	4.36736e+07	4.39986e+07	6.85546e+07	3.35089e+07	4.87025e+07	607427	1.20142e+07	1.78873e+08	1.88557e+08	2.60051e+08	1.91959e+07	1.02311e+07	6.26734e+06	1.35509e+08	5.48435e+07	9.30003e+07	7.01031e+07	7.04906e+07	2.69493e+07	1.18785e+07	5.54092e+06	306880000	1.13232e+08	3.25349e+08	3.32546e+08	3.48693e+08	2.17481e+08	1.18735e+08	9.08309e+07	1.16163e+08	2.6819e+08	2.82866e+08	7.92387e+08	8.55991e+08	5.55216e+08	2.50638e+08	1.39505e+08	9.29316e+07	1.25481e+08
P05787;P05787-2	7.81466e+07	77217000	5.65443e+07	1.15183e+08	9.77338e+07	6.75204e+07	1.17368e+08	8.51098e+07	1.12422e+08	2.4268e+07	3.07298e+07	4.24128e+07	6.50262e+07	3.8473e+07	5.46986e+07	612474	9.5531e+06	1.4047e+08	1.85701e+08	1.86003e+08	9.1861e+06	3.33408e+06	7.5235e+06	9.22608e+07	3.9004e+07	6.35982e+07	6.80253e+07	4.73381e+07	6.93535e+06	5.22394e+06	2.76761e+06	201740000	1.1673e+08	2.11141e+08	3.24774e+08	2.98252e+08	2.14537e+08	7.48709e+07	4.70126e+07	4.80586e+07	1.91191e+08	2.45287e+08	6.03117e+08	7.00395e+08	4.89443e+08	1.24785e+08	8.98037e+07	6.0363e+07	7.55064e+07
P05976-2;P05976;P08590	6.31396e+06	3639400	1.99466e+06	0	1.42858e+06	1.7279e+06	0	0	0	575586	614293	796509	1.29667e+06	3.95953e+06	0	0	1.11662e+06	1.25011e+06	2.23491e+06	1.95714e+06	1.77319e+06	1.22363e+06	887204	0	3.88522e+06	0	0	0	0	0	0	0	0	0	1.19485e+07	1.12263e+07	0	0	0	0	0	0	0	0	0	1.52559e+06	0	0	1.45662e+06
P06132	3.1197e+06	1824900	4.59342e+06	3.91785e+06	1.89874e+06	6.33192e+06	3.81742e+06	2.91644e+06	3.05772e+06	0	0	0	0	0	0	0	0	0	0	0	0	0	0	0	0	0	0	0	0	0	0	0	0	0	0	0	0	0	0	0	0	0	0	0	0	0	0	0	0
P06213-2;P06213	0	0	0	45006.9	31315.1	24076.8	0	0	0	83636.4	0	27345	0	0	0	0	0	0	0	0	33392	0	0	0	0	0	0	0	0	0	0	0	0	0	0	0	0	0	0	0	0	105233	160734	1.02601e+06	1.04724e+06	1.54509e+06	3.94905e+06	5.30289e+06	1.86637e+06
P06276	0	0	0	69932.4	0	0	398215	287559	52660.8	0	0	0	0	0	0	0	0	0	0	0	0	0	0	0	0	0	0	0	0	0	0	0	0	0	0	0	0	0	0	0	0	0	0	0	0	0	0	0	0
P06280	368716	161900	349123	339812	1.68139e+06	1.07968e+06	571596	378282	553814	0	0	0	0	0	0	0	0	0	0	0	0	0	0	0	0	0	0	0	0	0	0	0	0	0	0	0	0	0	0	0	0	0	0	0	0	0	0	0	0
P06396-2;P06396-4;P06396-3;P06396;REV__Q6TDU7-4;REV__Q6TDU7-2;REV__Q6TDU7-3;REV__Q6TDU7	104660	439970	1.05896e+06	2.23468e+07	5.58257e+06	5.56861e+06	2.50217e+06	3.51632e+06	2.42135e+06	3.11149e+06	3.87379e+06	2.78479e+06	7.88418e+06	5.76903e+06	6.39783e+06	456255	272123	7.1938e+06	7.11247e+06	9.68757e+06	1.2412e+06	1.0359e+06	1.6201e+06	3.94822e+06	1.10004e+07	201456	146905	307624	98988.6	207061	0	756920	0	1.18452e+06	6.48877e+06	7.009e+06	2.80492e+06	457038	1.32426e+06	1.25097e+06	949938	1.84795e+06	0	0	0	196674	218934	205212	34731
P06454-2;P06454	3.67814e+08	173980000	2.55585e+08	2.08726e+07	1.68975e+08	1.12918e+08	1.99927e+08	1.60142e+08	1.09913e+08	0	0	0	0	0	0	0	0	0	0	0	0	0	0	1.01134e+07	1.31575e+06	0	0	0	0	0	0	0	254746	0	0	0	0	0	0	0	3.60911e+06	2.26467e+06	0	0	2.07097e+06	0	0	0	0
P06493;P06493-2	1.44497e+07	17647000	1.58206e+07	1.45782e+07	2.19852e+07	2.03941e+07	2.94366e+07	4.97349e+07	9.26127e+06	187251	407917	215427	3.2252e+06	2.55381e+06	3.32255e+06	0	1.62948e+07	2.98698e+06	930646	1.29562e+06	1.48492e+06	2.36243e+06	3.81852e+06	1.11023e+07	9.33467e+06	4.35807e+06	4.43432e+06	4.09126e+06	1.63813e+06	1.05319e+06	1.90206e+06	779750	1.43331e+06	851204	0	240359	0	0	554186	215597	9.80837e+06	1.38151e+07	2.34524e+07	1.77744e+07	2.14963e+07	7.56806e+06	4.8508e+06	5.16911e+06	4.48144e+06
P06576	6.63147e+07	69785000	7.15001e+07	1.40073e+08	3.24734e+07	3.29736e+07	3.19087e+07	1.382e+07	1.66496e+08	1.3849e+08	1.59939e+08	1.13481e+08	5.12189e+08	5.66569e+08	5.68634e+08	5.6537e+06	1.72637e+07	7.10225e+08	5.79538e+08	6.75496e+08	3.69494e+07	6.30462e+07	8.84867e+07	7.72207e+08	2.55079e+08	1.4668e+06	2.29194e+06	1.44889e+06	484522	932039	536118	150290000	2.48723e+07	1.21483e+08	2.31395e+08	2.31564e+08	1.65207e+08	1.51597e+07	1.84214e+07	3.13295e+07	3.04565e+08	1.92837e+08	3.77065e+08	4.64768e+08	2.97225e+08	2.43807e+08	5.18539e+07	6.26719e+07	2.12504e+08
P06702	1.08228e+06	0	0	0	3.85888e+06	853362	0	0	0	0	1.03578e+06	1.515e+07	6.34842e+06	1.66767e+06	7.297e+06	0	0	1.24292e+06	0	3.23663e+06	862610	1.4743e+06	1.01766e+06	1.10361e+06	0	0	0	0	0	0	0	0	1.08263e+07	0	0	1.8875e+06	2.45879e+06	3.63269e+07	1.90696e+07	3.45988e+07	879783	0	0	0	0	625985	5.54031e+06	0	0
P06703	1.24894e+08	2603800	4.36465e+07	3.44432e+06	1.91554e+07	3.89172e+06	7.86858e+07	9.20866e+07	1.37295e+08	7.73536e+06	726011	1.08125e+07	8.99542e+06	5.52818e+06	1.37553e+07	0	6.35085e+06	9.70769e+06	300837	3.24825e+07	4.28186e+06	3.22193e+06	3.58146e+06	1.2322e+07	2.49957e+07	0	244396	0	0	0	0	1551300	1.08285e+07	1.56504e+06	8.21384e+06	0	9.41929e+06	9.79452e+06	6.31198e+06	0	1.08031e+07	4.61676e+07	0	0	0	6.31458e+06	2.65215e+07	2.27245e+06	3.97551e+07
P06730;P06730-2;P06730-3;A6NMX2	7.57633e+06	5527300	5.03904e+06	1.17555e+07	8.63225e+06	7.1012e+06	3.05994e+06	4.76308e+06	8.07477e+06	3.93561e+07	4.29914e+07	4.17657e+07	2.52045e+07	2.39215e+07	2.76172e+07	6.31549e+06	2.10113e+06	1.60111e+07	1.91765e+07	2.29865e+07	6.14565e+07	7.08239e+07	5.80806e+07	2.99215e+07	4.32919e+07	0	0	0	0	0	0	4819100	395148	3.9723e+06	7.90484e+06	8.31351e+06	6.57632e+06	0	970160	0	2.37627e+07	1.78165e+07	6.87263e+06	4.85113e+06	1.11055e+07	3.74172e+06	3.3657e+06	4.30446e+06	2.65369e+06
P06733;P06733-2	1.49415e+09	1320400000	1.37593e+09	1.34117e+09	9.15143e+08	1.03666e+09	1.00342e+09	1.64354e+09	1.00654e+09	1.40094e+07	1.70826e+07	1.10069e+07	9.98657e+06	9.91338e+06	1.22792e+07	2.43423e+06	2.05407e+07	1.05788e+07	7.91198e+06	1.06378e+07	1.72107e+07	1.87613e+07	1.86781e+07	1.13349e+08	6.26178e+07	3.47667e+06	1.97557e+06	3.50631e+06	252193	3.67192e+06	109638	1004300	1.37536e+07	852755	275384	0	252511	6.67486e+06	313964	0	4.70721e+06	2.75131e+06	6.11018e+07	3.92821e+07	5.4675e+07	1.16469e+07	7.81401e+06	1.48033e+07	7.89865e+06
P06737-2;P06737	6.14117e+06	10229000	1.14952e+07	6.51819e+07	6.10253e+07	8.05484e+07	3.80914e+07	2.99264e+07	2.94157e+07	2.72724e+06	1.84298e+06	2.12051e+06	2.073e+06	2.22516e+06	3.84075e+06	0	703850	522802	126697	696462	3.10759e+07	3.52175e+07	3.0626e+07	1.0454e+07	4.38186e+06	48497.6	0	83018.4	0	0	0	0	260633	0	0	0	0	35684.5	0	0	0	0	537326	723764	516955	0	201709	982818	0
P06744;P06744-2	7.4447e+07	99649000	6.80607e+07	1.07902e+08	8.0999e+07	1.2232e+08	8.56153e+07	8.96015e+07	1.01525e+08	892194	621551	1.10087e+06	421685	1.80567e+06	1.43444e+06	0	9.39463e+06	2.94933e+06	781534	3.11331e+06	4.35387e+06	4.0967e+06	3.97544e+06	1.1805e+07	5.8191e+06	1.92118e+06	995922	446830	0	69432.6	301659	0	1.75365e+06	0	0	0	0	0	0	0	0	0	2.78453e+06	2.25329e+06	2.88975e+06	724142	137351	445845	264901
P06746	0	0	0	0	0	0	116442	296957	0	1.55327e+06	1.08069e+06	1.51032e+06	275922	2.86385e+06	2.86275e+06	473298	3.25341e+06	2.85486e+06	2.07242e+06	4.27104e+06	3.12208e+06	2.35252e+06	620451	1.69985e+06	8.4338e+06	0	765910	271278	227087	0	492286	120050	284813	210268	3.93708e+06	3.36694e+06	5.04993e+06	1.07924e+06	1.15494e+06	985563	1.34326e+06	706718	1.72693e+06	515937	201513	0	0	0	0
P06748;P06748-2;P06748-3	1.633e+08	127560000	8.72194e+07	6.66189e+07	2.34267e+07	1.71751e+07	1.8319e+07	3.61645e+06	1.19028e+08	3.52177e+08	2.38996e+08	3.80673e+08	1.91511e+08	1.82357e+08	2.15974e+08	7.67263e+08	1.219e+08	1.58122e+08	1.29859e+08	2.29408e+08	3.13224e+08	3.13793e+08	3.17243e+08	4.17626e+07	2.16324e+08	6.12768e+07	9.63404e+07	8.80369e+07	4.33802e+07	1.77754e+07	1.13756e+08	556650000	7.99732e+08	5.47075e+08	2.83926e+09	2.64242e+09	3.75348e+09	3.44615e+09	3.01771e+09	2.29008e+09	6.47032e+08	7.09122e+08	1.65158e+08	7.28719e+07	5.40661e+07	2.16781e+06	4.05892e+06	3.61808e+06	1.61619e+06
P06753-2;P06753-3;P06753-5;P06753-4;P06753-7	6.13553e+08	509580000	6.06098e+08	3.19333e+08	2.89604e+08	2.74428e+08	6.93407e+08	8.82087e+08	5.49637e+08	2.20057e+06	4.08048e+06	2.83527e+06	1.43183e+07	1.78884e+07	1.71268e+07	2.34125e+06	225848	2.2651e+07	4.39513e+07	4.83653e+07	2.4545e+06	2.23918e+06	2.96177e+06	6.86451e+07	4.31852e+07	1.15197e+06	1.22519e+06	1.67722e+06	771544	0	0	4880800	3.6503e+06	7.89311e+06	2.45065e+07	1.84869e+07	2.09619e+07	3.10641e+06	1.63012e+06	1.6418e+06	3.27366e+07	1.75306e+07	3.25149e+06	1.87985e+06	4.8548e+06	9.12955e+06	5.9957e+06	1.13404e+07	6.13684e+06
P06756-3;P06756;P06756-2	1.20777e+06	903740	964309	1.74003e+06	2.15635e+06	1.43225e+06	1.45758e+06	902979	1.33443e+06	3.39881e+06	964389	1.17442e+06	1.18046e+06	1.58449e+06	1.37228e+06	470778	748123	1.58921e+06	888634	553675	4.07295e+06	3.08949e+06	3.43211e+06	3.58876e+06	109535	0	0	0	0	0	0	28493	0	0	0	48974.4	30138.6	0	0	0	0	0	1.69496e+07	2.35604e+07	2.62591e+07	5.01869e+07	1.20902e+08	1.2988e+08	7.28563e+07
P06865;P06865-2	417622	0	100460	0	6.20195e+06	5.21213e+06	1.51758e+06	72297.2	1.27631e+06	114146	0	0	0	0	0	0	0	0	0	0	0	0	97490.7	0	0	0	0	0	0	0	0	0	0	0	0	0	0	0	0	0	0	0	315224	245742	0	0	0	0	0
P07099	664501	2278200	3.74428e+06	3.55505e+07	8.9933e+07	7.82747e+07	2.88292e+07	1.79995e+07	4.45663e+07	5.73953e+06	7.99128e+06	1.64954e+06	1.96795e+07	1.5156e+07	1.69975e+07	0	439297	3.73151e+06	4.60086e+06	2.38567e+06	1.12853e+07	1.10635e+07	1.49824e+07	8.3258e+07	973114	0	0	82481.3	0	0	0	84407	1.97105e+06	152732	0	118307	0	0	169279	0	182371	227915	3.34708e+07	3.92912e+07	1.98114e+07	6.7631e+07	1.6632e+08	1.5491e+08	1.93162e+08
P07108;P07108-3;P07108-2;P07108-4;P07108-5;P07108-6	5.99916e+07	70474000	1.80389e+07	3.30784e+07	2.92622e+07	5.23738e+07	7.79389e+06	4.83823e+06	5.90189e+06	0	0	0	0	0	0	0	0	0	0	0	0	0	0	0	0	0	0	0	0	0	0	0	0	0	0	0	0	0	0	0	0	0	0	0	0	0	0	0	0
P07195	1.54085e+08	146840000	1.46265e+08	2.43507e+08	1.64139e+08	1.83773e+08	1.85161e+08	1.8886e+08	1.87136e+08	1.66748e+06	1.35773e+06	980830	335698	1.58726e+06	1.49502e+06	693193	1.52252e+06	388716	221872	961970	4.58353e+06	3.96844e+06	4.10906e+06	1.6178e+07	5.854e+06	536084	0	439668	271651	387429	0	0	4.99988e+06	158436	0	0	0	268097	0	0	156468	0	7.49212e+06	7.49965e+06	1.02265e+07	0	3.28634e+06	2.94603e+06	737995
P07199	0	0	0	0	0	0	0	0	0	0	0	0	0	0	0	0	0	0	0	0	0	0	0	0	0	4.10698e+06	3.08955e+06	1.93267e+06	1.39824e+06	2.35876e+06	1.91249e+06	757100	427757	589032	0	277758	0	683603	2.38988e+06	889717	0	154803	0	0	0	0	220089	290001	0
P07203	0	229570	0	0	1.01305e+06	887050	0	0	0	0	0	0	0	0	0	0	0	0	0	0	0	0	0	226471	0	0	0	0	0	0	0	0	0	0	0	0	0	0	0	0	0	0	0	0	0	0	0	0	0
P07204	0	0	0	0	0	0	0	0	0	0	0	0	0	0	0	0	0	0	0	0	0	0	0	0	0	0	0	0	0	0	0	0	0	0	0	0	0	0	0	0	0	0	616864	2.06526e+06	0	0	2.58037e+06	4.30486e+06	0
P07225	0	0	0	260440	311570	316618	72699.2	0	37623.3	0	0	0	337766	496116	87270.9	0	0	0	0	0	0	0	0	466714	0	0	0	0	0	0	0	0	0	0	0	0	0	0	0	0	0	0	0	0	0	0	0	0	0
P07237	1.43516e+08	113360000	1.2382e+08	2.03114e+08	3.48841e+08	3.60636e+08	3.16724e+08	1.92293e+08	3.46052e+08	1.49685e+07	1.34232e+07	1.52587e+07	8.29497e+06	7.90826e+06	6.88851e+06	0	146984	7.96372e+06	6.38803e+06	1.01331e+07	9.2487e+06	8.1224e+06	1.18014e+07	2.16469e+07	7.58464e+06	417336	139185	630761	0	0	0	302500	1.78317e+06	198635	6.26035e+06	4.69249e+06	3.36881e+06	4.55544e+06	1.81594e+06	1.258e+06	3.44505e+06	1.87839e+06	1.7209e+08	9.88572e+07	6.15598e+07	9.32917e+06	1.8464e+06	9.80136e+06	1.47417e+07
P07305;P07305-2	0	0	0	0	0	0	0	0	0	0	0	0	0	0	0	3.22402e+06	6.46407e+06	997940	979754	866344	724531	0	0	1.38392e+06	1.21478e+06	3.63463e+07	2.75959e+07	2.72858e+07	2.31161e+07	2.35229e+08	1.12503e+08	112050000	2.50549e+08	8.74746e+07	6.06343e+08	3.47091e+08	5.68788e+08	5.61712e+08	4.92562e+08	2.80353e+08	9.62095e+07	7.94296e+07	2.20648e+07	5.3337e+07	1.05775e+08	2.49105e+07	5.87722e+08	4.71799e+08	4.56971e+07
P07311;P07311-2	4.90734e+06	1114500	2.33533e+06	1.8982e+06	3.05113e+06	4.53369e+06	396537	1.2156e+06	1.19929e+06	0	0	0	0	0	0	0	0	0	0	0	0	0	0	0	0	0	0	0	0	0	0	0	0	0	0	0	0	0	0	0	0	0	1.15825e+07	7.0245e+06	5.42955e+06	0	601983	620441	0
P07339	1.05766e+07	13050000	1.49183e+07	4.33733e+07	1.03631e+08	8.89787e+07	4.07999e+07	2.69799e+07	2.8732e+07	1.4892e+06	3.14394e+06	2.25045e+06	3.07889e+06	2.21955e+06	4.35392e+06	0	0	420326	433523	311567	2.45234e+06	2.5229e+06	2.99565e+06	5.61048e+06	1.23139e+06	0	0	0	0	0	0	0	288038	0	0	90178.5	0	1.85313e+06	154909	1.27516e+06	0	0	3.27205e+06	2.22189e+06	3.19286e+06	710547	2.15169e+06	2.48597e+06	841911
P07355;P07355-2;A6NMY6	3.3172e+08	223850000	2.62418e+08	5.33892e+08	8.60326e+08	8.7705e+08	3.39909e+08	7.87278e+08	1.09002e+08	3.92089e+08	4.97496e+08	7.22231e+08	8.84624e+08	7.77046e+08	9.95462e+08	1.87395e+07	1.92396e+09	1.02973e+09	2.08963e+09	2.60105e+09	3.11029e+08	2.95563e+08	2.9573e+08	8.5556e+08	2.53402e+09	4.01318e+08	2.57932e+08	2.84464e+08	1.61389e+08	2.8045e+08	2.21841e+08	212390000	6.42522e+07	5.64708e+07	1.61233e+09	1.84908e+09	1.75693e+09	6.9936e+07	5.85837e+07	4.71053e+07	1.16218e+09	4.06106e+08	2.80703e+09	3.10656e+09	3.09546e+09	4.89448e+08	4.48588e+08	6.22412e+08	4.28431e+08
P07384	835403	344440	835822	1.17183e+07	2.95461e+06	3.10088e+06	3.77109e+06	2.82267e+06	1.9642e+06	2.21011e+06	1.77668e+06	2.72902e+06	1.3536e+06	1.18169e+06	1.79724e+06	888129	1.32013e+07	860729	1.07844e+06	1.1334e+06	842315	531770	793383	2.73854e+06	1.80305e+06	1.19944e+06	853172	1.03988e+06	141245	392682	376564	220490	71912.2	79119.2	0	68085.9	0	0	0	0	108208	87461.1	0	0	87680.8	0	0	0	0
P07437;A6NNZ2	1.82869e+08	172580000	1.54438e+08	3.86504e+08	2.40111e+08	2.45254e+08	3.17362e+08	3.4143e+08	2.66837e+08	2.0502e+07	2.16188e+07	2.34644e+07	3.3623e+07	3.02132e+07	4.12689e+07	2.84172e+07	1.90763e+07	2.35096e+07	3.06399e+07	3.51947e+07	2.54706e+07	2.1126e+07	2.22337e+07	4.78221e+07	5.86822e+07	1.80809e+07	1.39619e+07	9.09174e+06	3.85112e+06	5.90931e+06	5.73042e+06	15470000	1.33919e+07	1.36311e+07	2.58728e+06	3.11353e+06	1.73243e+06	2.35595e+06	352757	0	1.63211e+07	1.19362e+07	7.6496e+06	5.71593e+06	7.4992e+06	1.11277e+07	3.77103e+06	1.21297e+07	8.50864e+06
P07476	0	0	0	0	0	0	0	0	0	0	0	369243	0	0	0	0	0	0	0	0	0	0	0	0	0	0	0	0	0	0	0	0	0	0	0	0	0	0	0	0	0	0	0	0	0	0	0	0	0
P07478;Q8NHM4;P07477	1.5466e+06	0	0	0	0	0	0	0	0	1.35502e+06	2.40679e+06	4.53298e+06	1.29463e+06	1.05718e+06	1.91367e+06	0	0	4.51058e+06	2.30587e+06	1.60924e+06	0	0	0	376487	0	0	0	0	0	0	0	0	9.04538e+06	0	0	0	0	0	0	0	2.98633e+06	0	0	0	0	0	1.37816e+06	0	0
P07550	0	0	0	0	0	0	0	0	0	0	0	0	0	0	0	0	0	0	0	0	0	0	0	0	0	0	0	0	0	0	0	0	0	0	0	0	0	0	0	0	0	0	1.41078e+06	1.7013e+06	0	2.09221e+06	3.14244e+06	8.59215e+06	2.62794e+06
P07602;P07602-2;P07602-3	2.7784e+07	20668000	4.0583e+07	2.06365e+07	1.04942e+08	1.06873e+08	8.58328e+07	9.36085e+07	1.45441e+08	2.13788e+06	3.75327e+06	2.73803e+06	4.22484e+06	1.19213e+07	8.48683e+06	1.29115e+06	164880	1.411e+06	1.39216e+06	5.34382e+06	3.58627e+06	1.60744e+06	4.30068e+06	2.36251e+07	6.3054e+06	0	0	0	0	0	0	542120	286314	80181.7	126545	273066	418357	0	0	0	476337	415503	2.53006e+07	9.65944e+06	1.35054e+07	1.26843e+07	6.92829e+06	2.12241e+07	1.44794e+07
P07686	1.83388e+06	2270400	2.12078e+06	2.03587e+06	1.81915e+07	1.85471e+07	1.1293e+07	7.26718e+06	7.08052e+06	229882	379797	262692	0	107764	0	0	0	0	0	0	1.23082e+06	637895	1.03952e+06	970097	347647	0	0	0	0	0	0	0	124268	0	0	0	0	73124.5	40091.6	0	0	0	6.36175e+06	2.72844e+06	3.12008e+06	121457	98704.8	0	0
P07711;Q5NE16;P43235;O60911	7.62821e+06	3570800	4.19873e+06	5.86226e+06	1.5933e+07	1.48365e+07	1.37077e+07	1.07723e+07	5.28039e+06	1.61223e+06	1.53644e+06	2.08161e+06	0	1.13808e+06	2.23158e+06	0	0	588313	1.27952e+06	1.10638e+06	5.37524e+06	5.08743e+06	3.96575e+06	3.10932e+06	371105	0	0	0	0	0	0	0	0	0	0	0	0	0	0	0	1.24898e+06	0	2.00917e+06	2.3888e+06	0	0	0	0	0
P07737	6.29874e+08	678520000	6.1593e+08	5.41094e+08	5.57354e+08	5.39342e+08	4.49785e+08	4.33212e+08	6.14677e+08	3.8066e+06	9.2297e+06	9.27351e+06	1.26637e+07	1.0966e+07	1.4442e+07	2.4517e+06	3.2794e+06	1.67676e+07	1.42117e+07	2.59251e+07	1.45605e+07	1.03889e+07	8.93871e+06	8.49433e+07	5.40777e+07	2.40365e+06	4.76185e+06	7.66781e+06	0	1.95351e+06	292447	618190	7.96455e+06	2.09734e+06	0	0	0	0	0	0	8.40337e+06	5.74889e+06	1.4519e+07	1.4507e+07	1.6952e+07	2.22448e+07	2.09361e+07	1.89955e+07	1.29871e+07
P07741;P07741-2	5.27707e+07	57902000	7.31798e+07	7.08114e+07	7.48256e+07	9.63978e+07	6.31509e+07	1.57494e+08	9.50572e+07	0	0	33317.8	1.8587e+06	2.20769e+06	4.84766e+06	0	677551	3.53714e+06	3.46486e+06	7.41553e+06	970251	446071	486835	7.23412e+06	8.27321e+06	581423	1.09817e+06	877157	0	205599	164078	65751	407946	61878.1	0	0	0	0	0	0	0	782224	0	0	0	514212	1.17593e+06	2.35778e+06	0
P07814	5.33189e+06	4130000	3.94437e+06	3.47813e+07	1.51351e+07	1.63276e+07	1.67501e+07	1.5546e+07	1.51634e+07	8.62457e+07	9.31403e+07	7.88907e+07	4.03777e+07	3.03588e+07	3.87874e+07	7.64923e+07	1.83271e+06	2.55083e+07	2.96642e+07	3.18186e+07	8.10233e+07	8.15485e+07	8.7057e+07	4.62162e+07	1.10149e+07	1.16871e+06	1.28346e+06	738556	27660.1	177974	190064	1091100	1.5232e+06	1.56535e+06	8.17751e+06	6.80135e+06	4.48739e+06	1.4797e+06	2.17532e+06	1.26906e+06	838121	2.33588e+06	6.65906e+06	6.3999e+06	4.26335e+06	604082	492507	1.06903e+06	398634
P07858	2.841e+07	26387000	4.35566e+07	6.87264e+07	3.92958e+08	3.52205e+08	7.68092e+07	7.02143e+07	5.76142e+07	3.42169e+06	5.12539e+06	3.31013e+06	9.56635e+06	6.74709e+06	8.72788e+06	0	0	2.11992e+06	1.43085e+06	1.37834e+06	1.33765e+07	9.62283e+06	1.33892e+07	5.47674e+06	1.30364e+06	0	0	0	0	0	0	0	0	0	594857	726164	287531	3.12168e+06	620691	661950	324611	269724	1.28236e+07	7.18136e+06	7.65159e+06	213666	3.9438e+06	5.05686e+06	2.95713e+06
P07900;P07900-2;Q14568;Q58FG1	8.34963e+07	109770000	9.3137e+07	5.0832e+08	3.33754e+08	3.57524e+08	3.36293e+08	2.58665e+08	2.58183e+08	6.99032e+06	7.49214e+06	6.19313e+06	3.67777e+07	1.78557e+07	3.11801e+07	0	345260	1.26743e+07	1.28408e+07	1.47175e+07	1.35711e+07	8.972e+06	1.30269e+07	7.38747e+07	1.75187e+07	8.44241e+06	1.20046e+07	1.42145e+07	2.36657e+06	2.68042e+06	839143	1643200	3.53102e+07	1.7832e+06	614762	762269	230755	2.11863e+06	359193	244765	1.02851e+07	7.18279e+06	8.97437e+06	1.07962e+07	7.28411e+06	1.30521e+06	231472	426281	339487
P07902;P07902-2	198581	133430	0	1.36844e+06	864609	1.42236e+06	698063	1.30289e+06	0	0	0	0	0	0	0	0	0	0	0	0	0	0	0	0	0	0	0	0	0	0	0	0	0	0	0	0	0	0	0	0	0	0	0	0	0	0	0	0	0
P07910;P07910-3;O60812;B2RXH8;P0DMR1;B7ZW38;Q86SE5;Q86SE5-3;Q86SE5-2	0	0	0	0	0	0	0	0	0	0	0	0	0	0	0	1.20964e+06	0	0	0	0	0	107777	0	0	0	4.27605e+06	2.44385e+06	1.20502e+06	1.62861e+06	1.80471e+07	1.65818e+07	7424400	571537	2.04503e+07	3.76757e+06	4.45636e+06	686417	4.18279e+06	819274	3.3601e+06	0	742476	0	318808	0	0	0	0	0
P07910-2;P07910-4	1.19852e+06	636140	439415	1.78319e+06	0	166482	1.30204e+06	719606	4.00735e+06	9.52544e+07	9.33745e+07	8.85099e+07	1.56832e+07	1.3523e+07	1.34041e+07	7.00637e+07	2.38066e+07	1.36403e+07	1.47112e+07	1.43828e+07	6.60855e+07	7.20325e+07	6.66056e+07	2.52684e+07	3.18921e+07	3.68876e+08	2.22045e+08	3.46445e+08	2.61446e+08	3.51329e+08	1.62187e+08	437750000	7.65126e+08	3.20324e+08	6.93178e+08	6.91816e+08	7.02422e+08	1.13501e+09	9.50184e+08	1.08667e+09	2.72945e+08	3.15897e+08	1.24167e+08	7.89421e+07	5.85263e+07	5.54252e+06	3.79232e+07	5.91664e+07	2.04672e+06
P07919	2.04683e+07	11096000	2.8237e+07	2.26015e+07	779024	1.42599e+06	2.28669e+06	2.93846e+06	5.08914e+07	2.66062e+07	3.81074e+07	4.10073e+07	1.36343e+08	1.3501e+08	1.36961e+08	1.60242e+07	1.26084e+08	1.99863e+08	1.87171e+08	2.32459e+08	5.78656e+06	2.02693e+06	7.18671e+06	1.90432e+08	1.45133e+08	5.16605e+06	1.97545e+06	624126	4.51305e+06	8.37132e+06	2.87774e+06	50273000	1.23704e+07	8.20941e+07	2.92557e+07	3.65616e+07	2.94706e+07	5.91103e+06	6.31471e+06	4.15303e+06	2.28389e+07	2.58173e+07	6.43398e+07	3.98027e+07	1.81553e+07	2.88145e+08	5.71523e+07	5.46958e+07	1.41185e+08
P07942	0	0	0	0	0	0	49036.5	0	0	499792	466274	408173	4897.96	32033.6	0	135918	48676	1.89199e+06	2.99786e+06	3.45254e+06	30615.3	0	35093.6	0	0	0	0	0	0	0	0	0	0	6123.27	0	0	0	0	0	0	0	0	0	43421.8	0	0	24617.2	0	0
P07947;P06241-3;P06241-2;P06241;P09769	0	0	0	2.75858e+06	216472	322345	659374	0	2.3328e+06	6.33202e+06	8.15732e+06	8.88723e+06	1.91696e+07	1.87329e+07	1.60178e+07	1.53659e+06	849180	1.4887e+07	2.17287e+07	2.32008e+07	5.17683e+06	5.08982e+06	6.79617e+06	1.04477e+07	4.68947e+07	0	0	0	0	0	0	626720	0	216742	3.50847e+06	4.41514e+06	677897	0	0	0	1.09462e+07	8.59162e+06	1.6026e+07	2.56975e+07	2.36099e+07	2.16926e+07	2.36538e+07	4.52296e+07	1.11251e+07
P07948	274095	332180	0	2.79014e+06	177639	138030	0	0	1.30184e+06	1.48782e+07	1.99432e+07	1.76702e+07	3.26954e+07	3.24619e+07	3.05762e+07	354723	833055	3.34473e+07	5.13027e+07	3.98456e+07	1.04422e+07	9.90296e+06	1.35445e+07	1.425e+07	2.71503e+07	0	0	0	0	30273.1	0	361190	0	626426	7.75201e+06	7.0928e+06	4.18366e+06	0	0	0	1.28602e+07	1.04256e+07	3.00111e+07	4.8179e+07	3.26179e+07	1.92064e+07	3.7083e+07	6.02533e+07	2.25213e+07
P07951-2;P07951	308869	550720	2.23521e+06	1.05896e+06	1.19034e+06	1.18644e+06	0	0	0	0	0	0	0	0	0	0	0	0	1.04105e+06	1.108e+06	0	0	0	0	709576	0	0	0	0	0	0	0	0	0	0	172657	0	0	0	0	0	0	0	0	0	0	0	0	0
P07954-2;P07954	5.78362e+06	8619400	8.78406e+06	9.8018e+06	3.34261e+07	2.95339e+07	2.92026e+07	1.7701e+07	2.57082e+07	229911	0	140742	0	0	0	0	0	0	0	0	524408	277416	833523	7.37253e+06	223436	0	0	0	0	0	0	0	65279.5	0	0	0	0	0	0	0	0	0	2.85073e+07	2.21207e+07	2.321e+07	1.14674e+07	1.12974e+06	596621	9.38082e+06
P07992;P07992-3;P07992-4;P07992-2	0	0	0	0	0	46493.3	154171	0	0	50662.1	0	0	0	0	0	0	0	0	0	0	0	0	0	0	0	276902	0	0	0	137683	128182	109970	0	0	443825	363106	226960	458835	828386	636908	0	0	0	0	0	0	0	0	0
P07996;P07996-2	37517.9	0	0	0	35465.2	0	0	0	0	288139	768525	788324	78936	37818.8	22758.8	60057.6	0	390101	732091	551612	28166.2	0	26314.4	884597	162714	162527	259849	673152	109890	188584	80651.1	0	0	0	29218.8	27876.2	0	0	0	0	0	0	66578.8	22250.9	0	133548	0	0	0
P08047;P08047-3;P08047-2	0	0	0	0	419661	453910	2.75624e+06	3.57898e+06	0	0	0	0	0	0	0	2.21106e+06	0	0	0	0	0	409872	426309	0	592412	8.34218e+06	4.37093e+06	8.05118e+06	6.32178e+06	8.78459e+06	1.084e+07	0	345577	307284	0	0	0	0	0	0	0	1.20907e+06	928643	0	0	0	0	0	0
P17010-2;P08048-2;P08048-3;P08048;P17010;P17010-3	0	0	0	0	0	0	0	0	0	0	0	0	0	0	0	0	0	0	0	0	0	0	0	0	0	76207.2	943252	917336	398046	614092	457380	0	0	0	236483	277294	0	604895	575274	289979	0	0	0	0	0	0	0	0	0
P08069	0	0	0	0	20132.5	0	106161	53363	55644.6	220705	164724	51841.9	51376.5	0	0	111788	0	0	13762.5	31447.6	90936.5	0	272189	391390	0	0	0	0	0	0	0	0	0	0	0	0	0	0	0	0	0	0	788921	2.82297e+06	1.62171e+06	4.82461e+06	8.5099e+06	1.26315e+07	3.28817e+06
P08107;P08107-2	1.16627e+07	11671000	1.40069e+07	1.25473e+08	8.59075e+07	9.6152e+07	1.24853e+08	9.54733e+07	9.73344e+07	2.34182e+07	2.4591e+07	2.03635e+07	4.28218e+07	3.86762e+07	3.70962e+07	1.58023e+07	1.74562e+07	1.22578e+07	1.38081e+07	1.35193e+07	3.78523e+07	4.26945e+07	4.9465e+07	7.7453e+07	4.65457e+07	4.52775e+06	5.87786e+06	5.42819e+06	3.8694e+06	7.41656e+06	7.47224e+06	10688000	2.64063e+07	1.0982e+07	1.70167e+07	1.91308e+07	1.05284e+07	2.83405e+07	2.48787e+07	2.34384e+07	4.1038e+07	3.30866e+07	6.60481e+06	9.56754e+06	8.30849e+06	7.22056e+06	8.89334e+06	1.43218e+07	9.29226e+06
P08123	0	0	0	0	0	0	0	0	0	0	0	0	0	0	0	0	0	0	0	0	0	0	0	0	0	0	0	0	0	0	0	0	0	0	0	0	0	171139	98014.8	0	0	0	36153.2	0	0	0	0	0	0
P08133;P08133-2	5.54777e+06	9967700	1.24875e+07	3.15242e+07	1.63184e+06	1.37739e+06	1.36164e+06	4.99614e+06	8.7153e+06	4.74479e+06	5.81986e+06	1.8814e+07	1.87805e+07	2.46808e+07	1.51258e+07	0	0	2.00929e+07	1.88147e+07	4.94008e+07	9.34396e+06	4.07975e+06	7.08429e+06	1.87246e+07	2.20224e+07	0	32720.9	0	0	0	0	1742800	469853	297480	2.96353e+07	3.23294e+07	2.20686e+07	0	48582.4	0	7.84682e+06	3.34472e+06	5.31168e+06	3.48319e+06	1.86525e+06	73213.8	888300	1.11088e+06	306237
P08134	2.30309e+06	1919600	2.18502e+06	5.28032e+06	291442	2.63266e+06	4.17737e+06	3.21257e+06	3.65991e+06	0	0	0	2.90032e+06	3.63649e+06	3.65022e+06	825144	0	2.01568e+06	1.94435e+06	2.12782e+06	0	0	0	3.76499e+06	1.53438e+06	192213	0	160107	353241	0	0	390970	0	0	0	0	0	0	0	0	0	0	0	0	0	352804	1.4265e+06	0	0
P08138-2;P08138	0	0	0	0	0	0	0	0	0	0	0	0	0	0	0	0	0	0	0	0	0	0	0	0	0	0	0	0	0	0	0	0	0	0	0	0	0	0	0	0	0	0	689964	1.65038e+06	1.47207e+06	0	269161	1.1508e+06	0
P08174-3;P08174-4;P08174;P08174-5;P08174-2;P08174-6;P08174-7	2.57063e+06	1460600	2.06471e+06	0	0	0	139426	0	4.08216e+06	1.07229e+07	8.76076e+06	1.77762e+07	8.32088e+06	8.53188e+06	1.08338e+07	4.4886e+06	0	2.39118e+07	2.68684e+07	3.60804e+07	3.47025e+06	2.71654e+06	1.95682e+06	1.39337e+07	3.69134e+07	0	0	0	0	0	0	1030700	139712	920700	9.82061e+06	5.97142e+06	5.15527e+06	0	0	0	1.28773e+07	1.83793e+07	2.30993e+07	5.14008e+07	5.34284e+07	7.19581e+07	1.31759e+08	9.67855e+07	6.46437e+07
P08195-2	4.42899e+07	51096000	5.14808e+07	3.05668e+07	2.82416e+07	2.86462e+07	2.98076e+07	2.06365e+07	4.63014e+07	5.97364e+07	4.47906e+07	3.77243e+07	5.52387e+07	5.03837e+07	4.33991e+07	5.80762e+06	4.49451e+06	3.50642e+07	3.13626e+07	3.06385e+07	5.3587e+07	5.15818e+07	6.93789e+07	8.0778e+07	1.39094e+07	1.65959e+06	3.44908e+06	3.13643e+06	109247	0	386054	11692000	4.44343e+06	1.02372e+07	1.65929e+07	2.32868e+07	1.31648e+07	1.92108e+06	7.05637e+06	426253	1.85796e+07	1.69479e+07	9.78267e+08	1.18687e+09	1.07845e+09	1.26726e+09	1.28622e+09	1.43716e+09	7.80911e+08
P08236-3;P08236;P08236-2	0	0	0	632547	2.8996e+06	3.3992e+06	2.66453e+06	2.08075e+06	1.47658e+06	1.50021e+06	1.3708e+06	1.07294e+06	0	0	0	0	0	0	0	0	611148	747086	2.32688e+06	363089	0	0	0	0	0	0	0	0	0	0	0	0	0	0	0	0	0	0	0	282731	181866	0	0	0	0
P08237;P08237-3;P08237-2	0	66457	0	1.89978e+06	353618	532509	219915	235000	85345	292534	201622	249451	151763	0	109482	0	1.389e+06	0	159501	121491	915095	659406	441835	77408.6	353398	0	0	25117.2	0	0	0	0	0	0	0	0	0	0	0	0	0	0	0	279980	303386	0	0	0	0
P08238	3.24648e+08	377290000	3.35857e+08	1.2487e+09	8.08343e+08	8.27831e+08	1.07016e+09	7.74514e+08	6.29123e+08	2.92228e+07	2.98571e+07	2.50175e+07	1.12261e+08	5.23427e+07	1.10558e+08	3.53163e+06	7.03989e+06	4.63284e+07	4.99848e+07	5.9589e+07	4.13426e+07	3.15404e+07	3.64277e+07	1.68316e+08	6.84114e+07	5.09041e+07	5.56912e+07	5.54404e+07	8.64595e+06	4.91794e+06	1.00163e+07	5120600	6.78646e+07	5.56981e+06	3.93708e+06	4.47046e+06	1.45736e+06	1.50081e+07	2.07506e+06	1.48433e+06	3.50356e+07	3.61887e+07	3.84794e+07	3.96908e+07	2.87378e+07	5.24082e+06	1.07942e+06	1.68267e+06	2.35103e+06
P08240;P08240-2	0	45706	0	221332	82889.9	41084.8	168957	0	301896	3.79487e+07	1.89376e+07	3.16878e+07	1.63047e+07	1.94553e+07	1.76438e+07	6.64789e+06	1.92556e+07	2.88167e+07	1.54767e+07	3.73471e+07	1.22173e+07	1.01268e+07	1.46587e+07	3.0463e+07	2.83213e+07	263531	0	89843.1	154332	945301	312702	1795900	799834	5.00648e+06	7.06333e+06	5.07565e+06	4.37585e+06	0	244434	132737	910555	730607	0	0	0	0	0	0	0
P08243-2;P08243;P08243-3	2.7229e+06	689070	1.70916e+06	8.8179e+06	4.02412e+06	3.66306e+06	6.85325e+06	6.94713e+06	4.88403e+06	0	0	0	40860	0	65383.4	0	0	80705.4	0	214832	0	0	0	1.22345e+06	0	51230.3	0	65124.6	0	0	0	0	201200	0	0	0	0	0	0	0	0	0	0	0	0	0	0	0	0
P08397-2;P08397;P08397-4;P08397-3	1.57356e+06	1334000	615285	4.74988e+06	1.38042e+06	8.04367e+06	5.15181e+06	7.59062e+06	5.24191e+06	0	0	0	0	0	0	0	0	0	0	0	0	0	0	0	0	91733.2	90102.9	51479.8	43785.1	0	0	0	0	0	0	0	0	0	0	0	0	0	0	0	0	0	0	0	0
P08559;P08559-4;P08559-3;P08559-2;P29803	1.4258e+06	178830	285320	2.35803e+06	583227	375748	588802	0	1.43882e+06	2.22287e+07	2.89224e+07	2.54798e+07	1.54856e+07	1.79154e+07	1.82378e+07	0	263810	1.57909e+07	1.31012e+07	1.32855e+07	6.78004e+06	4.45164e+06	6.34947e+06	2.20857e+07	1.57557e+06	0	0	0	0	0	0	2499200	265872	708696	2.02941e+07	2.03472e+07	1.14075e+07	811424	744722	931509	1.21656e+07	1.26611e+07	8.38534e+06	1.17648e+07	6.84146e+06	1.79216e+06	183847	211216	3.9165e+06
P08571	0	0	0	0	0	0	0	0	0	205385	219605	281282	0	232986	0	0	0	284172	561587	290808	0	0	0	417183	521648	0	0	0	0	0	0	0	0	0	0	0	0	0	0	0	0	0	0	346778	0	2.05611e+06	6.37682e+06	4.96026e+06	3.03204e+06
P08572	0	30334	0	0	124187	54256	0	0	0	243132	227663	200904	0	0	0	0	0	991902	1.19544e+06	808417	0	0	0	29151.2	37902.2	0	39639.7	0	0	0	0	0	0	0	66996	58738.2	0	0	0	0	0	0	908158	698739	248084	0	0	0	0
P08574	1.95412e+06	4336000	5.97785e+06	1.25664e+07	0	0	0	0	1.42606e+07	8.59614e+06	1.43963e+07	1.4213e+07	7.08594e+07	5.43875e+07	5.77682e+07	0	2.13386e+07	6.52004e+07	6.7902e+07	7.19377e+07	2.03767e+06	2.95861e+06	3.86993e+06	1.4138e+08	3.52623e+07	2.32919e+06	4.72428e+06	229482	649630	2.09015e+06	388117	14646000	5.62134e+06	1.25953e+07	1.01454e+07	1.1711e+07	1.02273e+07	2.33955e+06	388413	876110	6.65014e+06	9.30115e+06	1.5308e+07	1.50539e+07	8.37394e+06	1.14771e+08	2.27344e+07	2.08757e+07	5.93757e+07
P08579	8.04734e+06	6630300	6.27553e+06	1.03321e+06	0	1.49868e+06	507713	869386	2.70542e+06	1.76077e+07	1.45149e+07	1.98385e+07	7.26072e+06	4.94994e+06	7.19645e+06	954609	0	7.62071e+06	3.24768e+06	6.59872e+06	2.19056e+07	1.91836e+07	1.26977e+07	1.08084e+06	2.82072e+06	1.09935e+07	3.83354e+06	4.13644e+06	1.60348e+07	4.38913e+06	9.58345e+06	24892000	3.23855e+07	1.3922e+07	7.68354e+07	8.90442e+07	1.72468e+08	2.30271e+08	1.60751e+08	2.10076e+08	1.5491e+08	1.22718e+08	2.4447e+07	1.5063e+07	2.20451e+07	2.03108e+07	1.03341e+07	3.71478e+07	1.29002e+07
P08581;P08581-2;P08581-3	68310	52509	0	123816	84326.2	78118.3	158026	97084.2	155425	156442	83002.5	65753.5	84790.7	0	94461.8	0	48478.6	0	0	0	0	0	68049.6	110193	0	0	0	0	0	0	0	0	0	0	0	0	0	0	0	0	0	0	3.59121e+06	3.94305e+06	3.26083e+06	2.21604e+06	3.70201e+06	4.85807e+06	1.53104e+06
P08582;P08582-2	89667.1	133380	212527	2.09651e+06	0	0	155084	69699.9	2.21566e+06	1.06012e+07	1.00516e+07	1.06702e+07	8.44917e+06	1.07884e+07	1.01589e+07	1.17144e+06	0	1.90984e+07	2.25862e+07	2.1965e+07	9.1955e+06	6.5455e+06	6.41394e+06	1.25239e+07	1.36273e+07	0	0	0	0	0	0	264820	0	79429.5	5.59065e+06	5.51084e+06	3.90162e+06	0	131060	0	8.85102e+06	6.99454e+06	1.40281e+07	2.99217e+07	3.85684e+07	6.43947e+07	1.85165e+08	1.85262e+08	1.12246e+08
P08621;P08621-2;P08621-3;P08621-4	1.48772e+06	1036800	975589	1.11993e+07	0	537811	0	0	5.33059e+06	2.49677e+07	2.27086e+07	2.01107e+07	5.12721e+06	4.59281e+06	6.15521e+06	1.17079e+06	521893	4.25592e+06	6.17681e+06	7.66148e+06	1.51573e+07	1.39149e+07	2.11457e+07	872902	6.25984e+06	2.31633e+07	1.47974e+07	2.39376e+07	2.4327e+07	1.34293e+07	1.53065e+07	53135000	3.99141e+07	5.90368e+07	2.18648e+08	2.22905e+08	2.09541e+08	3.53341e+08	2.85093e+08	2.74853e+08	6.85022e+08	5.70848e+08	0	0	0	0	106770	0	0
P08648	1.09729e+06	1555100	967415	1.64992e+06	2.92246e+06	2.43746e+06	2.98714e+06	2.29878e+06	3.18688e+06	4.60813e+06	3.18226e+06	1.75614e+06	3.65319e+06	3.21487e+06	2.47321e+06	792790	0	941379	222347	494270	7.47962e+06	5.56693e+06	1.01154e+07	3.01701e+06	392335	0	0	0	0	0	0	184110	0	0	0	0	0	0	0	0	449060	316399	2.91887e+07	4.19079e+07	3.49501e+07	1.3348e+08	2.43544e+08	2.2888e+08	1.30885e+08
P08651;P08651-6	0	0	0	0	0	198550	296800	0	0	1.25655e+06	1.25798e+06	967836	264649	251737	417168	689162	282916	215189	876022	554744	1.4754e+06	434116	401029	0	740240	7.23871e+06	1.40445e+07	1.02123e+07	7.08169e+06	7.87072e+06	6.48749e+06	4445200	2.89505e+06	1.76141e+06	4.08933e+06	3.70211e+06	2.48774e+06	2.65885e+06	5.39157e+06	3.46122e+06	770246	1.88146e+06	276375	0	0	0	0	0	0
P08670;P07197-2	4.99588e+08	618350000	4.49747e+08	9.27548e+08	7.20518e+07	6.67047e+07	1.28363e+08	2.51828e+07	1.15849e+09	1.6798e+08	1.72286e+08	2.36271e+08	5.10735e+08	4.54998e+08	4.4517e+08	7.05131e+07	6.69252e+07	3.43698e+08	4.70848e+08	4.59776e+08	1.07413e+08	1.08762e+08	1.09725e+08	2.44549e+08	1.94219e+08	1.38973e+08	1.72074e+08	1.21629e+08	1.33757e+08	8.02806e+07	6.2968e+07	1619800000	2.29611e+08	1.90384e+09	3.88276e+08	4.12476e+08	3.43591e+08	2.19208e+08	2.93347e+08	1.91134e+08	1.54201e+09	1.66277e+09	5.364e+08	5.34626e+08	5.75428e+08	2.32123e+08	3.31977e+08	4.2619e+08	4.30811e+08
P0CW22;P08708	1.20992e+07	10977000	8.78079e+06	8.80719e+07	7.78695e+06	1.57588e+07	2.942e+07	1.75763e+07	5.10931e+07	1.15896e+09	1.37486e+09	1.23859e+09	1.02035e+09	9.07311e+08	1.03572e+09	1.03312e+09	1.00368e+09	6.02245e+08	8.10934e+08	7.31876e+08	1.29645e+09	1.37527e+09	1.38978e+09	1.01935e+09	1.27665e+09	1.59813e+07	3.11929e+07	1.08722e+07	0	220491	9.20687e+06	93820000	6.78459e+07	1.59504e+08	2.17446e+08	2.4395e+08	1.76254e+08	3.43784e+07	7.39737e+07	7.29456e+07	4.34953e+08	5.95096e+08	1.18236e+06	0	0	8.25938e+06	1.48691e+07	1.91692e+07	781711
P08727	6.07281e+07	57347000	4.21115e+07	5.72082e+07	4.3017e+07	5.09989e+07	9.93823e+07	7.71784e+07	9.77893e+07	3.95099e+06	1.42534e+07	1.55973e+07	2.6298e+07	1.79637e+07	2.10114e+07	0	5.41111e+06	2.84944e+07	3.19271e+07	3.63465e+07	4.88142e+06	4.3142e+06	3.41355e+06	5.76629e+07	2.4365e+07	1.71529e+07	2.05841e+07	1.62867e+07	7.08677e+06	2.21074e+06	735267	164070000	8.74915e+07	1.39374e+08	7.44629e+07	7.9514e+07	5.65884e+07	3.18895e+07	3.17526e+07	4.03713e+07	1.54169e+08	1.84125e+08	1.69108e+08	1.47148e+08	1.31872e+08	5.92214e+07	5.6475e+07	4.37617e+07	4.19448e+07
P08729	4.64544e+07	44431000	2.90887e+07	1.85577e+08	6.71764e+07	6.28164e+07	1.1366e+08	1.05026e+08	1.52779e+08	9.38331e+06	7.4519e+06	8.52101e+06	4.06849e+07	3.19789e+07	4.15767e+07	3.85029e+06	2.10036e+07	5.19623e+07	6.93194e+07	8.1124e+07	4.99626e+06	4.10731e+06	5.21778e+06	9.6523e+07	5.01324e+07	2.51391e+07	2.85218e+07	1.94921e+07	2.57829e+07	1.45653e+07	1.32668e+07	250010000	4.51117e+07	2.79138e+08	9.34692e+07	1.00177e+08	7.73537e+07	2.01744e+07	2.63732e+07	1.69939e+07	2.34031e+08	2.5805e+08	3.32759e+08	3.67545e+08	2.66242e+08	2.42079e+08	1.59324e+08	1.1829e+08	1.49622e+08
P08754	2.677e+06	2421800	1.01915e+06	4.87605e+06	0	0	224566	0	2.1859e+06	5.459e+06	6.93684e+06	1.66642e+06	9.36219e+06	1.97536e+07	1.16922e+07	1.04718e+06	0	1.08966e+07	1.51772e+07	1.31665e+07	4.87569e+06	5.17059e+06	7.73107e+06	5.41932e+06	3.27613e+07	0	0	0	0	0	0	1337600	0	267166	2.44182e+06	2.89728e+06	291036	0	465726	244082	7.72082e+06	1.41088e+07	4.91071e+07	9.11658e+07	4.06208e+07	4.39248e+07	9.88513e+07	1.55539e+08	4.08007e+07
P08758	5.53175e+07	60493000	7.52338e+07	1.5122e+08	1.34715e+08	1.53231e+08	1.27427e+08	1.88068e+08	1.76037e+08	148220	275317	139646	911020	1.02508e+06	943503	0	976439	0	337733	281683	1.29732e+06	182972	268649	1.06737e+07	4.80515e+06	147984	130889	207059	0	0	0	0	2.45344e+06	0	0	0	0	0	0	0	597563	472982	9.04488e+06	6.2057e+06	7.47374e+06	6.37649e+06	1.3424e+07	1.25157e+07	9.01906e+06
P08779	230997	478280	0	0	1.4892e+06	177041	632265	513478	106492	0	252924	2.32302e+06	288271	473160	432413	0	0	215970	1.00143e+06	0	0	0	115609	0	0	0	0	0	58964.4	164207	0	1324600	6.25015e+06	0	0	0	226282	2.38571e+06	1.45138e+06	1.06217e+07	2.43028e+06	5.53148e+06	0	0	0	766112	476739	1.14532e+06	1.23901e+07
P08842	0	0	0	0	106009	97610.1	0	0	61702.2	0	0	0	0	0	0	0	0	0	0	0	0	0	0	0	0	0	0	0	0	0	0	0	0	0	0	0	0	0	0	0	0	0	0	0	0	0	97446.8	220551	416366
P08865	1.14574e+08	75865000	7.14355e+07	8.90074e+07	4.95218e+07	4.97358e+07	5.83035e+07	7.34868e+07	1.00702e+08	1.20619e+09	1.25514e+09	1.27633e+09	1.10305e+09	9.16971e+08	1.03661e+09	6.22609e+08	9.02419e+08	5.7439e+08	8.4371e+08	7.03249e+08	1.28629e+09	1.32588e+09	1.41981e+09	8.38217e+08	1.23824e+09	4.99585e+06	8.18463e+06	4.18067e+06	1.39367e+06	2.35863e+06	2.10521e+06	136290000	5.68704e+07	1.601e+08	2.41408e+08	3.06941e+08	3.05792e+08	1.54978e+08	1.32342e+08	1.55412e+08	7.48908e+08	6.30035e+08	9.06232e+06	4.81174e+06	9.05125e+06	1.52549e+07	9.8093e+06	8.86419e+06	5.67695e+06
P08962-3;P08962-2;P08962	0	0	0	3.89063e+06	2.87878e+06	669170	1.84747e+06	0	4.06242e+06	6.58362e+06	3.79341e+06	6.40218e+06	4.94424e+06	3.92394e+06	4.51169e+06	0	0	1.73012e+06	1.12373e+06	1.64156e+06	2.08859e+07	1.70719e+07	1.90362e+07	9.43592e+06	0	0	0	0	0	0	0	0	425026	0	0	0	0	0	0	0	0	0	7.49233e+06	1.04409e+07	1.52443e+07	2.3091e+07	2.22639e+07	1.89924e+07	2.69758e+07
P09001	0	0	0	1.67297e+06	286172	311127	0	0	1.76165e+06	5.31038e+06	5.57607e+06	7.72554e+06	1.27169e+07	1.69366e+07	1.21983e+07	0	1.30651e+07	7.57046e+06	7.53576e+06	1.01969e+07	1.01711e+06	4.88735e+06	5.39285e+06	1.45056e+07	1.1042e+07	0	0	0	0	0	0	4571500	0	3.67296e+06	2.58687e+06	3.10754e+06	1.29848e+06	0	0	0	2.60687e+06	9.78764e+06	582891	607829	0	614408	0	0	209207
P09012	2.89153e+06	2062700	0	3.76305e+06	0	1.48175e+06	0	1.77556e+06	7.05577e+06	6.68814e+06	9.90886e+06	1.53949e+07	4.24481e+06	2.79183e+06	2.40158e+06	2.31468e+06	4.44426e+06	1.10911e+06	1.82018e+06	4.26586e+06	8.41806e+06	1.18849e+07	6.9702e+06	2.21989e+06	210236	7.05527e+06	576947	0	736741	0	2.20971e+06	35211000	3.32574e+07	2.23431e+07	1.89393e+08	7.54575e+07	2.31597e+08	2.87145e+08	9.23037e+07	3.36207e+07	4.11222e+08	3.77049e+08	1.07529e+06	1.40298e+06	0	0	1.41151e+07	4.78747e+06	0
P09038-2;P09038-3;P09038-1;P09038	0	0	0	552883	0	0	0	0	0	567634	2.87471e+06	1.07753e+06	5.63169e+06	2.77954e+06	1.72679e+06	0	0	2.43061e+06	3.22443e+06	2.25342e+06	813250	2.30337e+06	840328	1.69226e+06	3.39536e+06	478215	0	0	0	0	1.49464e+06	0	0	0	1.24983e+06	1.42412e+06	636370	0	326816	0	0	657148	217128	1.66682e+06	0	0	7.98273e+06	1.80142e+07	4.53567e+06
P09104;P09104-2	5.52871e+07	45756000	5.98913e+07	3.51065e+07	3.18495e+07	3.26814e+07	2.53525e+07	3.21511e+07	1.95461e+07	0	0	0	0	0	0	0	0	0	0	0	1.97657e+06	0	0	0	0	0	0	0	0	0	315230	0	1.33477e+06	0	0	0	0	0	0	0	0	0	0	0	0	0	0	0	0
P09110;P09110-2	0	118210	401719	818902	3.27198e+06	2.69361e+06	2.87299e+06	1.61454e+06	427883	0	0	0	0	0	0	0	1.02259e+07	0	0	87219	0	0	0	624759	1.38652e+06	1.9721e+06	3.96044e+06	1.48996e+06	266460	1.12008e+06	410584	0	80621.6	0	0	0	0	0	0	0	0	0	9.44929e+06	9.62508e+06	7.04609e+06	64019.2	0	0	97075.7
P09132;P09132-2	382488	0	481043	1.20373e+07	5.61347e+06	1.80857e+06	8.04536e+06	3.54342e+06	5.06669e+06	2.99305e+07	2.91495e+07	3.83395e+07	1.4048e+07	2.06571e+07	2.46907e+07	2.88935e+07	0	1.45318e+07	2.32131e+07	2.66509e+07	1.55855e+07	1.92027e+07	1.92837e+07	4.17451e+07	3.69878e+07	0	0	0	0	0	0	1018700	892235	1.77796e+06	6.38798e+06	874185	6.63499e+06	885964	0	1.4013e+06	1.0489e+07	1.76058e+07	1.13941e+07	2.04722e+07	8.54231e+06	0	1.37411e+06	498342	0
P09211	5.0137e+07	49870000	5.9217e+07	6.35308e+07	3.82331e+07	4.91123e+07	4.45767e+07	6.07948e+07	5.96053e+07	0	0	0	0	0	0	0	0	0	0	0	0	0	0	2.69735e+06	725796	0	0	0	0	0	0	0	832392	0	0	0	0	0	0	0	0	0	0	269214	0	0	194230	356627	0
P09234	2.21613e+06	1974100	2.07476e+06	1.37673e+06	4.33385e+06	5.29481e+06	0	2.4152e+06	1.70701e+06	1.43942e+07	1.03761e+07	1.50961e+07	2.45584e+06	4.30934e+06	2.23572e+06	1.36511e+07	8.52655e+06	4.74321e+06	2.19389e+06	5.20512e+06	1.25028e+07	1.17029e+07	1.29328e+07	666202	5.99068e+06	5.65254e+06	1.43701e+06	2.36301e+06	2.0509e+07	2.37778e+06	3.09964e+07	40469000	6.78049e+06	4.31151e+07	1.20361e+08	1.06684e+08	8.76003e+07	1.89053e+08	1.99573e+08	1.95653e+08	4.19162e+08	2.58613e+08	2.06913e+08	1.81181e+08	2.18133e+08	6.0546e+06	2.15608e+07	1.17244e+07	2.94064e+06
P09382	1.44396e+09	1083000000	1.05912e+09	6.61286e+08	5.52564e+08	6.81908e+08	3.57847e+08	3.95237e+08	2.81198e+08	1.07718e+08	1.09589e+08	1.06162e+08	4.68724e+08	3.63741e+08	4.47785e+08	2.12134e+08	1.06957e+06	3.33452e+08	3.87233e+08	4.39926e+08	5.77153e+08	4.66532e+08	5.2026e+08	6.06716e+08	5.89665e+08	1.11684e+07	1.42945e+07	6.10434e+06	1.60323e+06	6.19966e+06	1.98856e+06	6301700	7.30111e+06	4.17258e+06	2.7329e+07	2.26805e+07	1.77271e+07	1.13423e+07	7.93607e+06	4.20876e+06	5.3669e+08	1.83429e+08	3.21801e+07	3.07722e+07	5.86452e+07	3.99354e+07	4.91611e+07	5.05585e+07	2.73221e+07
P09417-2;P09417	749309	506910	553681	6.66921e+06	3.40046e+06	3.65736e+06	4.19131e+06	5.09266e+06	4.62213e+06	0	0	0	0	0	0	0	0	0	0	0	0	0	0	0	0	0	0	0	0	0	0	0	0	0	0	0	0	0	0	0	0	0	865618	984073	769591	0	0	0	0
P09429	7.96625e+07	82673000	8.45058e+07	3.2108e+08	3.38893e+08	3.9591e+08	4.51794e+08	5.08673e+08	1.29418e+08	5.60316e+07	3.63507e+07	3.4771e+07	3.86176e+07	4.20102e+07	3.26591e+07	1.12276e+08	4.00271e+07	8.80121e+06	1.94035e+07	1.99168e+07	5.80624e+07	7.16066e+07	8.44314e+07	8.83289e+07	2.76337e+08	1.38032e+09	7.40945e+08	1.05036e+09	6.51978e+08	1.77897e+09	1.46381e+09	1937800	8.58602e+06	4.46832e+06	1.39823e+07	1.68014e+07	1.5781e+07	3.8207e+07	3.7066e+07	2.66974e+07	2.5678e+08	2.45563e+08	2.19658e+08	1.65038e+08	6.77397e+07	3.87884e+06	5.37125e+07	2.54407e+08	1.18351e+06
P09471-2;P09471	0	0	0	0	0	0	0	0	0	0	0	0	0	0	0	0	0	469020	1.0404e+06	1.25597e+06	0	0	0	0	0	0	0	0	0	0	0	0	0	0	0	0	0	0	0	0	0	0	318690	347726	113808	0	0	650296	0
P09488;P09488-2	3.4662e+06	2944400	6.65813e+06	9.64176e+06	2.59152e+06	5.92968e+06	6.0355e+06	4.8831e+06	7.02459e+06	0	0	0	0	0	0	0	0	0	0	0	0	0	0	129009	0	0	0	0	0	0	0	0	0	0	0	0	0	0	0	0	0	0	0	0	0	0	0	0	0
P09493-2	1.19796e+06	2440200	1.43837e+06	609781	0	650566	624939	0	0	0	0	0	0	0	0	0	0	0	0	0	0	0	0	149479	0	0	0	0	0	0	0	0	0	0	0	0	0	0	0	0	0	0	0	0	0	0	0	0	0
P09493-3;P09493-4;P09493-10;P09493-9;P09493	2.19425e+07	18505000	2.10222e+07	4.6401e+06	1.34392e+07	8.83921e+06	6.11704e+06	1.00437e+07	2.84216e+06	0	0	0	0	0	0	0	0	1.15608e+06	2.55337e+06	6.80401e+06	0	0	0	2.06047e+06	137899	0	0	0	0	0	0	0	78314.5	0	3.36636e+06	3.25978e+06	4.6942e+06	0	0	0	3.286e+06	253948	0	0	0	0	0	0	0
P09493-5	0	4755100	5.84609e+06	1.30747e+06	1.30848e+06	1.08655e+06	3.57871e+06	1.20758e+06	737875	0	0	0	280540	253087	209413	0	0	578741	839646	955586	0	0	0	318542	488108	0	0	0	0	0	0	143640	0	96955.3	828011	1.19069e+06	912989	0	0	0	870856	449552	0	0	0	0	0	0	0
P09493-8;P09493-7;P09493-6	236975	0	0	0	0	0	0	0	0	0	0	0	0	0	0	0	0	0	0	0	0	0	0	0	0	0	0	0	0	0	0	0	0	0	0	0	0	0	0	0	0	0	0	0	0	0	0	0	0
P09496-2;P09496-4;P09496-3;P09496;P09496-5	1.23067e+08	162660000	1.02921e+08	7.36854e+07	5.3492e+07	8.05484e+07	8.92692e+07	8.21442e+07	8.51075e+07	6.1458e+08	6.26497e+08	7.07522e+08	7.74175e+07	8.38556e+07	8.95935e+07	9.39818e+08	1.12017e+06	1.57074e+08	1.59185e+08	2.18387e+08	2.10535e+08	2.04745e+08	1.86644e+08	1.25554e+08	3.71655e+08	325153	1.01091e+06	634500	0	266851	453412	7066800	1.83027e+06	1.57912e+07	6.35476e+07	6.16662e+07	9.52415e+07	5.3834e+06	1.60713e+07	9.26866e+06	9.08529e+07	5.31509e+07	1.02024e+06	2.58174e+06	6.01451e+06	828170	658362	801426	0
P09497-2;P09497	2.17846e+07	11105000	7.58125e+06	3.36053e+06	1.78245e+06	641293	3.64063e+06	3.84971e+06	4.26854e+06	7.69527e+07	7.90775e+07	1.36703e+08	1.31285e+07	7.48422e+06	1.02723e+07	5.72473e+07	0	1.04908e+07	1.48321e+07	8.82337e+06	3.33282e+07	1.93137e+07	2.38152e+07	1.06221e+07	3.38664e+07	0	0	0	0	0	0	718370	0	0	6.12913e+06	6.73407e+06	5.95192e+06	0	0	0	3.60505e+06	3.15064e+06	0	0	0	0	0	0	0
P09525;P09525-2	1.29699e+07	11234000	1.59931e+07	4.39621e+07	2.27066e+07	2.58791e+07	8.62936e+06	1.68253e+07	2.58083e+07	1.2903e+07	1.00274e+07	3.50866e+07	8.21541e+06	8.9822e+06	1.02289e+07	227583	0	5.97725e+06	9.01274e+06	1.92313e+07	1.87926e+07	1.31466e+07	1.31692e+07	2.37687e+07	2.15538e+07	0	0	0	0	0	0	2311000	313258	199807	1.21334e+07	1.27893e+07	1.35047e+07	167467	328908	250948	5.27648e+06	880954	928815	1.0252e+06	591976	488458	708081	1.4784e+06	288885
P09543-2;P09543	0	0	0	4.3393e+06	8.75414e+06	1.42672e+07	8.82813e+06	5.78716e+06	3.00093e+06	7.15738e+06	4.85149e+06	5.59363e+06	8.30931e+06	1.08474e+07	1.31071e+07	1.38023e+06	7.24215e+07	6.40532e+06	4.08634e+06	5.64904e+06	8.52987e+06	7.07332e+06	9.55318e+06	3.07769e+07	8.07578e+06	2.36375e+06	2.68783e+06	2.09755e+06	359828	692269	0	611820	1.01337e+06	445424	0	872515	202561	287123	207808	242501	2.37792e+06	2.39675e+06	1.19086e+07	1.92529e+07	1.06222e+07	9.37342e+06	1.02513e+07	1.74301e+07	1.0295e+07
P09601	1.9646e+07	22721000	1.15116e+07	5.74392e+06	7.80013e+06	9.54928e+06	5.63442e+06	5.5702e+06	6.53597e+06	2.74356e+07	2.726e+07	1.89236e+07	1.69764e+08	1.80567e+08	1.72324e+08	1.82567e+07	2.69224e+07	3.37003e+07	3.22266e+07	3.70965e+07	1.16162e+08	1.40689e+08	1.38531e+08	1.27643e+08	8.29228e+07	8.46935e+06	3.23762e+06	2.44863e+06	1.25109e+07	9.09616e+06	1.9554e+06	11604000	5.09339e+06	1.33629e+07	5.8441e+06	5.89882e+06	6.27569e+06	3.62933e+06	6.40243e+06	6.91769e+06	2.06627e+07	1.86458e+07	7.60428e+07	3.24287e+07	3.72066e+07	5.61064e+07	3.14356e+07	5.32381e+07	4.08875e+07
P09603;P09603-3	99385.2	91227	239426	164998	445350	349110	414144	189336	68975.7	187294	0	0	0	565603	491426	0	0	0	0	0	1.10625e+06	505033	1.00563e+06	120139	0	0	0	0	0	0	0	0	0	0	0	0	0	0	0	0	0	0	3.71156e+06	3.03418e+06	4.0981e+06	2.45922e+06	1.00127e+07	6.79774e+06	7.87065e+06
P09622;P09622-3;P09622-2	1.42907e+06	1394600	818903	1.94041e+07	5.50127e+06	7.28277e+06	1.45228e+07	9.64153e+06	2.10366e+07	1.75669e+07	2.16908e+07	1.90297e+07	2.98059e+07	3.14874e+07	3.15501e+07	1.79576e+06	5.51001e+06	1.58779e+07	2.15604e+07	1.88355e+07	8.07844e+06	6.40293e+06	1.1831e+07	6.14174e+07	8.60764e+06	0	0	0	0	0	0	8358300	791029	7.79272e+06	2.93833e+07	2.04611e+07	1.60492e+07	1.67849e+06	2.79647e+06	4.67879e+06	2.86108e+07	2.16364e+07	3.86517e+07	5.81388e+07	4.91196e+07	2.63642e+07	5.20581e+06	3.29201e+06	2.40624e+07
P09651;P09651-2;P09651-3	3.25776e+06	4341600	3.17156e+06	3.66601e+06	1.85499e+07	1.3927e+07	5.0568e+07	4.03577e+07	2.26529e+07	3.28685e+08	2.50562e+08	2.85365e+08	2.45226e+08	1.73003e+08	1.99665e+08	6.4916e+08	1.99639e+08	1.17464e+08	1.21804e+08	1.38392e+08	4.10161e+08	3.68675e+08	3.37238e+08	2.98981e+07	3.34851e+08	7.41411e+08	6.67926e+08	8.54671e+08	7.12333e+08	6.90173e+08	4.6534e+08	621320000	6.05647e+08	5.36758e+08	1.657e+09	1.5474e+09	1.72739e+09	2.87538e+09	2.67774e+09	2.87942e+09	1.25303e+09	9.19782e+08	2.11563e+08	1.81934e+08	5.32651e+07	1.26115e+07	5.80751e+06	5.85233e+06	6.47402e+06
P09661	3.27626e+06	9861100	3.77191e+06	3.42826e+06	4.70261e+06	3.96524e+06	3.94551e+06	3.04937e+06	3.69238e+06	2.88095e+07	2.46609e+07	2.96309e+07	9.33086e+06	8.87566e+06	9.51002e+06	1.73343e+06	1.47762e+07	5.46998e+06	6.52773e+06	9.80517e+06	2.64578e+07	3.22252e+07	2.71323e+07	5.58656e+06	9.68429e+06	1.93697e+07	2.74852e+07	1.80408e+07	1.81291e+07	1.03762e+07	9.64197e+06	60980000	6.89226e+07	4.75482e+07	1.62461e+08	1.83981e+08	2.01863e+08	2.13144e+08	2.09598e+08	2.36452e+08	6.21851e+07	3.24313e+07	4.33675e+07	2.42282e+07	2.08778e+07	3.71465e+06	278226	8.28203e+06	2.05481e+06
P09668	0	0	0	0	420142	0	140057	0	0	0	0	0	0	0	0	0	0	0	0	0	0	0	0	0	0	0	0	0	0	0	0	0	0	0	0	0	0	0	0	0	0	0	0	0	0	0	0	0	0
P09669	2.14327e+07	0	1.692e+07	4.04379e+07	0	0	0	0	1.33569e+07	2.39364e+07	4.1114e+07	3.81203e+07	1.8929e+08	1.4435e+08	1.21046e+08	0	1.64033e+07	1.6582e+08	1.63919e+08	1.66435e+08	4.96749e+06	6.36427e+06	8.48851e+06	1.35124e+08	1.12117e+08	0	0	0	0	0	0	40918000	7.8103e+06	5.44146e+07	0	0	1.30002e+07	0	0	0	3.28923e+07	1.29977e+07	7.74809e+07	1.17979e+08	1.71562e+08	8.27113e+07	4.31018e+07	5.51113e+06	8.4548e+07
P09758	4.15378e+06	2933600	3.31247e+06	1.85752e+07	5.97254e+06	3.064e+06	1.27316e+07	8.92311e+06	1.4237e+07	4.20252e+06	632772	2.11626e+06	2.68816e+07	1.92898e+07	2.51475e+07	2.24088e+07	1.07979e+07	2.59212e+06	3.89232e+06	3.78384e+06	3.78674e+07	3.39182e+07	4.04397e+07	4.04894e+07	4.25616e+07	1.6517e+06	427310	223457	0	2.61352e+06	2.57197e+06	8330100	268193	9.20495e+06	0	327793	976543	0	0	0	1.50744e+07	2.75914e+07	5.39263e+07	6.47479e+07	7.34104e+07	2.26873e+08	2.72022e+08	2.61376e+08	1.56527e+08
P09874	0	0	0	308570	1.1715e+06	2.38131e+06	3.80016e+06	2.90184e+06	1.16523e+06	1.04788e+08	1.18824e+08	1.03183e+08	5.50268e+07	7.08881e+07	7.25506e+07	1.03604e+08	3.69822e+07	9.33921e+07	9.30032e+07	1.03475e+08	7.74324e+07	8.32213e+07	8.26856e+07	3.73394e+07	1.35698e+08	2.34886e+08	2.3918e+08	2.80546e+08	9.09312e+07	1.29415e+08	1.34618e+08	42842000	5.91826e+07	4.94811e+07	1.98327e+08	2.09863e+08	1.33691e+08	1.32605e+08	1.44346e+08	1.24848e+08	3.9262e+07	4.97419e+07	2.84869e+07	5.98353e+07	3.81457e+07	227814	0	388138	0
P09884	0	0	0	150070	39075.7	47066.5	2.34185e+06	167959	53953.9	0	0	0	151681	689184	846749	0	1.51821e+07	591980	0	0	24347.1	0	0	0	6.603e+06	69413.3	1.11848e+06	124356	0	30072.5	52970.4	0	0	0	0	0	216648	0	35963.6	0	0	0	4.14881e+06	5.158e+06	0	0	0	0	0
P09913	0	0	0	135526	969103	750177	0	0	0	0	0	0	0	0	0	0	0	0	0	0	0	0	0	0	0	0	0	0	0	0	0	0	0	0	0	0	0	0	0	0	0	0	0	0	0	0	0	0	0
P09914-2;P09914;Q5T764	0	0	0	2.42346e+06	2.37884e+06	2.91238e+06	380820	142173	240132	0	0	0	572753	0	309127	0	0	0	0	0	147648	146392	0	0	0	0	0	0	0	0	0	0	0	0	0	0	0	0	0	0	0	0	0	0	0	0	0	0	0
P09936	5.55803e+08	331600000	4.58517e+08	4.00823e+08	2.11056e+08	2.19008e+08	4.99299e+08	7.30169e+08	5.51268e+08	2.96135e+06	1.13016e+07	2.62294e+06	4.19955e+06	1.73223e+06	7.45792e+06	0	1.60995e+06	1.29042e+07	1.10987e+07	1.50172e+07	856274	837414	631703	3.51722e+07	1.21474e+07	880314	374385	961044	0	744438	104304	0	0	166811	449708	379045	0	0	0	0	0	0	1.43801e+07	1.07802e+07	2.07853e+07	1.35489e+06	0	5.35876e+06	0
P09960;P09960-4;P09960-2;P09960-3	3.1082e+06	1736700	3.05803e+06	3.28507e+07	1.35189e+07	1.44784e+07	1.42992e+07	1.62407e+07	1.90069e+07	0	0	0	0	0	0	0	0	0	0	0	0	0	0	45378.2	0	0	0	0	0	0	0	0	0	0	0	0	0	0	0	0	0	0	0	0	0	0	0	0	0
P09972	3.72246e+07	38512000	5.1735e+07	3.5621e+07	3.91877e+07	5.16565e+07	5.65853e+07	3.96169e+07	4.23793e+07	282294	3.15256e+06	2.59492e+06	448706	2.7517e+06	6.15689e+06	0	5.44141e+06	213422	0	608154	1.93949e+06	4.88091e+06	8.36616e+06	1.48172e+07	2.51308e+07	2.1511e+06	6.19521e+06	8.30289e+06	2.66181e+06	162202	231953	0	713525	0	0	0	0	0	0	0	788418	336293	6.4596e+07	3.85069e+07	3.4878e+07	531952	3.82213e+06	764441	435493
P0C0L4-2;P0C0L4;P0C0L5	0	0	0	0	0	0	0	0	0	0	0	0	0	0	0	0	0	25170.9	56993.9	0	0	0	0	0	0	0	0	0	0	0	0	0	0	0	0	0	0	0	0	0	0	0	0	0	0	34410.9	573849	447410	245296
Q71UI9;P0C0S5;Q71UI9-4;Q71UI9-2;Q71UI9-3;Q71UI9-5	4.74548e+06	1089700	5.40963e+06	1.01179e+07	0	461715	0	0	3.10721e+06	411841	0	0	2.14314e+06	0	959507	0	3.17084e+06	5.4033e+06	3.23643e+06	3.4723e+06	606034	0	473879	4.60972e+06	562329	6.29457e+08	5.11168e+08	7.50931e+08	2.63871e+08	2.05676e+09	9.9773e+08	213590000	5.49866e+08	2.85879e+08	2.29587e+08	2.70073e+08	2.46866e+08	3.94481e+08	4.01821e+08	4.52401e+08	1.00186e+08	9.12211e+07	3.13373e+08	2.80756e+08	3.13882e+08	7.80348e+08	1.44029e+09	1.47352e+09	7.86968e+08
P0C2W1	0	0	0	158207	0	0	0	0	0	594223	0	313272	0	0	0	0	0	0	245906	0	200328	169514	182671	161990	0	0	0	0	0	0	0	0	0	0	0	0	0	0	0	0	0	0	0	0	0	0	0	0	0
Q9BYT5;Q9BYU5;Q9BYR9;P0C7H8	0	0	0	0	1.61142e+06	2.19003e+06	0	0	0	0	0	0	0	0	0	0	0	285113	0	0	0	0	0	2.8081e+06	0	0	0	0	0	0	0	0	2.2299e+06	0	0	0	0	2.507e+06	0	0	0	0	0	0	0	0	949565	0	0
P0C7P0	0	477160	0	0	0	0	0	0	0	2.13985e+06	804906	679943	4.12429e+06	0	4.89176e+06	0	1.33424e+07	4.38511e+06	1.30463e+06	3.00364e+06	888118	0	0	3.21179e+06	1.56714e+06	0	0	0	0	328078	448116	1093600	177362	728138	0	318245	366189	0	0	0	1.13628e+06	917531	0	0	1.46379e+06	3.66021e+06	4.83408e+06	5.46288e+06	2.29778e+06
P0C7T5	0	0	0	0	148301	0	0	53329.1	0	0	0	0	0	0	0	0	0	0	0	0	0	0	0	0	0	0	0	0	0	0	159937	0	0	0	0	0	0	0	0	0	0	0	0	0	0	0	0	0	0
P0CAP2-3;P0CAP2;Q9BZD3	0	0	85462.1	0	106523	0	0	0	0	0	0	0	0	0	0	0	0	0	0	0	0	0	0	0	0	0	0	0	0	0	0	0	0	0	0	0	0	0	0	0	0	0	0	0	0	0	0	0	0
P0CG12	0	0	0	0	0	0	0	0	0	716408	161429	689419	0	0	0	0	668217	0	0	105786	0	0	78527.3	0	0	524831	0	201045	840543	0	454687	0	0	0	0	0	0	0	0	0	0	0	948170	986357	999000	1.07008e+07	0	0	8.08982e+06
P0CJ78	0	0	0	0	0	0	0	0	0	0	0	0	0	0	0	0	0	0	0	0	0	0	0	0	0	64160.8	211550	33069.4	0	0	71169.6	17700	0	0	0	0	0	0	0	0	0	0	0	0	0	0	0	0	0
P0DI83	0	0	118753	0	0	203092	421164	533820	115995	861509	1.34536e+06	1.42387e+06	1.90795e+06	587345	970568	0	3.14317e+06	1.21246e+06	1.67537e+06	2.02588e+06	613992	577906	1.0213e+06	1.05168e+06	1.96739e+06	152967	0	0	248462	304931	418971	0	0	283043	0	460358	0	0	0	0	0	0	1.37321e+07	3.64154e+06	6.822e+06	1.88978e+07	1.15266e+07	1.37062e+07	9.33312e+06
P0DMN0;P0DMM9;P0DMM9-3;P0DMM9-2;P50225-2;P50225;P50226	0	0	0	568193	567362	321155	280303	700767	699255	0	0	0	0	0	0	0	0	0	0	0	0	0	0	0	0	0	0	0	0	0	0	0	0	0	0	0	0	0	0	0	0	0	0	0	0	0	0	0	0
P10070;P10070-2;P10070-1;P10070-4;P10070-3	0	0	0	0	0	25355.6	0	0	0	0	0	0	0	0	0	0	0	0	0	0	0	0	0	0	0	0	62402.1	0	0	68436.3	97635	0	0	0	0	0	0	0	0	0	0	0	0	0	0	0	0	0	0
P10074	0	0	0	0	0	0	0	0	0	0	0	0	0	0	0	452923	0	0	0	0	0	0	0	0	0	0	127806	0	0	58856.4	148302	0	0	0	0	0	0	0	0	0	0	0	0	0	0	0	0	0	0
P10075	0	0	0	0	0	0	0	0	0	0	0	0	0	0	0	298557	0	0	0	0	0	0	0	0	0	0	0	0	0	0	416698	0	0	0	0	0	0	0	0	0	0	0	0	0	0	0	0	0	0
P10109	3.90721e+06	2526300	1.10138e+06	0	7.05233e+06	1.75628e+06	7.82438e+06	3.1296e+06	3.76247e+06	0	0	0	0	0	0	0	0	0	0	0	0	0	0	0	0	0	0	0	0	0	0	0	0	0	0	0	0	0	0	0	0	0	6.84012e+06	3.32142e+06	4.67958e+06	321770	0	0	292757
P10114	0	0	0	0	0	0	0	0	0	380128	286741	0	1.1737e+06	1.44379e+06	1.37721e+06	0	0	985509	383168	1.33291e+06	1.09912e+06	164037	831324	0	0	0	0	0	0	0	0	0	0	0	160374	281802	114869	0	0	0	0	0	0	1.30628e+06	505523	6.99338e+06	1.45606e+07	1.87283e+07	9.14615e+06
P10155;P10155-3;P10155-5;P10155-4;P10155-2	210999	81193	359127	9.53075e+06	4.54132e+06	5.03738e+06	2.50618e+06	2.46917e+06	5.41599e+06	2.66805e+06	1.215e+06	1.33963e+06	501786	604221	439971	0	345142	1.11142e+06	1.30138e+06	2.06419e+06	692050	1.36405e+06	1.40964e+06	2.22643e+06	0	0	0	0	0	0	0	0	542477	17764.2	1.12572e+06	1.56304e+06	412818	0	77785.2	0	0	83742.1	0	0	0	0	0	0	0
P10243-2;P10243	0	0	0	0	0	0	0	0	0	0	0	0	90664.8	0	0	165427	0	0	0	0	0	0	48901.4	0	0	186038	116039	0	137844	205612	390330	0	0	0	0	0	0	0	0	0	0	0	181412	0	0	0	0	0	0
P10253	487734	389050	0	839695	1.68323e+06	3.59719e+06	2.71937e+06	1.94001e+06	3.42819e+06	0	0	0	0	251119	0	0	0	0	175080	0	0	0	0	1.20034e+06	0	0	0	0	0	0	0	0	0	0	0	0	0	0	0	0	0	0	0	0	891903	0	0	0	0
P10301	3.39525e+06	4396400	2.1444e+06	2.91676e+06	380077	1.56717e+06	266737	220395	2.03486e+06	1.63876e+07	1.24835e+07	1.58156e+07	1.50995e+07	1.2383e+07	1.11307e+07	0	0	2.61947e+07	2.9361e+07	3.22245e+07	6.23626e+06	5.12764e+06	6.98188e+06	1.07227e+07	2.27843e+06	0	0	0	0	0	0	0	0	0	9.84842e+06	9.48461e+06	8.01402e+06	0	0	0	4.39974e+06	1.60225e+06	2.78291e+07	3.40533e+07	4.1226e+07	2.4008e+07	4.51595e+07	6.6536e+07	3.05154e+07
P10319	347782	0	670431	848712	0	749897	277538	231719	512290	531140	2.51647e+06	0	0	0	1.38727e+06	0	0	3.53297e+06	2.45227e+06	2.31081e+06	557333	2.97257e+06	66377.4	669341	836078	0	0	0	0	0	0	0	0	260024	1.09512e+06	1.04984e+06	867706	0	0	0	0	721860	1.27805e+07	1.3217e+07	6.5811e+06	1.15023e+07	4.57144e+07	5.117e+07	1.32143e+07
P10321	1.34888e+06	0	121115	645282	6.39493e+06	92783.2	0	0	1.38695e+06	1.19088e+07	2.57263e+06	2.03918e+07	4.81195e+07	3.75383e+07	1.7554e+07	0	0	8.23871e+06	4.93365e+06	9.86229e+06	3.82977e+07	4.1579e+07	6.47752e+06	4.23964e+06	514572	0	0	0	0	0	0	371010	0	48444.2	7.42256e+06	3.67605e+06	7.51733e+06	0	0	0	576421	782121	1.50615e+06	2.14392e+06	1.4854e+06	3.03439e+07	4.67148e+08	5.47811e+07	5.23989e+07
P10398;P10398-2	0	0	0	100142	0	0	204768	0	76350.8	102849	0	0	0	0	0	0	866625	66435.5	0	349353	0	0	0	0	0	0	30668.5	0	0	0	0	0	0	0	0	0	0	0	0	0	0	0	0	0	0	0	0	0	0
P10412;Q02539;P22492	0	0	0	179632	522145	442704	3.72572e+06	1.65294e+06	2.71028e+06	2.14656e+07	2.45423e+07	2.16143e+07	1.87057e+07	1.65026e+07	1.29591e+07	6.41212e+08	1.17341e+08	1.57403e+07	1.60756e+07	1.8263e+07	1.11382e+07	1.31896e+07	1.75722e+07	9.53396e+06	6.79396e+07	1.48301e+09	1.56743e+09	1.25378e+09	3.0577e+09	4.94977e+09	3.69377e+09	1419900000	5.75871e+08	1.60131e+09	2.19066e+09	2.49443e+09	3.1802e+09	4.16067e+09	5.05301e+09	4.18374e+09	5.18107e+08	6.10852e+08	6.27908e+07	1.03629e+08	1.68067e+08	1.4596e+08	6.12668e+08	5.53114e+08	8.82983e+07
P10515	687476	408150	1.21131e+06	2.97159e+06	1.7781e+06	934089	799951	526433	2.56252e+06	2.44852e+07	3.7481e+07	3.86693e+07	1.92003e+07	2.22616e+07	2.38421e+07	1.9249e+06	1.68432e+06	1.38534e+07	1.0896e+07	1.15799e+07	1.20043e+07	1.11716e+07	1.48978e+07	2.78966e+07	2.13057e+06	0	0	0	0	0	0	4594800	276008	3.10254e+06	1.0201e+07	1.09551e+07	6.74063e+06	410822	567651	808976	2.01106e+07	1.93824e+07	8.34939e+06	1.43529e+07	1.0413e+07	2.54045e+07	4.1456e+06	4.79966e+06	2.83774e+07
P10586-2;P10586	273813	179250	481582	3.80475e+06	2.13237e+06	1.99276e+06	2.82596e+06	2.35297e+06	2.68625e+06	7.09543e+06	7.10887e+06	6.62741e+06	1.63825e+06	1.32219e+06	1.07933e+06	561721	117216	2.29653e+06	2.16497e+06	2.65803e+06	2.7073e+06	2.72691e+06	4.30639e+06	3.14749e+06	1.13228e+06	0	0	67852.3	0	0	0	317360	139246	139178	252780	341598	173746	0	0	0	296207	456289	9.06953e+06	1.55048e+07	9.93452e+06	9.31519e+07	1.0752e+08	1.45493e+08	4.39843e+07
P10588	0	0	0	0	0	0	0	0	0	0	0	0	0	0	0	0	0	0	0	0	0	0	0	0	0	0	291717	133798	0	0	0	0	0	0	0	0	0	0	0	0	0	0	0	0	0	0	0	0	0
P10599;P10599-2	2.34437e+08	173120000	1.96041e+08	1.24836e+08	7.86535e+07	1.12035e+08	1.23768e+08	1.65491e+08	1.98751e+08	2.79991e+06	1.40385e+06	3.25691e+06	2.73956e+06	7.09229e+06	7.32916e+06	7.22556e+06	0	1.07546e+06	0	1.35489e+06	0	0	2.05511e+06	3.18763e+07	8.955e+06	564214	0	0	0	0	0	179710	2.00313e+06	142785	1.14863e+06	1.42412e+06	2.03287e+06	3.45435e+06	1.469e+06	2.49138e+06	3.27752e+06	6.84567e+06	7.52527e+06	4.91574e+06	1.425e+07	3.73328e+06	5.0912e+06	7.07119e+06	3.6432e+06
P10606	4.59513e+07	43442000	4.08503e+07	3.09737e+07	5.5773e+06	4.32564e+06	7.61522e+06	2.09991e+06	8.10124e+07	2.56791e+07	4.12397e+07	4.91838e+07	2.3128e+08	1.69487e+08	1.76093e+08	1.82551e+07	1.57951e+07	2.25418e+08	2.05521e+08	2.32055e+08	7.48049e+06	6.06517e+06	6.75891e+06	2.03923e+08	1.46154e+08	0	0	0	0	0	0	75862000	7.9178e+06	9.29456e+07	2.10983e+07	1.74723e+07	5.07249e+07	3.04699e+06	3.41601e+06	8.50158e+06	5.31365e+07	2.98955e+07	1.59291e+08	1.8714e+08	2.29362e+08	3.22895e+08	1.28829e+08	8.11066e+07	2.27066e+08
P10619-2;P10619	487598	620670	2.1838e+06	3.96017e+06	1.39966e+07	1.09202e+07	7.11157e+06	5.2476e+06	5.11275e+06	2.9733e+06	1.68464e+06	2.3506e+06	4.02753e+06	3.39194e+06	3.68663e+06	0	0	1.07031e+06	947945	1.19011e+06	2.30755e+06	1.23377e+06	2.05779e+06	3.66905e+06	578065	0	0	0	0	0	0	0	193419	0	2.50465e+06	3.00376e+06	1.73272e+06	567147	1.03706e+06	1.33296e+06	1.08126e+06	0	259163	0	0	0	0	0	0
P10620;P10620-2	8.68687e+06	10238000	1.74104e+07	6.42916e+07	1.60614e+07	9.8895e+06	1.06889e+06	0	3.25611e+07	5.33728e+08	2.77324e+08	4.16517e+08	7.22315e+08	6.4644e+08	6.4148e+08	1.89475e+06	6.38775e+07	6.28332e+08	7.85896e+08	5.84177e+08	1.92132e+08	1.97611e+08	2.92335e+08	3.79638e+08	1.0526e+08	3.0272e+07	8.28441e+07	6.74205e+07	4.4718e+07	7.47634e+06	6.75905e+06	39031000	1.43058e+07	1.81824e+07	7.91285e+07	8.49809e+07	6.30628e+07	1.42152e+07	1.00314e+07	2.27395e+07	2.48239e+07	3.86779e+07	5.42492e+07	5.54708e+07	5.81756e+07	1.46183e+08	2.26224e+08	2.23253e+08	2.48339e+08
P10636;P10636-9;P10636-8;P10636-6	0	0	0	152008	325604	468223	415113	943747	94287.7	999336	551505	522927	0	0	0	0	3.46553e+06	84052	82660.6	64837.4	154828	133196	58871.1	37428.1	462387	527763	122672	146763	771887	1.90396e+06	133553	186600	0	0	0	0	0	0	0	0	0	0	5.6428e+06	4.01817e+06	4.31258e+06	209076	0	145625	356761
P10644;P10644-2	2.32779e+06	1138900	2.81373e+06	3.66956e+07	1.08842e+07	1.7465e+07	1.45164e+07	1.2421e+07	1.71402e+07	5.61125e+06	4.4074e+06	3.61801e+06	2.50591e+06	3.27489e+06	2.16063e+06	3.14267e+06	0	1.33997e+06	1.3144e+06	1.49514e+06	4.68863e+06	3.68532e+06	7.52693e+06	1.2944e+07	2.79025e+06	232460	1.43145e+06	466462	159688	141914	152323	239630	0	365497	229897	733520	0	0	0	0	518683	702728	179485	1.20273e+06	240566	0	0	185963	0
P10646;P10646-2	0	0	0	1.12089e+06	0	0	0	0	1.05465e+06	1.03709e+06	3.73208e+06	4.187e+06	3.3578e+06	3.84219e+06	3.23671e+06	7.48205e+06	330929	1.98496e+06	70878.3	7.32347e+06	0	1.58084e+06	4.42798e+06	4.29589e+06	9.4846e+06	0	0	0	0	0	0	515510	0	385957	0	0	0	0	0	0	1.65326e+06	4.75376e+06	835316	7.36448e+06	4.96036e+06	2.46233e+07	3.35286e+07	3.29434e+07	2.20385e+07
P10696	0	0	0	0	0	0	0	0	0	1.53162e+06	1.46923e+06	989140	0	128951	0	0	0	1.88729e+06	4.02449e+06	1.86272e+06	0	0	111244	0	0	0	0	0	0	0	0	0	0	0	121023	136851	0	0	0	0	0	0	0	0	307733	0	1.5299e+06	324599	2.34674e+06
P10768	8.09009e+06	6308400	6.81326e+06	3.24935e+07	2.37522e+07	3.92725e+07	1.45403e+07	2.20056e+07	1.62763e+07	0	0	0	0	0	0	0	0	0	0	0	0	0	0	1.24725e+06	0	0	0	0	0	0	0	0	0	0	0	0	0	0	0	0	0	0	0	0	0	0	0	0	0
P10809;P10809-2	2.63842e+08	191560000	2.34138e+08	1.51084e+08	4.20491e+08	3.48378e+08	5.53114e+08	3.15288e+08	4.20288e+08	2.59058e+07	2.19888e+07	2.00533e+07	6.16607e+07	4.69559e+07	4.75057e+07	1.53025e+06	1.1789e+07	4.29099e+07	3.64966e+07	4.16432e+07	2.39124e+07	1.11977e+07	1.74794e+07	3.75273e+08	1.95305e+07	1.0603e+06	1.29465e+06	946615	636798	121477	112151	2733300	1.90842e+07	4.24266e+06	2.44223e+07	2.33524e+07	2.69958e+07	5.67585e+06	2.36783e+06	3.39774e+06	1.24626e+07	8.10001e+06	5.51319e+08	4.46091e+08	4.81252e+08	1.84786e+08	4.66209e+07	5.13884e+07	2.15372e+08
P10909-4;P10909;P10909-5;P10909-2;P10909-3	1.47509e+06	391780	1.39734e+06	349493	1.2478e+06	941576	1.45732e+06	818013	1.6621e+06	1.80472e+06	2.27653e+06	1.05181e+06	0	0	244144	0	220441	1.90416e+06	3.30349e+06	2.11741e+06	0	0	379405	1.29044e+06	403127	0	0	0	0	0	0	61170	0	0	0	94612.5	0	0	0	0	0	0	1.75481e+06	1.11528e+06	2.64764e+06	729382	2.21114e+06	2.37921e+06	1.36552e+06
P11021	2.04311e+08	204100000	2.50485e+08	3.11106e+08	4.16413e+08	3.1854e+08	5.51294e+08	3.41514e+08	4.68506e+08	1.73089e+08	1.79128e+08	1.79353e+08	1.53883e+08	1.27992e+08	1.40691e+08	7.67726e+07	4.47414e+07	9.50436e+07	9.92776e+07	1.13508e+08	1.00568e+08	9.60278e+07	1.37259e+08	3.54791e+08	1.31801e+08	1.39063e+07	1.60942e+07	1.33393e+07	4.46507e+06	7.82906e+06	1.02339e+07	26289000	2.07411e+07	2.4758e+07	5.82716e+07	4.09396e+07	4.97044e+07	2.76768e+07	2.74172e+07	1.93223e+07	7.01231e+07	6.29472e+07	4.33277e+08	3.54484e+08	3.32772e+08	6.63219e+07	5.88687e+07	9.03494e+07	8.04993e+07
P11047;Q9Y6N6	534835	315280	457896	682305	1.32383e+06	851574	1.20325e+06	1.09281e+06	376833	2.44255e+06	3.03254e+06	1.39213e+06	550503	282961	480859	1.19249e+06	165603	5.8168e+06	9.74918e+06	7.18772e+06	586906	219098	393358	293858	611314	72363.5	21097.8	252162	0	247275	0	78842	99289.4	112081	557477	421521	228906	0	0	0	198187	243031	312135	195509	77839.3	332541	598967	785854	644222
P11117;P11117-2	939859	535280	1.33563e+06	445775	1.35776e+06	398452	2.43268e+06	985405	2.10051e+06	607554	0	239064	0	0	0	0	0	0	0	0	917853	727257	2.20784e+06	1.19602e+06	0	0	0	0	0	0	0	0	0	0	0	0	0	0	0	0	0	0	335138	0	415491	141962	0	0	174728
P11137-2;P11137-4;P11137-3;P11137	0	0	0	0	0	0	0	0	0	0	176057	0	0	0	0	0	1.80998e+06	0	0	0	0	0	0	0	0	0	0	0	0	0	0	0	0	0	0	0	0	0	0	0	0	0	0	0	0	0	0	0	0
P11142;P11142-2	1.81516e+08	185210000	1.75599e+08	4.55507e+08	3.66123e+08	3.82072e+08	5.59779e+08	4.10435e+08	3.4834e+08	2.00625e+08	2.1336e+08	1.85055e+08	2.64864e+08	2.10562e+08	2.04884e+08	1.42639e+08	9.83736e+07	1.35631e+08	1.50972e+08	1.30079e+08	1.84012e+08	1.81719e+08	2.14914e+08	2.92843e+08	2.6389e+08	5.49416e+07	6.26682e+07	7.26549e+07	3.40027e+07	4.27669e+07	4.88212e+07	77509000	9.02371e+07	7.5463e+07	1.33107e+08	1.41553e+08	9.88162e+07	1.21094e+08	1.11527e+08	1.06113e+08	1.77274e+08	2.06291e+08	9.36124e+07	1.20331e+08	1.04405e+08	6.44423e+07	5.93702e+07	7.80074e+07	5.28846e+07
P11166	2.11744e+06	2767500	2.09936e+06	2.62959e+07	1.87575e+06	2.68595e+06	3.67986e+06	555241	1.63535e+07	5.05842e+07	3.17466e+07	4.33949e+07	5.22161e+07	5.09256e+07	4.54623e+07	7.17314e+06	9.21532e+06	2.5519e+07	4.15256e+07	3.85171e+07	5.9866e+07	4.93341e+07	6.70929e+07	2.94523e+07	5.51407e+07	4.97599e+06	3.96749e+06	599218	2.22797e+06	8.10245e+06	7.95483e+06	5672900	565667	5.72436e+06	1.4681e+07	1.18181e+07	6.02569e+06	1.30236e+06	1.19037e+06	988603	2.84988e+07	2.71392e+07	1.75158e+08	3.84544e+08	2.52095e+08	6.03859e+08	7.55396e+08	8.16308e+08	4.20443e+08
P11169;Q8TDB8-4;Q8TDB8-2;Q8TDB8;Q8TDB8-5;Q8TDB8-3	0	0	0	0	0	0	0	0	0	0	186163	0	186822	208737	0	0	0	240291	0	0	0	0	255054	0	0	0	0	0	0	0	0	0	0	0	0	0	0	0	0	0	0	0	0	245673	139366	0	1.56196e+07	1.25512e+07	6.84798e+06
P11171;P11171-2;P11171-4;P11171-3;P11171-5;P11171-6;P11171-7	49273	41814	0	242836	57829.9	60548.2	529267	84343.5	4.97157e+06	336171	379736	279620	951936	838130	1.12541e+06	0	0	2.18377e+06	2.82142e+06	1.39353e+06	84114.7	57633.2	133170	1.04037e+06	497155	0	0	0	0	0	0	129750	0	0	527805	770224	330539	0	0	0	457684	344852	0	185485	174444	60484.9	71738.7	137407	55236.2
P11172;P11172-3;P11172-2;P11172-4	1.35e+06	732930	1.48324e+06	3.00467e+06	3.28852e+06	3.66099e+06	2.1706e+06	2.58411e+06	1.03602e+06	0	0	0	0	0	0	0	0	68277.1	0	150018	0	0	0	112233	0	69890.9	0	0	0	0	0	0	0	0	0	0	0	0	0	0	0	0	1.64534e+06	1.74274e+06	1.64981e+06	77157.6	0	0	73971.1
P11177-2;P11177;P11177-3	3.16324e+06	1833400	2.04223e+06	5.47016e+06	2.0143e+06	1.26817e+06	248160	0	4.53802e+06	2.85931e+07	4.13198e+07	4.33568e+07	2.68212e+07	2.72527e+07	2.43631e+07	1.37332e+06	0	1.52022e+07	1.28287e+07	1.34044e+07	6.87422e+06	9.23495e+06	1.24166e+07	2.11532e+07	2.71225e+06	0	0	0	0	0	0	5254100	106240	4.02255e+06	1.72793e+07	2.82662e+07	8.83071e+06	0	389864	0	2.18088e+07	1.69991e+07	1.14759e+07	1.83864e+07	1.69052e+07	2.26854e+06	491189	857316	3.74201e+06
P11182	59399.5	0	0	407580	158144	0	0	0	0	2.50311e+06	4.70856e+06	3.31066e+06	1.03302e+06	2.04305e+06	2.35688e+06	0	0	2.10882e+06	1.27775e+06	1.49514e+06	385302	0	508039	3.69951e+06	599553	0	0	0	0	0	0	479890	0	211131	627221	1.28501e+06	759111	0	249918	0	685592	560821	777091	3.35841e+06	2.01092e+06	0	0	0	0
P11216	784894	2197500	1.17772e+06	8.80212e+06	8.63094e+06	1.04878e+07	4.51865e+06	2.03416e+06	4.52414e+06	0	50287.9	0	239451	41755.9	514968	0	304928	53994.8	66226.9	43554.4	2.45926e+06	6.31715e+06	3.09236e+06	1.02077e+06	816497	0	0	0	0	0	0	0	0	0	0	0	0	0	0	0	0	0	0	0	0	0	0	0	0
P11233	0	0	0	0	998290	699841	2.64374e+06	1.35878e+06	3.63874e+06	0	0	0	1.469e+06	2.34648e+06	0	1.71205e+06	4.71316e+06	1.53061e+06	2.1139e+06	0	0	0	1.7386e+06	5.37041e+06	7.53876e+06	0	0	0	0	0	0	466920	188846	567545	1.22267e+06	569600	412325	0	0	0	4.20023e+06	4.10357e+06	3.53459e+06	6.06105e+06	4.32399e+06	6.97737e+06	1.03746e+07	2.49349e+07	4.28802e+06
P11234;P11234-2;P11234-3	0	0	0	5.86169e+06	1.00455e+06	0	1.94002e+06	1.34868e+06	4.49883e+06	1.15232e+07	5.64825e+06	5.82982e+06	2.39399e+07	1.62235e+07	2.11919e+07	4.88032e+06	0	1.46588e+07	1.04765e+07	1.00384e+07	1.39993e+07	1.26395e+07	1.76197e+07	3.2335e+07	1.16072e+07	0	0	0	0	0	224587	3339300	0	3.09092e+06	1.40012e+06	1.4051e+06	867086	0	0	0	5.23444e+06	3.55456e+06	9.08503e+06	1.25479e+07	1.17104e+07	1.19244e+06	6.53434e+06	2.29144e+07	2.78858e+06
P11274-2;P11274	0	0	0	123895	31945	0	43513.2	192790	0	0	0	0	0	0	0	0	0	0	0	0	0	0	0	0	0	0	0	0	0	0	0	0	0	0	0	0	0	0	0	0	0	0	0	0	0	0	0	0	0
P11279;P11279-2	8.16702e+06	8043800	7.83708e+06	9.05683e+06	1.38286e+07	1.50521e+07	1.61635e+07	8.36365e+06	1.73591e+07	1.87105e+06	2.13685e+06	1.68083e+06	3.0194e+06	2.30337e+06	2.45831e+06	2.51428e+06	330338	783426	1.17749e+06	1.30771e+06	5.27339e+06	3.519e+06	5.30301e+06	7.80762e+06	2.13361e+06	0	0	0	0	0	0	101180	1.04409e+06	0	0	0	0	0	120818	0	612898	0	5.43999e+06	8.526e+06	2.26407e+06	2.28144e+06	9.22853e+06	1.29921e+07	2.86242e+06
P11310;P11310-2	4.41478e+06	2779500	2.75651e+06	1.12714e+07	3.029e+07	2.37366e+07	1.63923e+07	1.47651e+07	1.13745e+07	206565	298155	144941	0	2.81605e+06	0	0	8.53976e+06	132816	0	2.97092e+06	834010	582142	600072	2.22923e+06	163797	0	0	0	0	0	0	0	0	0	0	0	0	0	0	0	0	0	1.56805e+07	6.66876e+06	1.24738e+07	3.43129e+06	261716	0	3.44832e+06
P11387	0	0	0	0	0	0	0	0	0	973024	1.01835e+06	1.24884e+06	3.47391e+06	2.15243e+06	2.83473e+06	1.15397e+07	6.08611e+06	777095	467555	707752	3.05461e+06	3.55456e+06	2.44448e+06	338534	5.24815e+06	4.12083e+07	8.13376e+07	7.28761e+07	4.69253e+07	7.69501e+07	9.46043e+07	43875000	3.76565e+07	3.37331e+07	5.53141e+07	5.85451e+07	3.76869e+07	1.24317e+08	1.48775e+08	9.55599e+07	1.79439e+07	2.86365e+07	0	0	0	0	0	0	0
P11388;P11388-2;P11388-3;P11388-4	0	0	0	23388.2	0	0	0	0	0	2.10377e+06	1.66163e+06	1.8799e+06	4.67935e+06	7.05762e+06	7.64756e+06	2.91218e+06	3.43842e+06	1.26663e+06	812739	1.54473e+06	1.02778e+07	1.26801e+07	1.25547e+07	2.27872e+06	3.56339e+06	9.29199e+07	6.86866e+07	7.53985e+07	3.63281e+07	5.71756e+07	4.75797e+07	20377000	2.29748e+07	1.75525e+07	3.49203e+07	3.18477e+07	2.56645e+07	8.83909e+07	9.8533e+07	6.85875e+07	6.31475e+06	1.21715e+07	0	0	0	0	0	0	0
P11413;P11413-2;P11413-3	3.10098e+07	23017000	2.9499e+07	1.32252e+08	5.97643e+07	7.39003e+07	6.92037e+07	6.14277e+07	4.64058e+07	928783	1.08211e+06	1.37852e+06	1.81487e+06	924926	2.5927e+06	0	843967	764993	2.05707e+06	1.58532e+06	993228	1.26682e+06	1.70877e+06	5.06814e+06	6.25112e+06	118639	427975	708434	226909	0	146134	20712	0	92980.5	0	0	0	0	0	0	231219	425483	1.11756e+07	1.22968e+07	1.07084e+07	0	184304	715957	425008
P11441	2.98537e+06	3074500	4.6083e+06	4.40557e+06	8.1559e+06	6.23471e+06	6.28271e+06	6.73271e+06	4.80536e+06	0	0	0	0	0	0	0	0	0	0	0	0	0	0	429636	0	0	0	0	0	0	0	0	588686	0	0	0	0	0	0	0	0	0	1.711e+07	1.39967e+07	8.83473e+06	2.55782e+06	2.30713e+06	3.90068e+06	4.5818e+06
P11474;P11474-2;O95718-3;O95718-2;O95718	0	0	0	0	0	0	0	0	0	0	0	0	0	0	0	0	0	0	0	0	0	0	0	0	0	303798	427388	115926	281209	393989	107552	0	382828	0	0	0	0	0	0	0	0	0	0	0	0	0	0	0	0
P11498;P11498-2	120202	0	0	3.24613e+06	1.87904e+06	2.6888e+06	2.37005e+06	1.00054e+06	3.05085e+06	0	0	0	0	0	0	0	0	0	0	0	0	0	0	2.55753e+06	0	0	0	0	0	0	0	0	0	0	0	0	0	0	0	0	0	0	1.15577e+06	2.05726e+06	1.29302e+06	799834	107658	66535	1.20361e+06
P11586	3.43823e+06	2731000	3.95646e+06	3.10497e+07	1.61873e+07	1.75684e+07	3.66285e+07	3.3817e+07	1.51949e+07	3.05588e+07	3.2078e+07	2.97007e+07	5.96436e+07	7.36773e+07	7.33627e+07	2.37149e+07	4.71629e+07	2.90734e+07	3.02409e+07	4.4264e+07	1.01573e+08	1.09777e+08	9.59167e+07	6.52757e+07	5.80941e+07	8.44477e+06	1.36618e+07	1.03998e+07	6.34868e+06	4.19582e+06	6.40092e+06	1147600	2.83226e+06	3.20951e+06	1.81498e+06	2.33997e+06	1.1759e+06	156561	365346	201701	1.318e+07	4.52074e+06	1.73059e+07	2.04847e+07	1.34574e+07	306107	130070	105684	171382
P11717	289604	212990	240227	2.32338e+06	302742	418167	313155	170556	3.65347e+06	8.69454e+06	9.77354e+06	7.2254e+06	3.39865e+06	3.33476e+06	3.63365e+06	3.65386e+06	129267	1.72124e+06	1.28854e+06	1.52517e+06	1.15307e+07	9.87445e+06	1.25774e+07	4.74475e+06	6.67667e+06	0	0	0	0	0	0	512770	56988.1	235660	491006	554337	138184	0	42878.9	25139.2	1.67377e+06	1.12169e+06	320143	369897	382706	38490.5	123228	703249	76584.1
P11766	2.56511e+06	1084200	1.54888e+06	3.26946e+07	1.0954e+07	1.23979e+07	6.86317e+06	7.83468e+06	1.338e+07	127433	0	0	0	0	0	0	0	0	621708	770718	0	0	0	437385	0	0	0	0	0	0	0	0	0	0	0	0	0	0	0	0	0	0	0	128950	0	0	0	0	619526
P11802;P11802-2	564488	109990	513206	397166	1.25037e+06	1.43851e+06	498637	1.05987e+06	540211	0	0	0	0	0	0	0	0	0	0	0	0	0	0	0	0	0	0	0	0	0	0	0	0	0	0	0	0	0	0	0	0	0	0	0	0	0	0	0	0
P11908;P11908-2	1.75729e+06	1031700	1.97096e+06	4.57479e+06	2.45896e+06	1.99047e+06	1.17337e+06	1.81572e+06	1.49775e+06	0	0	0	0	383658	0	0	0	0	184604	478760	0	0	116351	770667	0	0	0	0	0	0	0	0	0	0	0	0	0	0	0	0	0	0	743765	385309	0	0	0	0	0
P11940;P11940-2;Q9H361;Q4VXU2;Q4VXU2-2	2.98187e+07	21905000	2.31645e+07	4.58488e+07	2.34472e+07	2.78568e+07	1.83069e+07	1.5359e+07	2.42406e+07	2.95697e+08	2.47177e+08	3.0247e+08	2.20242e+08	2.34307e+08	2.49383e+08	1.43143e+08	1.6094e+08	1.47209e+08	1.34081e+08	1.76273e+08	4.71037e+08	5.2479e+08	4.7592e+08	1.7484e+08	3.12168e+08	5.80808e+06	1.30705e+07	7.6973e+06	2.33179e+06	788857	2.07835e+06	34441000	1.00945e+07	3.83439e+07	3.81952e+07	4.51863e+07	3.47851e+07	1.9523e+07	2.31845e+07	1.75139e+07	8.2875e+07	7.6304e+07	8.47846e+06	6.69924e+06	6.19357e+06	4.28719e+06	2.48671e+06	3.03024e+06	748343
P12004	1.06518e+07	16209000	8.19638e+06	3.75183e+07	4.27297e+07	2.71484e+07	3.35466e+07	2.69164e+07	2.91626e+07	0	0	0	530220	817390	0	0	0	0	0	0	0	0	0	161231	938378	9.76146e+06	1.97787e+07	2.47112e+07	1.41664e+06	3.63634e+06	4.63779e+06	4475000	7.01222e+06	1.62865e+06	7.74989e+06	5.78317e+06	3.54919e+06	3.05295e+07	5.46271e+07	3.12436e+07	5.98202e+06	9.82448e+06	0	0	0	0	0	0	0
P12035	0	0	0	0	0	0	0	0	0	0	0	0	0	0	0	0	0	0	0	0	0	0	0	0	0	0	0	0	0	0	0	0	365252	0	0	0	0	118656	0	30639.8	0	0	0	0	0	0	0	0	0
P12074	0	0	0	2.23412e+07	0	0	0	0	1.71202e+07	1.29795e+06	2.38145e+07	0	1.20319e+08	7.16459e+07	1.05624e+07	0	0	1.18574e+08	1.0297e+08	9.01288e+07	0	0	0	5.92629e+07	6.24562e+07	0	0	0	0	0	0	29749000	0	2.29535e+07	8.35701e+06	0	8.1182e+06	0	0	0	0	0	7.42957e+07	5.96778e+07	1.17635e+07	1.27493e+08	3.19785e+07	2.01393e+07	5.5243e+07
P12081;P12081-4;P12081-2;P12081-3	1.26406e+06	2096400	970685	1.12202e+07	1.0228e+07	1.16566e+07	4.90932e+06	5.77531e+06	6.09813e+06	2.64087e+06	4.19432e+06	2.46304e+06	1.22224e+06	960014	1.26305e+06	334048	184577	0	77947.9	211029	9.62693e+06	9.97646e+06	8.8466e+06	1.30736e+06	1.0929e+06	445518	241364	215869	141144	51912.1	0	0	0	0	0	0	0	0	0	0	89795.5	0	1.58032e+06	1.68451e+06	276413	0	0	132846	78091.1
P12109	169413	173340	335408	289326	492662	692411	1.24111e+06	601640	369667	0	70486.5	0	0	0	41170.2	0	0	84844	29460.5	135522	0	0	0	0	0	0	0	0	0	0	0	0	0	0	0	0	0	0	0	0	0	0	448509	0	0	65953.2	80136.6	69371.1	47283
P12235	0	0	0	598680	0	0	0	0	151677	910051	1.05149e+06	1.02414e+06	5.77688e+06	4.50289e+06	6.47391e+06	0	1.20614e+07	6.45886e+06	6.94934e+06	8.20177e+06	0	0	220028	2.82817e+06	2.37931e+06	298252	86229	0	60901.3	31220.2	0	628480	0	594406	323252	779482	222351	0	0	0	0	213013	306505	1.71831e+06	1.67659e+06	4.76755e+06	1.25141e+06	1.00639e+06	3.42375e+06
P12236	1.45073e+07	26183000	1.90835e+07	1.13165e+08	3.40026e+06	3.16546e+06	4.74435e+06	273758	8.59143e+07	1.40159e+08	1.4962e+08	1.51235e+08	8.61422e+08	6.51234e+08	7.64934e+08	2.4773e+07	1.27057e+09	7.82289e+08	6.68212e+08	7.08289e+08	4.02116e+07	5.03434e+07	6.41332e+07	8.7987e+08	5.55317e+08	8.04905e+07	9.33391e+07	7.27866e+07	2.23127e+07	3.62509e+07	2.31008e+07	286450000	3.97451e+07	1.64889e+08	1.30137e+08	1.45578e+08	7.46185e+07	2.71478e+07	2.33409e+07	1.81963e+07	2.70045e+08	3.38467e+08	2.25137e+08	4.05882e+08	4.57354e+08	1.0364e+09	3.81291e+08	2.38216e+08	7.17053e+08
P12259	0	0	0	0	0	0	0	0	0	0	0	0	24624.9	20604.5	0	0	28238.1	31317.1	71294	77145.7	0	0	0	137038	38687.4	30602	41662.7	0	27743.9	2360.44	0	0	0	4950.27	0	0	0	0	0	0	0	0	90866.4	344655	199843	12958.9	34033.6	46665.9	27820.5
P12268	2.27286e+07	18927000	2.45965e+07	6.90082e+07	6.22725e+07	5.38571e+07	3.61582e+07	3.72779e+07	2.69054e+07	7.23019e+06	5.31586e+06	8.43253e+06	1.72416e+07	1.26565e+07	1.96922e+07	2.39652e+06	0	3.38886e+06	2.60322e+06	4.38252e+06	2.22819e+07	1.69358e+07	1.6887e+07	4.07298e+07	3.69167e+07	0	518407	586790	0	0	0	490950	1.65564e+06	153904	0	238660	241202	3.96581e+06	3.36277e+06	3.17244e+06	481883	618525	4.85247e+06	1.6481e+06	1.34874e+06	0	296812	405772	104891
P12270	735886	1026700	914778	2.1963e+06	1.15121e+06	1.60309e+06	3.01834e+06	2.85125e+06	3.80595e+06	71253.1	204085	0	174402	12003.7	131969	160315	0	17440.6	21807.8	139911	74265.3	0	0	101386	215031	5.77404e+06	4.52354e+06	4.2476e+06	4.14521e+06	1.22671e+06	1.24071e+06	11666000	1.54784e+07	1.07703e+07	4.71788e+07	4.62009e+07	3.63013e+07	5.04916e+07	5.25475e+07	4.09224e+07	1.03491e+07	8.81466e+06	3.39745e+07	3.23488e+07	1.59865e+07	274268	149923	156281	42496.9
P12273	0	212740	0	0	296568	0	0	0	0	0	241419	0	1.65893e+06	0	484292	0	0	0	0	0	0	0	0	2.88711e+06	0	0	0	0	0	0	0	0	1.47136e+07	0	0	0	0	2.81002e+06	2.41758e+06	6.99947e+06	245675	0	0	0	0	1.58993e+06	1.03289e+06	503634	0
P12277	3.82646e+07	34213000	3.51485e+07	3.05764e+08	3.16551e+08	4.78581e+08	8.40129e+07	8.99254e+07	9.67866e+07	0	0	91700.9	7.20369e+06	8.74354e+06	1.05693e+07	614311	155984	0	531675	765678	1.3357e+07	1.51128e+07	1.11285e+07	1.57894e+07	1.85627e+06	0	82942	0	0	624922	355642	0	1.70383e+06	0	0	0	0	1.37266e+06	0	0	0	0	162467	0	0	0	2.455e+06	4.45155e+06	1.85847e+06
P12429	4.06986e+07	37158000	4.33007e+07	8.25326e+07	3.59541e+07	4.73715e+07	4.5385e+07	6.45563e+07	5.65314e+07	0	0	0	65730.7	0	96743	0	0	0	0	0	0	0	0	1.88833e+06	224576	0	0	0	0	0	0	0	76080.9	0	0	0	0	0	0	0	0	660064	2.81779e+06	2.20682e+06	2.80785e+06	372270	449441	801244	139283
P12532;P12532-2	0	0	0	0	332858	364211	0	0	0	709849	252711	475910	0	106684	0	570734	3.05289e+06	486832	428631	1.45804e+06	0	102541	0	7.05976e+06	710480	0	0	0	0	0	0	0	0	77984.7	0	0	0	0	0	0	1.40626e+06	0	0	0	0	187018	0	0	0
P12694;P12694-2	102787	183640	158026	2.39562e+06	2.3042e+06	1.63762e+06	1.81928e+06	338551	1.24889e+06	1.38767e+06	2.5409e+06	2.46242e+06	5.02175e+06	5.25586e+06	5.77889e+06	0	0	5.31477e+06	4.5977e+06	4.6227e+06	0	0	0	3.92219e+06	124328	0	0	0	0	0	0	0	0	225589	3.65115e+06	4.96434e+06	3.5428e+06	0	0	0	619521	0	2.67742e+06	3.24653e+06	3.03602e+06	0	0	0	0
P12755	0	0	0	0	0	0	0	0	0	0	0	0	0	0	0	0	0	0	0	0	0	0	0	0	0	75304.2	226408	100954	121431	478156	325417	71558	0	0	0	0	0	0	100936	51238	0	0	0	0	0	0	0	0	0
P12814;P12814-3;P12814-2;P12814-4;P35609-2;P35609;Q08043	6.06278e+06	8555000	1.06223e+07	5.42441e+07	4.55549e+07	4.54721e+07	4.01902e+07	2.19167e+07	3.06258e+07	167703	222514	256036	5.53995e+06	5.08113e+06	4.31909e+06	0	0	3.28861e+06	4.54711e+06	5.61148e+06	296421	97938	384746	1.23208e+07	1.03241e+06	518969	691248	654037	0	250626	58785	1034100	313548	1.17907e+06	5.46253e+06	7.46949e+06	3.21787e+06	510037	465924	400590	4.26754e+06	4.31034e+06	2.09432e+06	4.60704e+06	3.45622e+06	2.04961e+06	2.55366e+06	4.03578e+06	1.02209e+06
P12830;P12830-2	0	0	0	258637	0	41656.4	416059	195468	1.99423e+06	0	173350	0	359596	749700	1.07371e+06	0	0	349266	628367	1.13649e+06	0	0	0	515999	1.32742e+06	0	0	0	0	0	0	175300	0	148612	99817.8	0	0	0	0	0	821659	850210	662214	1.21952e+06	567430	120428	393751	1.87141e+06	0
P12931;P12931-2	0	0	0	278371	0	0	165537	0	630926	0	447957	268014	14714.6	417836	106463	0	72282.5	302232	13886.2	388108	564632	264925	942052	174443	1.00371e+06	0	0	0	0	0	0	0	0	0	0	0	0	0	0	0	209147	190494	0	190394	455229	0	213092	0	0
P12955;P12955-3;P12955-2	7.80529e+06	5434900	5.6183e+06	1.62552e+07	5.67356e+06	9.97777e+06	8.24271e+06	1.12005e+07	7.10927e+06	0	0	0	0	0	0	0	0	0	0	0	0	100397	0	0	0	0	0	0	0	0	0	0	0	0	0	0	0	0	0	0	0	0	0	0	0	0	0	0	0
P12956;P12956-2	1.2503e+07	15607000	1.79825e+07	6.18628e+07	3.5091e+07	4.62938e+07	5.02159e+07	4.81854e+07	4.31889e+07	1.84357e+08	1.79746e+08	1.76958e+08	9.15556e+07	1.08197e+08	1.25249e+08	1.33918e+08	2.12337e+07	8.47152e+07	7.48274e+07	1.00612e+08	2.51213e+08	2.48018e+08	2.83097e+08	5.73898e+07	1.53121e+08	5.09135e+07	5.95651e+07	4.97621e+07	3.76608e+07	2.9696e+07	4.51041e+07	24613000	7.05795e+07	2.67659e+07	1.0372e+08	1.2015e+08	7.4145e+07	1.18409e+08	1.45741e+08	1.12782e+08	1.01123e+08	1.11898e+08	5.70049e+07	4.73525e+07	2.55337e+07	1.91628e+06	719791	1.59044e+06	807217
P13010	2.66053e+06	2667400	4.01008e+06	3.60042e+07	2.72085e+07	2.72193e+07	3.54137e+07	2.50071e+07	3.4116e+07	1.63308e+08	1.38267e+08	1.53772e+08	6.07115e+07	8.01693e+07	8.65417e+07	7.714e+07	1.12198e+07	6.35764e+07	5.87908e+07	7.58689e+07	2.12828e+08	2.38891e+08	2.14213e+08	3.85835e+07	1.1181e+08	3.02626e+07	5.39342e+07	5.4898e+07	1.56655e+07	1.382e+07	1.76883e+07	22218000	6.22029e+07	1.40144e+07	8.00604e+07	8.79466e+07	4.32251e+07	8.58819e+07	9.93811e+07	9.03044e+07	7.60115e+07	8.80443e+07	2.27042e+07	2.52066e+07	1.04403e+07	584335	252014	679733	162331
P13051	0	0	0	0	1.83477e+06	1.45041e+06	1.13128e+06	1.61926e+06	0	461272	0	0	624388	0	451100	0	4.32256e+06	0	0	0	497604	366909	532109	501411	4.01317e+06	2.08008e+06	2.93674e+06	1.59075e+06	1.99074e+06	1.82037e+06	2.49215e+06	0	0	0	0	0	0	0	0	0	0	583893	1.11314e+07	8.4752e+06	1.52155e+07	809791	0	311912	907124
P13073	4.60528e+07	34280000	3.59552e+07	2.71998e+07	9.51445e+06	7.69339e+06	1.17708e+07	5.5793e+06	6.50822e+07	3.10129e+07	4.37729e+07	3.59511e+07	2.1243e+08	1.68336e+08	1.61737e+08	0	5.04462e+06	1.73083e+08	1.4315e+08	1.95001e+08	6.73635e+06	6.40221e+06	8.25344e+06	1.60975e+08	1.19154e+08	0	0	0	0	0	0	45134000	6.98082e+06	5.26903e+07	3.225e+07	3.46714e+07	3.41897e+07	3.46434e+06	4.10952e+06	3.94149e+06	3.96191e+07	3.92217e+07	1.2223e+08	8.79167e+07	2.66674e+08	4.09282e+08	1.24615e+08	9.3472e+07	3.06335e+08
P13196	0	0	0	200612	542379	139169	101268	103932	0	0	0	0	111841	262875	256872	0	0	0	0	0	0	0	0	125542	178396	0	0	0	0	0	0	0	0	0	0	0	0	0	0	0	0	208567	274276	2.32544e+06	1.00006e+06	127105	0	0	0
P13473-2;P13473;P13473-3	3.93158e+06	868040	345633	5.10906e+06	7.10504e+06	8.36882e+06	3.56996e+06	198952	6.13203e+06	3.30362e+06	530319	1.14189e+06	576357	136139	410637	0	0	229227	559401	569938	1.05194e+06	986049	948857	4.02128e+06	0	0	0	0	0	0	0	0	334349	0	0	0	0	0	0	0	309023	111673	295654	220054	2.69292e+06	972257	1.34645e+06	1.07279e+06	2.64657e+06
P13489	1.44599e+07	14698000	1.65652e+07	2.5259e+07	1.91205e+07	3.16434e+07	3.0961e+07	3.10441e+07	2.99636e+07	357789	246275	259183	2.46894e+06	587281	4.5191e+06	0	0	1.7533e+06	475954	2.38379e+06	490597	84156.6	539285	3.54488e+06	874594	749638	1.03411e+06	1.05978e+06	0	0	91506	0	66566.1	0	0	0	0	0	0	0	0	0	0	0	146571	0	0	0	0
P13501	0	0	0	0	0	0	0	0	0	1.35086e+06	3.54323e+06	1.11325e+06	0	0	0	0	0	4.33468e+06	5.14478e+06	0	0	0	0	0	0	0	0	0	0	0	0	0	0	0	0	2.25347e+06	0	0	0	0	0	0	0	0	0	0	2.5677e+06	1.00877e+06	0
P13533	0	0	0	0	0	0	0	0	0	0	0	0	0	0	0	0	0	0	0	0	0	0	0	0	0	0	0	0	0	0	0	0	286792	12698.1	12959.7	0	0	0	0	0	0	0	0	0	0	0	0	0	136006
P13637;P13637-2;P13637-3	0	0	0	415092	138194	83414.4	0	0	156483	413022	230532	409048	362842	486002	206453	0	0	48038.6	0	130469	1.07439e+06	575377	1.18227e+06	0	0	0	0	0	0	0	0	0	0	0	0	77642.2	0	0	0	0	0	0	4.98358e+06	1.20764e+07	8.93993e+06	9.51772e+06	2.4712e+07	3.2144e+07	1.27081e+07
P13639	6.88672e+07	87392000	7.79016e+07	2.92538e+08	1.82422e+08	2.77484e+08	2.20482e+08	1.90743e+08	8.71258e+07	7.35563e+07	8.79411e+07	1.07479e+08	5.78579e+07	7.45155e+07	9.90923e+07	3.87297e+07	1.07409e+08	5.3716e+07	4.94444e+07	7.85099e+07	1.82941e+08	1.96787e+08	1.54532e+08	1.17058e+08	3.54562e+08	8.36771e+06	7.78119e+06	8.27604e+06	4.00953e+06	5.16093e+06	2.45261e+06	3096800	9.65916e+06	3.49066e+06	1.36698e+07	1.38695e+07	7.96174e+06	4.74053e+06	3.52371e+06	2.83186e+06	1.32686e+07	3.18373e+07	3.89778e+08	3.61106e+08	3.13197e+08	2.22215e+07	1.0272e+07	2.10413e+07	1.4694e+07
P13645;Q7Z3Y7	1.88227e+08	44790000	4.7206e+07	242425	2.97978e+08	1.59723e+08	4.02185e+07	7.08938e+07	4.71181e+07	6.22998e+07	2.02595e+08	1.97094e+08	2.27389e+08	1.21714e+08	2.48012e+08	1.07131e+06	1.69273e+07	1.18449e+08	8.02619e+07	7.70852e+07	1.03817e+08	6.25451e+07	8.17165e+07	4.77427e+08	2.87546e+07	3.34207e+06	5.90564e+06	1.05036e+07	2.3106e+07	1.13511e+07	599560	6853100	1.18341e+09	247395	8.82579e+07	1.03729e+08	1.55699e+08	7.60232e+08	4.73e+08	7.74556e+08	1.79186e+08	3.36743e+08	1.80217e+07	1.18367e+07	1.94619e+07	3.39111e+08	2.92719e+08	2.2435e+08	2.09383e+08
P13646;P13646-3;P13646-2	0	0	0	0	451286	183633	0	0	1.23879e+06	0	0	264849	528039	159998	301589	0	0	395953	0	0	0	0	0	0	0	641750	165242	0	0	0	0	810170	3.09897e+06	1.0721e+06	0	778372	365337	1.4633e+06	175498	3.56741e+06	2.08672e+06	1.60957e+06	2.58507e+06	0	1.89095e+06	1.06503e+06	716939	316737	229983
P13647	4.45877e+06	1318300	1.93475e+06	0	1.39459e+07	5.23246e+06	2.89851e+06	2.85633e+06	821438	1.35917e+06	6.39209e+06	2.57132e+07	7.75199e+06	3.34243e+06	9.40593e+06	0	0	2.50626e+06	5.99786e+06	2.90197e+06	1.65133e+06	1.11947e+06	687741	8.1952e+06	165984	0	0	0	490145	280554	0	1040800	3.11159e+07	0	2.64708e+06	3.4294e+06	5.78771e+06	2.65525e+07	2.00986e+07	4.22034e+07	9.70263e+06	1.85092e+07	263889	589985	178263	8.0752e+06	8.47698e+06	3.82693e+06	9.88635e+06
P13667	1.55032e+07	16293000	1.50752e+07	6.77459e+07	8.85494e+07	7.92747e+07	8.14841e+07	4.96333e+07	7.45513e+07	1.85268e+06	2.26852e+06	1.21225e+06	1.00855e+06	982459	940593	0	0	428664	506572	840270	953567	1.02185e+06	1.43933e+06	5.55598e+06	834559	39153.2	84248.9	0	0	0	0	0	137352	0	0	0	0	0	0	0	0	193456	5.4232e+07	5.30916e+07	2.86753e+07	0	0	0	0
P13674	1.19537e+07	7507100	1.09786e+07	1.08347e+07	2.53532e+07	2.3988e+07	2.34386e+07	1.17301e+07	1.36666e+07	6.6017e+06	7.33056e+06	5.82098e+06	849811	566327	825260	0	0	1.0791e+06	1.81655e+06	1.94638e+06	2.37405e+06	2.06117e+06	4.16349e+06	1.2301e+06	481161	0	0	0	0	0	0	0	43959.9	0	1.45542e+06	2.0465e+06	1.34737e+06	896117	1.14354e+06	651590	1.30014e+06	267391	7.7876e+06	2.853e+06	2.30406e+06	0	0	140810	0
P13688-2;P13688-8;P13688-10;P13688;P13688-3;P13688-4;P13688-11;P13688-9;P13688-6;P13688-5;P13688-7;P31997;P06731-2;P06731	0	0	0	0	0	0	0	0	0	0	0	0	0	0	0	0	0	0	0	0	0	0	0	0	0	0	0	0	0	0	0	0	0	0	0	0	0	0	0	0	0	0	0	0	0	0	3.22499e+06	3.43077e+06	712908
P13693;P13693-2;Q56UQ5;Q9HAU6	3.2193e+07	20811000	2.01354e+07	1.1822e+07	6.25572e+07	3.94832e+07	6.41696e+07	4.5004e+07	3.01281e+07	3.82665e+06	931647	2.3003e+06	4.74806e+06	1.16038e+06	1.78806e+06	0	0	3.32546e+06	901450	1.11747e+06	3.02682e+06	5.18861e+06	6.02897e+06	1.93419e+07	1.54892e+06	2.90092e+06	0	0	0	0	0	0	364313	0	0	0	0	0	0	0	0	1.61023e+06	4.04235e+06	1.97278e+06	1.95088e+06	2.89077e+06	1.25667e+06	1.27717e+06	1.40131e+06
P13716;P13716-2	321084	551950	1.46526e+06	1.84033e+06	197813	939955	1.45547e+06	2.37434e+06	2.52376e+06	0	0	0	0	0	0	0	0	0	0	0	0	0	0	0	0	0	0	0	0	0	0	0	0	0	0	0	0	0	0	0	0	0	29249	0	0	0	0	0	0
P13726;P13726-2	0	898750	0	0	0	0	0	0	0	102361	0	0	0	0	0	0	0	0	0	0	0	0	0	0	0	0	0	0	0	0	0	0	0	0	0	0	0	0	0	0	0	0	1.34673e+07	1.53096e+07	6.31678e+06	2.95772e+06	4.8601e+06	5.67772e+06	453303
P13747	0	0	0	0	0	0	0	0	0	1.55254e+06	781865	1.4137e+06	526923	1.0493e+06	0	0	0	2.50626e+06	1.41383e+06	1.55131e+06	0	60718.5	206405	580912	0	0	0	0	0	0	0	0	0	0	422735	0	0	0	0	0	0	0	0	0	0	0	125968	0	760067
P13797;P13797-3;P13797-2	1.59803e+07	15174000	1.97741e+07	3.76277e+07	3.19107e+07	3.72898e+07	1.99533e+07	3.01953e+07	1.67597e+07	66972.5	0	0	1.61644e+06	304021	782428	0	0	0	205242	301930	0	0	87496.9	1.53774e+06	314281	221421	616743	774838	0	0	0	24653	0	34120.5	0	0	0	0	0	0	0	0	2.40369e+06	1.14405e+06	4.0186e+06	4.16531e+06	1.52017e+06	2.15756e+06	1.22575e+06
P13798	905649	681480	190197	5.63353e+06	2.28344e+06	3.01383e+06	3.9682e+06	3.19754e+06	3.00823e+06	0	0	0	0	0	0	0	0	0	0	0	141236	0	64659.7	108134	0	0	0	0	0	0	0	0	0	0	0	0	0	0	0	0	0	0	0	0	0	0	0	0	0
P13804;P13804-2	8.45757e+06	10550000	1.15165e+07	1.03056e+07	4.24491e+07	4.89073e+07	3.0675e+07	1.98302e+07	3.1218e+07	485003	473441	314739	89662.4	0	141707	0	616785	1.29557e+06	680489	1.40468e+06	0	0	152917	8.26488e+06	1.85614e+06	32105	0	34024.1	0	0	0	0	165449	0	0	0	0	0	0	0	0	0	4.53127e+07	3.20417e+07	3.07829e+07	8.62746e+06	1.03125e+06	2.00814e+06	6.9384e+06
P13807;P13807-2	0	0	0	86443.4	0	0	68929.5	0	381310	2.10683e+07	2.36979e+07	1.96696e+07	944932	464125	2.81835e+06	2.94331e+06	0	547664	454562	636587	2.53138e+07	3.84472e+07	4.22377e+07	8.87223e+06	2.55644e+07	0	0	0	0	0	0	0	24450.8	0	0	0	0	0	0	0	167922	0	0	0	0	0	0	0	0
P13861-2;P13861	2.37968e+06	432370	2.233e+06	9.07768e+06	2.85559e+06	5.51738e+06	3.21592e+06	5.13986e+06	7.67169e+06	387650	592539	198014	845306	2.33355e+06	3.67331e+06	2.45837e+06	524569	668715	1.45605e+06	2.83403e+06	450071	347641	594360	4.81886e+06	3.40215e+06	0	0	0	89229.1	0	0	1028300	0	639764	6.71915e+06	7.77899e+06	3.51046e+06	0	172887	121943	2.28497e+06	955847	585432	1.0933e+06	213125	0	0	0	0
P13984	3.76713e+06	4412100	1.87189e+06	8.21268e+06	2.6441e+06	3.14786e+06	1.35715e+06	2.44695e+06	2.64477e+06	3.78022e+07	2.39949e+07	3.24984e+07	1.76552e+07	1.80795e+07	1.72709e+07	3.33829e+07	1.55185e+07	1.45362e+07	1.45894e+07	1.73148e+07	2.32939e+07	2.29896e+07	2.66326e+07	6.98763e+06	1.57994e+07	654420	376240	195353	1.03827e+06	1.41952e+06	1.11146e+06	2764100	4.99749e+06	3.50546e+06	6.4459e+06	4.54884e+06	3.82232e+06	7.3877e+06	9.08083e+06	7.12551e+06	4.33826e+06	4.34691e+06	1.23317e+07	9.74278e+06	1.14222e+07	2.13607e+06	2.14514e+06	3.28449e+06	2.97673e+06
P13987	6.31385e+07	48950000	3.8082e+07	3.22275e+07	0	0	0	1.47236e+06	5.67202e+07	2.68846e+08	2.48008e+08	2.57203e+08	2.01095e+08	1.69125e+08	1.56774e+08	1.69255e+08	0	3.36986e+08	3.14677e+08	3.53654e+08	1.01964e+08	8.64903e+07	1.12323e+08	1.49619e+08	3.74951e+08	0	0	0	0	0	0	17053000	469375	1.34205e+07	1.07893e+08	9.21054e+07	9.7906e+07	7.44071e+06	7.88057e+06	7.66047e+06	2.36468e+08	2.43338e+08	3.80758e+08	6.20513e+08	1.09982e+09	9.92248e+08	1.6246e+09	1.25472e+09	8.23359e+08
P13994	0	0	0	0	0	0	0	0	0	0	0	0	0	0	0	0	0	0	0	0	0	0	0	0	0	0	164268	178738	0	0	65245.5	98094	0	211614	0	0	0	0	0	0	0	0	0	0	0	0	0	0	0
P13995;P13995-2;Q9H903-3;Q9H903-5	4.41715e+06	3027800	3.03981e+06	4.71917e+06	1.11194e+07	1.18985e+07	9.2103e+06	8.95719e+06	6.78386e+06	2.89852e+06	4.67673e+06	2.91323e+06	6.66716e+06	7.97999e+06	5.93982e+06	874801	84139.6	3.03609e+06	3.64641e+06	3.41686e+06	9.97878e+06	9.23138e+06	8.81499e+06	2.00935e+07	5.13021e+06	2.64605e+06	2.15122e+06	80912	410244	1.2321e+06	615772	592020	732961	1.11115e+06	1.30644e+06	647206	127446	184572	236406	258465	3.30968e+07	1.3877e+07	3.29336e+07	2.73313e+07	1.75321e+07	6.44995e+06	1.35067e+06	1.93185e+06	4.78741e+06
P14174	4.62863e+08	348950000	4.91742e+08	3.08632e+08	3.25775e+08	3.80049e+08	1.99849e+08	3.18273e+08	3.2421e+08	2.07943e+06	3.37384e+06	2.19882e+06	4.70229e+06	3.07736e+06	1.00405e+07	0	1.68036e+06	2.03761e+06	6.15048e+06	6.55342e+06	5.75812e+06	5.18383e+06	4.87556e+06	3.86244e+07	8.29389e+06	4.1753e+06	2.2692e+06	2.83869e+06	2.06017e+06	4.08713e+06	1.56996e+06	0	6.67743e+06	0	0	0	0	2.90582e+06	0	0	1.54397e+06	0	1.66116e+07	1.55813e+07	2.38272e+07	903736	7.62341e+06	8.52775e+06	2.79014e+06
P14209;P14209-3;P14209-2	2.28538e+07	8063800	1.23632e+07	1.17234e+06	7.81594e+06	8.37999e+06	1.00857e+06	215293	255351	1.05976e+06	2.98104e+06	2.00453e+06	0	2.06755e+06	1.39221e+06	0	0	2.51487e+06	2.69325e+06	3.76771e+06	0	0	1.00865e+06	6.96931e+06	0	0	0	0	0	0	0	0	0	0	0	0	0	0	0	0	0	0	2.25568e+08	2.19632e+08	2.1668e+08	2.32472e+08	3.84583e+08	3.3941e+08	2.14923e+08
P14314-2;P14314	4.90102e+07	36474000	4.16472e+07	2.14243e+07	1.0251e+08	1.01253e+08	7.18436e+07	3.92761e+07	4.49897e+07	702261	1.92904e+06	1.20942e+06	785643	1.07373e+06	1.91534e+06	0	0	623058	901581	849073	1.62451e+06	1.57583e+06	1.82761e+06	5.86736e+06	665017	0	0	0	0	0	0	0	376565	0	0	0	0	0	0	0	0	0	4.88972e+07	2.34165e+07	2.35282e+07	4.7297e+06	480754	3.09047e+06	6.51586e+06
[truncated: 5,981 more rows]
[truncated: 10 more columns]
