# Supplementary material for: The Proteogenomics of Prostate Cancer Radioresistance
Source: Cancer Res Commun. 2024 Sep 19;4(9):2463–79. doi: 10.1158/2767-9764.CRC-24-0292 (PMC11411600; doi:10.1158/2767-9764.CRC-24-0292)
Supplement: Supplementary Table 11 — Top target genes used for clinical associations [file crc-24-0292_supplementary_table_11_suppst11.xlsx]

## Sheet: Table S11
Table S11: top target genes used for clinical associations
TKTL1
AC245140.2
MYOF
GRK5
GRAMD1B
AP000793.1
TTC9
DHCR24
ABL1
ARID2
ASXL1
BIRC6
BRD4
CHD2
CLTC
CSF3R
EPS15
ERBB3
FANCD2
FAT4
FLT3
FOXO1
GLI1
HSPG2
KAT6A
MTOR
NBEA
PPP3CA
PTCH1
RBM38
RNF213
SF3B1
ZBTB20
ZNF521
ABI1
ABL2
AJUBA
ARAF
ARHGEF12
BCL10
BCL6
BCL7A
BCL9
BCL9L
BCLAF1
BCOR
BIRC3
BMPR1A
BRCA1
BRCA2
BTG1
CAMTA1
CCND1
CCND3
CDH1
CDKN1B
CHD4
CHEK2
CNOT3
COL1A1
CREBBP
CTNNB1
CUL3
DAZAP1
DDX3X
DDX6
DHX9
DIS3
DNAJB1
DOT1L
EFTUD2
EGR2
EHD2
EIF1AX
EIF3E
ELF4
EML4
EPAS1
EPHA2
ERCC2
ETV5
ETV6
EWSR1
FANCC
FANCF
FAS
FAT1
FBLN1
FBXO11
FGFR1
FGFR4
FOXA1
FOXL2
FOXP1
FUBP1
GNA11
GNAQ
GNAS
GTF2I
HERC2
HIP1
HNRNPA2B1
HOXC13
HSP90AA1
HSP90AB1
ID3
IDH1
IDH2
IFNAR1
IL6ST
IL7R
IRAK1
JAK1
KDM3B
KDM5A
KDM5C
KLF5
KLHL36
KRAS
LATS2
LDB1
LOX
LPP
MALT1
MAP2K4
MAP3K1
MAPK1
MARK2
MB21D2
MDM2
MECOM
MET
MLLT1
MSI2
MYC
MYH9
MYO5A
NCOA1
NCOA2
NF1
NF2
NFKB2
NFKBIA
NOTCH1
NOTCH2
NPM1
NRAS
NRG1
NRP1
NSD1
NSD2
NUMA1
NUP214
NXF1
PABPC1
PARP4
PBRM1
PCDH17
PCMTD1
PDE4DIP
PHF6
PIK3CB
PIM1
PLCB4
PML
POLD1
POLE
POLQ
PRDM2
PSIP1
PTPN6
PTPRK
RANBP2
RARA
RASA1
RBM39
RGL3
RIPK1
RNF43
RNF6
RPL10
RPS6KA3
RXRA
SALL4
SDC4
SETDB1
SFMBT2
SGK1
SIN3A
SMAD2
SMAD4
SMARCA1
SMARCD1
SMC1A
SOX21
SOX9
SRSF2
STAT5B
STAT6
STIL
SUSD2
SUZ12
TBL1XR1
TCF7L2
TCIRG1
TET1
TET2
TFAP4
TGIF1
TNC
TNFAIP3
TOP1
TOP2A
TRAF3
TRIP11
U2AF2
UBE2A
USP44
USP9X
VAV1
ZCRB1
ZEB1
ZNF780A
ZNF814
ZRSR2
ZXDB
ACSL3
ARHGAP5
ASXL2
ATF7IP
ATM
B2M
BAP1
BCORL1
BRD7
CASP8
CD58
CDC73
CDK12
CDKN2A
CLIP1
CRNKL1
CUX1
DDB2
DGCR8
ELL
EP300
ERCC3
EXT2
EZH2
FH
GNA13
HLA-A
HLA-B
IFNGR1
KIF5B
KIFC1
MAP2K1
MAP2K7
MEN1
MGA
MSN
NFE2L2
NIPBL
NKX2-1
NONO
NPEPPS
NT5C3A
PCBP1
PPP2R1A
PTMA
QKI
RAD21
RBFOX2
RBM10
RGPD3
RHOA
RPL22
RPS3A
RRAGC
RRAS2
SPEN
STRN
TAF15
TP53
TRRAP
U2AF1
USP8
XPC
ZFP36L1
ZNF148
