# Supplementary material for: The Proteogenomics of Prostate Cancer Radioresistance
Source: Cancer Res Commun. 2024 Sep 19;4(9):2463–79. doi: 10.1158/2767-9764.CRC-24-0292 (PMC11411600; doi:10.1158/2767-9764.CRC-24-0292)
Supplement: Supplementary Table 12 — Spearman's correlations between POLQ abundance and clinical features in patients [file crc-24-0292_supplementary_table_12_suppst12.xlsx]

## Sheet: Table S12
Table S12: Spearman's correlations between POLQ abundance and clinical features in patients
	Spearman's rho	P-value	P-adjusted value
Age	0.0441686	0.604334	0.776347
Gleason.Grade	0.289293	0.000526883	0.00210753
PSA	-0.0242231	0.776347	0.776347
T.category	0.150525	0.075865	0.15173
