# Supplementary material for: The Proteogenomics of Prostate Cancer Radioresistance
Source: Cancer Res Commun. 2024 Sep 19;4(9):2463–79. doi: 10.1158/2767-9764.CRC-24-0292 (PMC11411600; doi:10.1158/2767-9764.CRC-24-0292)
Supplement: Supplementary Table 13 — Enriched biological processes upon POLQ knockdown [file crc-24-0292_supplementary_table_13_suppst13.xlsx]

## Sheet: Table S13
Table S13: enriched biological processes upon POLQ knockdown
CF												Parental
ID	Description	setSize	enrichmentScore	NES	pvalue	p.adjust	qvalue	rank	leading_edge	core_enrichment		ID	Description	setSize	enrichmentScore	NES	pvalue	p.adjust	qvalue	rank	leading_edge	core_enrichment
GO:0051145	smooth muscle cell differentiation	12	-0.853422	-1.95769	0.000800613	0.0258198	0.0219607	207	tags=25%, list=3%, signal=24%	SOD2/MED28/QKI		GO:2000736	regulation of stem cell differentiation	43	-0.634904	-1.94105	9.67176e-05	0.0162738	0.0155058	839	tags=53%, list=13%, signal=47%	HDAC2/MTCH2/GATAD2A/YTHDF2/HNRNPU/MTA2/CDK6/PWP1/GATAD2B/ZFP36L2/MBD3/HSPA9/LTBP3/CHD4/HDAC1/FGF2/EZH2/RBM24/CHD3/RBBP4/NSUN2/PUS7/TACSTD2
GO:0010453	regulation of cell fate commitment	14	-0.797236	-1.91315	0.00044198	0.0176336	0.0149981	553	tags=64%, list=9%, signal=59%	CHD3/GATAD2A/RBBP4/GATAD2B/HDAC2/MTA1/MTA3/MTA2/CHD4		GO:0042273	ribosomal large subunit biogenesis	67	-0.601748	-1.99917	5.32669e-06	0.00158571	0.00151088	1328	tags=48%, list=21%, signal=38%	PES1/RSL1D1/NIP7/BRIX1/ZNHIT3/SDAD1/RPF2/RPL10A/SURF6/WDR12/MDN1/RSL24D1/WDR74/NSA2/MRPL20/GTPBP4/BOP1/PPAN/DDX18/NHP2/MAK16/EBNA1BP2/MRPL1/NIFK/RPF1/ZNF622/NPM1/RRS1/RPL23A/TMA16/FTSJ3/RPL10
GO:0042659	regulation of cell fate specification	14	-0.797236	-1.91315	0.00044198	0.0176336	0.0149981	553	tags=64%, list=9%, signal=59%	CHD3/GATAD2A/RBBP4/GATAD2B/HDAC2/MTA1/MTA3/MTA2/CHD4		GO:0030490	maturation of SSU-rRNA	48	-0.599409	-1.88743	0.000293838	0.0340467	0.03244	1467	tags=56%, list=23%, signal=43%	ERCC2/TSR3/LSM6/TSR2/IMP3/DDX52/MRPS11/TBL3/UTP3/UTP23/WDR46/RRP36/WDR3/DCAF13/NOP14/FCF1/IMP4/NOB1/NOL11/NGDN/TSR1/UTP6/BYSL/ABT1/MPHOSPH10/KRI1/RRS1
GO:0000470	maturation of LSU-rRNA	27	-0.776745	-2.15261	2.29778e-05	0.00254069	0.00216095	613	tags=56%, list=10%, signal=50%	URB1/NOP2/NSA2/RRP15/RPF2/GTPBP4/PES1/NIFK/RSL1D1/BOP1/DDX18/RPL7L1/MAK16/ZNHIT6/NHP2		GO:0006405	RNA export from nucleus	74	-0.596849	-2.03915	1.30798e-05	0.00361563	0.003445	941	tags=35%, list=15%, signal=30%	PHAX/YTHDC1/POM121C/TPR/CPSF6/RBM8A/NXF1/POLR2D/HNRNPA1/RAE1/SMG5/DDX39B/SRSF3/NCBP2/DHX9/ZC3H11A/DDX39A/THOC3/GLE1/AKAP8L/HNRNPA2B1/NPM1/MAGOHB/NSUN2/SUPT6H/SSB
GO:0045945	positive regulation of transcription by RNA polymerase III	14	-0.76414	-1.83373	0.00126806	0.0355608	0.0302458	1058	tags=64%, list=17%, signal=54%	ZNF143/ICE2/ICE1/BAZ1B/SF3B1/MYBBP1A/DEK/DDX21/SMARCA5		GO:0000380	alternative mRNA splicing, via spliceosome	56	-0.588005	-1.91845	0.000103012	0.0166106	0.0158267	1563	tags=52%, list=25%, signal=39%	SRSF6/SRSF1/ZBTB7A/RBM7/NSRP1/KHDRBS1/HNRNPL/THRAP3/PTBP1/SFPQ/SRSF2/SFSWAP/RBM17/YTHDC1/HNRNPU/SRSF9/HNRNPM/TRA2B/RBM8A/HNRNPA1/DDX5/NCBP2/SCNM1/DHX9/RBMX/RBM24/FMR1/MBNL1/RSRC1
GO:0072337	modified amino acid transport	14	-0.745635	-1.78933	0.00200349	0.0486862	0.0414094	872	tags=57%, list=14%, signal=49%	SLC38A2/SLC25A13/SLC25A20/SLC1A4/SLC25A12/SLC25A32/SLC7A11/SLC19A1		GO:0006406	mRNA export from nucleus	56	-0.575462	-1.87752	0.000222845	0.0316469	0.0301534	663	tags=46%, list=11%, signal=42%	EIF4A3/NUP107/IWS1/POLDIP3/UPF1/NUP214/ALYREF/YTHDC1/TPR/RBM8A/NXF1/POLR2D/RAE1/SMG5/DDX39B/SRSF3/NCBP2/ZC3H11A/DDX39A/THOC3/GLE1/AKAP8L/HNRNPA2B1/MAGOHB/NSUN2/SUPT6H
GO:0050685	positive regulation of mRNA processing	27	-0.699191	-1.93769	0.00122697	0.0350512	0.0298123	1088	tags=63%, list=17%, signal=52%	CDC73/RBM3/RBMX/TRA2A/NCBP2/NCBP1/TRA2B/PAF1/DAZAP1/CIRBP/SF3B4/NUDT21/LEO1/THRAP3/NUP98/NCL/PRPF19		GO:0031123	RNA 3'-end processing	78	-0.559053	-1.92005	6.60293e-05	0.0116151	0.011067	740	tags=24%, list=12%, signal=22%	DKC1/CPSF6/INTS1/RPRD1A/POLR2D/EXOSC6/ZFP36L1/EXOSC5/FBLL1/PAPOLG/NCBP2/EXOSC7/CDK9/LARP7/TRMT10C/EXOSC4/RPRD1B/PAF1/SSB
GO:0001708	cell fate specification	25	-0.697856	-1.92096	0.000202804	0.0109007	0.00927145	895	tags=40%, list=14%, signal=34%	CHD3/NRP1/GATAD2A/RBBP4/GATAD2B/HDAC2/MTA1/MTA3/MTA2/CHD4		GO:0050684	regulation of mRNA processing	105	-0.549751	-1.96494	4.55607e-06	0.00146933	0.00139999	1563	tags=53%, list=25%, signal=41%	SRSF6/ZC3H14/ZBTB7A/IWS1/RBM7/NSRP1/NUP98/PRDX6/PAPOLA/SAFB/KHDRBS1/SLTM/HNRNPL/THRAP3/PTBP1/HNRNPK/SF3B4/C1QBP/SRSF2/SFSWAP/SNW1/RBM42/YTHDC1/HNRNPU/SRSF9/CDK11B/SRSF4/CPSF6/RBM39/TRA2B/RBM8A/SF1/HNRNPA1/ZFP36L1/DDX5/SRSF3/NCL/NCBP2/DHX9/SNRNP70/QKI/CDK9/RBMX/LARP7/RBM24/PRPF19/FMR1/MBNL1/TRA2A/HNRNPA2B1/CLNS1A/NPM1/SON/SRSF7/PAF1/SUPT6H
GO:0016073	snRNA metabolic process	38	-0.668515	-2.00711	0.000163161	0.00942436	0.00801577	1109	tags=55%, list=18%, signal=46%	EXOSC8/CDK7/ZNF143/INTS12/INTS10/INTS9/ICE2/RBM7/INTS3/EXOSC10/EXOSC2/INTS7/LARP7/DKC1/ICE1/EXOSC3/EXOSC5/INTS8/ZCCHC8/MEPCE/NHP2		GO:0000375	RNA splicing, via transesterification reactions	245	-0.539627	-2.15491	2.34465e-11	3.0246e-08	2.88186e-08	1732	tags=51%, list=28%, signal=38%	DDX23/MFAP1/SNRPF/PRPF8/SNRPE/STRAP/SNRPB2/SART1/PRPF3/SF3B2/DHX38/CIRBP/PNN/SF3B1/PRPF18/EIF4A3/SRSF6/SRSF1/LSM1/ZBTB7A/ZCRB1/DDX1/RBM7/RBM14/WBP11/C9orf78/NSRP1/TGS1/LSM8/LSM6/NUP98/PRDX6/KHDRBS1/SNRPD1/SNRNP200/HNRNPL/GCFC2/THRAP3/PTBP1/HNRNPK/SF3B4/C1QBP/ALYREF/SFPQ/METTL14/XAB2/RBM6/SNRPA1/SNRPB/SRSF2/SFSWAP/SNW1/RBM42/SMNDC1/HNRNPR/CDC40/PRPF4B/RBM17/YTHDC1/SF3A3/HNRNPU/IK/SRSF9/HNRNPM/LSM4…
GO:0000460	maturation of 5.8S rRNA	33	-0.657893	-1.91992	0.00158184	0.0417333	0.0354957	1738	tags=82%, list=28%, signal=59%	EXOSC9/KRI1/RPF1/RPP40/NOP9/NOL9/RRS1/ERI3/LAS1L/FTSJ3/EXOSC8/WDR12/FCF1/MPHOSPH6/EXOSC10/EXOSC2/EXOSC3/URB1/NSA2/NOP14/RRP15/PRKDC/PES1/BOP1/RCL1/UTP20/MAK16		GO:0000377	RNA splicing, via transesterification reactions with bulged adenosine as nucleophile	241	-0.536761	-2.14148	6.12772e-11	4.74286e-08	4.51903e-08	1732	tags=51%, list=28%, signal=38%	DDX23/MFAP1/SNRPF/PRPF8/SNRPE/STRAP/SNRPB2/SART1/PRPF3/SF3B2/DHX38/CIRBP/PNN/SF3B1/PRPF18/EIF4A3/SRSF6/SRSF1/ZBTB7A/ZCRB1/DDX1/RBM7/RBM14/WBP11/C9orf78/NSRP1/TGS1/LSM8/LSM6/NUP98/PRDX6/KHDRBS1/SNRPD1/SNRNP200/HNRNPL/GCFC2/THRAP3/PTBP1/HNRNPK/SF3B4/C1QBP/ALYREF/SFPQ/METTL14/XAB2/RBM6/SNRPA1/SNRPB/SRSF2/SFSWAP/SNW1/RBM42/HNRNPR/CDC40/PRPF4B/RBM17/YTHDC1/SF3A3/HNRNPU/IK/SRSF9/HNRNPM/LSM4/ZCCHC8/SRSF…
GO:0048024	regulation of mRNA splicing, via spliceosome	81	-0.654787	-2.18638	1.30094e-07	3.28689e-05	2.79562e-05	1242	tags=47%, list=20%, signal=38%	SRRM1/RBM5/SON/FXR2/SAP18/RBM4/RBM3/SRSF6/RBMX/TRA2A/ZC3H10/MBNL1/NCBP1/RBM7/TRA2B/CWC22/PTBP1/LARP7/HNRNPL/DAZAP1/WTAP/U2AF2/RBM39/SRSF7/RBM15/CIRBP/SF3B4/NPM1/RNPS1/HNRNPU/THRAP3/NUP98/NCL/DDX17/PRPF19/DDX5/RBM42/QKI		GO:0000398	mRNA splicing, via spliceosome	241	-0.536761	-2.14148	6.12772e-11	4.74286e-08	4.51903e-08	1732	tags=51%, list=28%, signal=38%	DDX23/MFAP1/SNRPF/PRPF8/SNRPE/STRAP/SNRPB2/SART1/PRPF3/SF3B2/DHX38/CIRBP/PNN/SF3B1/PRPF18/EIF4A3/SRSF6/SRSF1/ZBTB7A/ZCRB1/DDX1/RBM7/RBM14/WBP11/C9orf78/NSRP1/TGS1/LSM8/LSM6/NUP98/PRDX6/KHDRBS1/SNRPD1/SNRNP200/HNRNPL/GCFC2/THRAP3/PTBP1/HNRNPK/SF3B4/C1QBP/ALYREF/SFPQ/METTL14/XAB2/RBM6/SNRPA1/SNRPB/SRSF2/SFSWAP/SNW1/RBM42/HNRNPR/CDC40/PRPF4B/RBM17/YTHDC1/SF3A3/HNRNPU/IK/SRSF9/HNRNPM/LSM4/ZCCHC8/SRSF…
GO:2000736	regulation of stem cell differentiation	43	-0.646308	-2.00146	0.000555085	0.0210849	0.0179335	628	tags=40%, list=10%, signal=36%	CHD3/OCIAD1/CDK12/GATAD2A/RBBP4/PRKDC/GATAD2B/NUDT21/HNRNPU/HDAC2/TACSTD2/MTA1/HSPA9/MTA3/MTA2/EZH2/CHD4		GO:0048024	regulation of mRNA splicing, via spliceosome	81	-0.534191	-1.83756	0.000210086	0.0312705	0.0297948	1494	tags=52%, list=24%, signal=40%	ZBTB7A/RBM7/NSRP1/NUP98/PRDX6/KHDRBS1/HNRNPL/THRAP3/PTBP1/HNRNPK/SF3B4/C1QBP/SRSF2/SFSWAP/SNW1/RBM42/YTHDC1/HNRNPU/SRSF9/SRSF4/RBM39/TRA2B/RBM8A/SF1/HNRNPA1/DDX5/SRSF3/NCL/SNRNP70/QKI/RBMX/LARP7/RBM24/PRPF19/FMR1/MBNL1/TRA2A/HNRNPA2B1/CLNS1A/NPM1/SON/SRSF7
GO:0050684	regulation of mRNA processing	105	-0.638954	-2.21177	9.65193e-09	3.11275e-06	2.64751e-06	1242	tags=50%, list=20%, signal=41%	SRRM1/RBM5/SNRPA/SON/FXR2/SAP18/RBM4/CDC73/RBM3/DHX9/SRSF6/RBMX/TRA2A/PAPOLA/NCBP2/ZC3H10/SLTM/BARD1/MBNL1/NCBP1/RBM7/TRA2B/CWC22/PTBP1/ZC3H14/PAF1/LARP7/HNRNPL/DAZAP1/WTAP/U2AF2/RBM39/SRSF7/CPSF6/RBM15/SAFB2/CIRBP/SF3B4/NPM1/NUDT21/RNPS1/HNRNPU/LEO1/THRAP3/NUP98/NCL/CDK9/DDX17/PRPF19/CDK11B/DDX5/RBM42/QKI		GO:0050657	nucleic acid transport	122	-0.506074	-1.84777	3.63281e-05	0.00739947	0.00705028	949	tags=30%, list=15%, signal=26%	LRPPRC/PHAX/YTHDC1/POM121C/NUP43/IGF2BP1/TPR/CPSF6/RBM8A/TGFBR2/NXF1/POLR2D/HNRNPA1/ZFP36L1/NUP50/RAE1/SMG5/DDX39B/SRSF3/NCBP2/DHX9/QKI/ZC3H11A/DDX39A/THOC3/GLE1/AKAP8L/FMR1/HNRNPA2B1/NPM1/MAGOHB/SRSF7/NSUN2/G3BP2/SUPT6H/SSB
GO:0006360	transcription by RNA polymerase I	39	-0.631821	-1.90949	0.000954756	0.0284223	0.0241743	1036	tags=49%, list=16%, signal=41%	TAF1A/UTP15/WDR43/LYAR/BAZ1B/SF3B1/BAZ2A/MYBBP1A/TCOF1/DEK/DHX33/UBTF/HEATR1/NCL/DDX21/POLR1A/SMARCA5/TAF1/POLR2K		GO:0050658	RNA transport	122	-0.506074	-1.84777	3.63281e-05	0.00739947	0.00705028	949	tags=30%, list=15%, signal=26%	LRPPRC/PHAX/YTHDC1/POM121C/NUP43/IGF2BP1/TPR/CPSF6/RBM8A/TGFBR2/NXF1/POLR2D/HNRNPA1/ZFP36L1/NUP50/RAE1/SMG5/DDX39B/SRSF3/NCBP2/DHX9/QKI/ZC3H11A/DDX39A/THOC3/GLE1/AKAP8L/FMR1/HNRNPA2B1/NPM1/MAGOHB/SRSF7/NSUN2/G3BP2/SUPT6H/SSB
GO:0048515	spermatid differentiation	38	-0.628848	-1.88801	0.000813486	0.0260181	0.0221294	523	tags=13%, list=8%, signal=12%	STRBP/UBE2J1/CDYL/SMARCA2/QKI		GO:0006364	rRNA processing	190	-0.505942	-1.96453	2.35697e-07	0.00010135	9.6567e-05	1472	tags=47%, list=23%, signal=37%	EXOSC3/ERCC2/TSR3/WBP11/NOC4L/EIF6/LSM6/UTP18/TSR2/IMP3/PES1/RSL1D1/DDX52/MRPS11/BRIX1/ZNHIT3/TRMT112/RPF2/RPL10A/TBL3/UTP3/POP7/YTHDF2/UTP23/WDR46/DIMT1/RRP9/POP5/WDR75/TFB1M/NSUN4/RPL27/RRP36/WDR3/DCAF13/NOP14/RRP12/XRN2/WDR12/MDN1/DIS3/GAR1/UTP15/ZCCHC4/PWP1/DKC1/FCF1/IMP4/WDR74/RPS7/LYAR/NOP58/NOB1/EXOSC6/EXOSC5/NSA2/NOL11/FBLL1/RRP7A/DDX47/GTPBP4/NOP56/EXOSC7/BOP1/NGDN/PPAN/DDX18/TSR1/NHP2/K…
GO:0042273	ribosomal large subunit biogenesis	67	-0.625443	-2.04297	4.17335e-05	0.00367066	0.00312203	773	tags=39%, list=12%, signal=34%	MRTO4/NOC2L/MDN1/URB1/NIP7/NOP16/NOP2/NSA2/RRP15/NVL/RPF2/GTPBP4/NPM1/PES1/BRIX1/NIFK/SURF6/WDR74/RSL1D1/BOP1/DDX18/RPL7L1/EBNA1BP2/MAK16/ZNHIT6/NHP2		GO:0051236	establishment of RNA localization	124	-0.499922	-1.83048	6.13483e-05	0.0113056	0.0107721	949	tags=29%, list=15%, signal=25%	LRPPRC/PHAX/YTHDC1/POM121C/NUP43/IGF2BP1/TPR/CPSF6/RBM8A/TGFBR2/NXF1/POLR2D/HNRNPA1/ZFP36L1/NUP50/RAE1/SMG5/DDX39B/SRSF3/NCBP2/DHX9/QKI/ZC3H11A/DDX39A/THOC3/GLE1/AKAP8L/FMR1/HNRNPA2B1/NPM1/MAGOHB/SRSF7/NSUN2/G3BP2/SUPT6H/SSB
GO:0000381	regulation of alternative mRNA splicing, via spliceosome	39	-0.616503	-1.8632	0.00158522	0.0417333	0.0354957	1472	tags=56%, list=23%, signal=43%	KHDRBS1/YTHDC1/HNRNPA1/RBM5/FXR2/SAP18/RBM4/SRSF6/RBMX/ZC3H10/MBNL1/RBM7/TRA2B/PTBP1/HNRNPL/WTAP/RBM15/RNPS1/HNRNPU/THRAP3/DDX17/DDX5		GO:0016072	rRNA metabolic process	210	-0.495989	-1.9491	4.46156e-08	2.15828e-05	2.05643e-05	1472	tags=46%, list=23%, signal=36%	EXOSC3/ERCC2/TSR3/WBP11/NOC4L/EIF6/LSM6/UTP18/TSR2/IMP3/PES1/RSL1D1/DDX52/MRPS11/BRIX1/ZNHIT3/TRMT112/GTF3C2/SMARCB1/RPF2/RPL10A/TBL3/UTP3/POP7/YTHDF2/UTP23/WDR46/DIMT1/RRP9/POP5/WDR75/TFB1M/NSUN4/RPL27/RRP36/WDR3/DCAF13/NOP14/RRP12/XRN2/WDR12/SPIN1/MDN1/DIS3/GAR1/UTP15/ZCCHC4/PWP1/DKC1/FCF1/IMP4/WDR74/RPS7/LYAR/NOP58/NOB1/EXOSC6/SLFN14/GTF3C6/EXOSC5/NSA2/NOL11/FBLL1/RRP7A/NCL/DDX47/GTPBP4/NOP56/…
GO:0070828	heterochromatin organization	50	-0.616037	-1.94737	0.000430711	0.0175458	0.0149234	852	tags=38%, list=14%, signal=33%	CENPV/HELLS/KDM1A/TPR/SPTY2D1/SMCHD1/CTR9/PPHLN1/LOXL2/BAZ2A/TRIM28/HP1BP3/RIF1/HDAC2/LMNA/BAZ1A/SMARCA5/BEND3/EZH2		GO:0051028	mRNA transport	100	-0.494909	-1.76589	0.000305884	0.0340467	0.03244	1567	tags=43%, list=25%, signal=33%	EIF4A3/NUP107/SRSF1/BICD2/IWS1/POLDIP3/NUP98/UPF1/SEH1L/NUTF2/NUP214/ALYREF/LRPPRC/YTHDC1/POM121C/NUP43/IGF2BP1/TPR/RBM8A/NXF1/POLR2D/HNRNPA1/ZFP36L1/NUP50/RAE1/SMG5/DDX39B/SRSF3/NCBP2/DHX9/QKI/ZC3H11A/DDX39A/THOC3/GLE1/AKAP8L/FMR1/HNRNPA2B1/MAGOHB/SRSF7/NSUN2/G3BP2/SUPT6H
GO:0032786	positive regulation of DNA-templated transcription, elongation	50	-0.604394	-1.91057	0.000714621	0.0238412	0.0202779	850	tags=36%, list=14%, signal=31%	MED17/NCBP2/MED27/MED23/NCBP1/MED1/CDK12/CCNK/MED19/DDX39B/TCERG1/CCNT1/BRD4/THOC1/LEO1/MED28/CDK9/SCAF8		GO:0042254	ribosome biogenesis	255	-0.489908	-1.96637	1.77591e-08	9.81824e-06	9.3549e-06	1472	tags=44%, list=23%, signal=35%	EXOSC3/AATF/ERCC2/TSR3/WBP11/MYBBP1A/NOC4L/EIF6/LSM6/UTP18/RPSA/TSR2/IMP3/PES1/RSL1D1/DDX52/NIP7/MRPS11/XRCC5/BRIX1/ZNHIT3/SDAD1/TRMT112/RPF2/RPL10A/TBL3/UTP3/POP7/YTHDF2/C1QBP/UTP23/WDR46/DIMT1/RRP9/POP5/WDR75/TFB1M/NSUN4/RPL27/RRP36/WDR3/DCAF13/NOP14/SURF6/RRP12/XRN2/WDR12/GNL3L/MDN1/DIS3/GAR1/UTP15/ZCCHC4/PWP1/MPV17L2/DKC1/RSL24D1/FCF1/IMP4/WDR74/RPS7/LYAR/NOP58/NOB1/EXOSC6/EXOSC5/NSA2/NOL11/F…
GO:0031123	RNA 3'-end processing	78	-0.603247	-2.00527	7.35329e-06	0.00101633	0.000864427	1477	tags=63%, list=24%, signal=49%	CPSF3/YTHDC1/WDR33/CPSF1/INTS2/TUT1/RPRD1A/ZFP36L1/ERI3/CSTF1/TRNT1/SNRPA/CPSF2/EXOSC8/CDC73/INTS12/PAPOLA/INTS9/PARN/SUPV3L1/PCF11/CSTF2T/NCBP2/APP/BARD1/NCBP1/CSTF2/EXOSC10/EXOSC2/INTS7/FIP1L1/ZC3H14/PAF1/LARP7/DKC1/EXOSC3/EXOSC5/INTS8/CPSF6/FBL/CSTF3/NUDT21/RPRD2/PNPT1/LEO1/CDK9/HSD17B10/TRMT10C/SCAF8		GO:0006397	mRNA processing	369	-0.485081	-1.99968	9.01438e-12	2.74814e-08	2.61846e-08	1732	tags=46%, list=28%, signal=35%	DDX23/MFAP1/SNRPF/PRPF8/SNRPE/STRAP/CPSF7/SNRPB2/SART1/PRPF3/SF3B2/DHX38/CIRBP/PNN/SF3B1/PRPF18/EIF4A3/SRSF6/ZC3H14/SRSF1/RPRD2/LSM1/ZBTB7A/ZCRB1/RBM26/DDX1/IWS1/RBM7/RBM14/WBP11/TSEN34/C9orf78/NSRP1/TGS1/LSM8/LSM6/NUP98/PRDX6/PAPOLA/SAFB/KHDRBS1/SNRPD1/SLTM/HNRNPLL/ACIN1/SNRNP200/HNRNPL/TRMT2A/CSTF1/GCFC2/THRAP3/FIP1L1/PTBP1/HNRNPK/SF3B4/NONO/C1QBP/ALYREF/SFPQ/METTL14/XAB2/RBM6/SNRPA1/SNRPB/SRSF…
GO:0006364	rRNA processing	190	-0.59868	-2.21475	3.23965e-12	1.39305e-09	1.18484e-09	1275	tags=51%, list=20%, signal=42%	ERI3/LAS1L/NOL11/EIF4A3/RPUSD4/POP4/REXO4/FTSJ3/EXOSC8/GAR1/WDR36/WDR12/RPS14/UTP14A/UTP15/TBL3/MRPS11/PWP2/RRP7A/FCF1/WDR43/MPHOSPH6/ZCCHC4/RPP30/EMG1/UTP23/MRTO4/RIOK1/XRN2/LYAR/MDN1/BMS1/EXOSC10/WBP11/NOL8/EXOSC2/DKC1/EXOSC3/WDR18/URB1/DDX10/EXOSC5/NOP58/NOP2/GEMIN4/NSA2/NOP14/TSR1/RRP15/DDX49/FBL/IMP3/PELP1/PDCD11/NSUN5/NVL/RPF2/DHX37/PRKDC/GTPBP4/DDX54/DDX47/ESF1/UTP6/NAT10/DCAF13/PES1/BRIX1…		GO:0022613	ribonucleoprotein complex biogenesis	383	-0.478495	-1.98031	1.42023e-11	2.74814e-08	2.61846e-08	1737	tags=48%, list=28%, signal=37%	EIF3B/DDX23/CHD7/NOC2L/SNRPF/PRPF8/SNRPE/CINP/STRAP/NAT10/CPSF7/SNRPB2/SART1/EXOSC10/NOP2/PRPF3/SF3B2/EIF3I/DHX29/SF3B1/WDR36/PRPF18/RPLP0/EIF4A3/SRSF6/DDX31/SRSF1/MCTS1/DDX3X/EXOSC3/AATF/DDX1/ERCC2/TSR3/EIF3G/WBP11/MYBBP1A/NOC4L/RUVBL1/EIF6/TGS1/LSM6/UTP18/RPSA/TSR2/IMP3/PES1/RSL1D1/SNRPD1/DDX52/NIP7/SNRNP200/GCFC2/HSP90AB1/MRPS11/XRCC5/BRIX1/ZNHIT3/SDAD1/TRMT112/RPF2/RPL10A/TBL3/SF3B4/UTP3/POP7…
GO:0000380	alternative mRNA splicing, via spliceosome	56	-0.595218	-1.90213	0.000260228	0.013079	0.0111242	1472	tags=52%, list=23%, signal=40%	KHDRBS1/YTHDC1/HNRNPA1/RBM5/FXR2/SAP18/RBM4/DHX9/SRSF1/SRSF6/RBMX/NCBP2/ZC3H10/MBNL1/KDM1A/NCBP1/RBM7/TRA2B/PTBP1/HNRNPL/WTAP/SFPQ/HNRNPM/RBM15/RNPS1/HNRNPU/THRAP3/DDX17/DDX5		GO:0051168	nuclear export	125	-0.471835	-1.73273	0.00022897	0.0316469	0.0301534	941	tags=40%, list=15%, signal=35%	EIF4A3/NUP107/PARK7/IWS1/POLDIP3/EIF6/NEMF/PTPN11/UPF1/KHDRBS1/TXN/AKAP13/NUTF2/SDAD1/NUP214/ALYREF/PHAX/YTHDC1/POM121C/SFN/MDN1/TPR/CPSF6/CHP1/HSPA9/RBM8A/NXF1/POLR2D/HNRNPA1/RAE1/SMG5/DDX39B/SRSF3/NCBP2/DHX9/ZC3H11A/RANBP3/DDX39A/THOC3/GLE1/AKAP8L/LTV1/HNRNPA2B1/NPM1/MAGOHB/CALR/RRS1/NSUN2/SUPT6H/SSB
GO:1903312	negative regulation of mRNA metabolic process	56	-0.593641	-1.8971	0.000280136	0.0133843	0.0113838	1127	tags=43%, list=18%, signal=35%	SAP18/NBAS/DHX34/IGF2BP1/DHX9/SRSF6/RBMX/BARD1/TARDBP/PTBP1/ZC3H14/HNRNPL/U2AF2/SRSF7/HNRNPA0/HNRNPAB/FUS/CIRBP/NPM1/ANGEL2/RNPS1/HNRNPU/THRAP3/RBM42		GO:0008380	RNA splicing	348	-0.471773	-1.94104	3.92013e-10	2.52848e-07	2.40916e-07	1732	tags=43%, list=28%, signal=33%	DDX23/MFAP1/SNRPF/PRPF8/SNRPE/STRAP/SNRPB2/SART1/PRPF3/SF3B2/DHX38/CIRBP/PNN/SF3B1/PRPF18/EIF4A3/SRSF6/SRSF1/PPP1R9B/LSM1/ZBTB7A/ZCRB1/DDX1/IWS1/RBM7/RBM14/WBP11/TSEN34/C9orf78/NSRP1/TGS1/LSM8/LSM6/NUP98/PRDX6/KHDRBS1/SNRPD1/HNRNPLL/ACIN1/SNRNP200/HNRNPL/GCFC2/THRAP3/PTBP1/HNRNPK/SF3B4/NONO/C1QBP/ALYREF/SFPQ/METTL14/XAB2/RBM6/SNRPA1/SNRPB/SRSF2/SFSWAP/DHX15/SNW1/RBM42/SMNDC1/HNRNPR/CDC40/PRPF4B/F…
GO:0016072	rRNA metabolic process	210	-0.592501	-2.20781	2.42599e-13	1.87771e-10	1.59706e-10	1275	tags=50%, list=20%, signal=41%	ERI3/LAS1L/NOL11/EIF4A3/RPUSD4/POP4/REXO4/FTSJ3/EXOSC8/GAR1/WDR36/WDR12/RPS14/UTP14A/UTP15/TBL3/MRPS11/PWP2/RRP7A/FCF1/WDR43/MPHOSPH6/ZCCHC4/RPP30/EMG1/UTP23/MRTO4/RIOK1/XRN2/LYAR/MDN1/BMS1/EXOSC10/WBP11/NOL8/EXOSC2/DKC1/EXOSC3/WDR18/URB1/DDX10/GTF3C5/TP53/EXOSC5/NOP58/GTF3C1/NOP2/GEMIN4/NSA2/NOP14/TSR1/RRP15/TCOF1/GTF3C4/DDX49/FBL/IMP3/PELP1/PDCD11/NSUN5/NVL/POLR1B/RPF2/DHX37/PRKDC/GTPBP4/DDX54/…		GO:0006403	RNA localization	154	-0.471	-1.7779	4.00309e-05	0.00774598	0.00738044	995	tags=29%, list=16%, signal=25%	CCT8/CCT2/CCT7/LRPPRC/PHAX/YTHDC1/POM121C/NUP43/HNRNPU/IGF2BP1/TPR/DKC1/CPSF6/RBM8A/TGFBR2/NXF1/POLR2D/NOP58/HNRNPA1/ZFP36L1/NUP50/RAE1/SMG5/DDX39B/SRSF3/NCBP2/DHX9/TCP1/QKI/ZC3H11A/NHP2/DDX39A/THOC3/GLE1/AKAP8L/FMR1/HNRNPA2B1/NPM1/MAGOHB/SRSF7/NSUN2/G3BP2/SUPT6H/SSB
GO:0034243	regulation of transcription elongation by RNA polymerase II	66	-0.589274	-1.92157	0.000360717	0.0158633	0.0134924	1167	tags=42%, list=19%, signal=35%	ZMYND11/CDC73/NELFCD/INTS12/INTS10/WDR43/INTS9/MED17/NCBP2/MED27/MED23/NCBP1/INTS3/MED1/INTS7/LARP7/CDK12/CCNK/INTS8/MED19/TCERG1/CCNT1/BRD4/HNRNPU/LEO1/MED28/CDK9/EZH2		GO:0022618	ribonucleoprotein complex assembly	173	-0.465856	-1.78776	2.93971e-05	0.00669216	0.00637635	1737	tags=47%, list=28%, signal=35%	EIF3B/DDX23/SNRPF/PRPF8/SNRPE/STRAP/CPSF7/SNRPB2/SART1/NOP2/PRPF3/SF3B2/EIF3I/DHX29/SF3B1/PRPF18/RPLP0/SRSF6/SRSF1/MCTS1/DDX1/EIF3G/RUVBL1/EIF6/TGS1/RPSA/SNRPD1/SNRNP200/GCFC2/HSP90AB1/MRPS11/XRCC5/BRIX1/ZNHIT3/RPF2/SF3B4/EIF3C/XAB2/SNRPA1/SNRPB/SFSWAP/HSP90AA1/ADAR/YTHDC1/SF3A3/MDN1/SRSF9/LSM4/EIF3L/CPSF6/POLR2D/EIF3H/SF1/EIF5/RRP7A/DDX39B/SNRPG/DHX9/MRPL20/BOP1/SNRPD2/PPAN/RPS5/CD2BP2/RBMX/PRPF…
GO:0032784	regulation of DNA-templated transcription elongation	80	-0.586097	-1.95798	4.82442e-05	0.00397245	0.00337872	1088	tags=61%, list=17%, signal=51%	TSFM/MED30/SUPT4H1/KAT7/RECQL5/MED14/SUPT16H/MED15/THOC5/HTATSF1/CCAR2/GTF2F1/PWWP2A/NELFE/WDR82/INTS2/ZMYND11/CDC73/NELFCD/INTS12/INTS10/WDR43/INTS9/MED17/NCBP2/MED27/MED23/NCBP1/INTS3/MED1/INTS7/LARP7/CDK12/CCNK/INTS8/MED19/DDX39B/TCERG1/ZNF326/CCNT1/BRD4/THOC1/HNRNPU/LEO1/MED28/CDK9/ZC3H4/SCAF8/EZH2		GO:0015931	nucleobase-containing compound transport	148	-0.454572	-1.70641	0.000265434	0.0340467	0.03244	949	tags=26%, list=15%, signal=22%	LRPPRC/PHAX/YTHDC1/POM121C/NUP43/IGF2BP1/TPR/CPSF6/RBM8A/TGFBR2/NXF1/POLR2D/HNRNPA1/ZFP36L1/NUP50/RAE1/SMG5/DDX39B/SRSF3/NCBP2/DHX9/ABCC5/QKI/ZC3H11A/DDX39A/THOC3/GLE1/AKAP8L/FMR1/HNRNPA2B1/NPM1/MAGOHB/SRSF7/CD47/NSUN2/G3BP2/SUPT6H/SSB
GO:0000245	spliceosomal complex assembly	64	-0.582703	-1.89291	0.000688174	0.0236148	0.0200853	1885	tags=64%, list=30%, signal=45%	SCAF11/ISY1/PHF5A/SRPK1/LUC7L/HTATSF1/SNRNP200/SF1/SNRPB/LUC7L2/SNRPD2/YTHDC1/SRSF10/SF3B2/RBM5/RBMX2/SF3B3/SF3B5/SF3A1/SF3A2/SETX/SRSF1/SRSF6/RBMX/SNRPB2/NCBP1/PRPF6/SNRPA1/CRNKL1/SF3B1/SNRPG/DDX39B/SNRPD3/DDX46/SNRPE/SF3B4/SF3B6/LUC7L3/SF3A3/SNRPF/PRPF19		GO:0071826	ribonucleoprotein complex subunit organization	180	-0.441869	-1.70545	0.000245542	0.0327672	0.0312209	1737	tags=46%, list=28%, signal=34%	EIF3B/DDX23/SNRPF/PRPF8/SNRPE/STRAP/CPSF7/SNRPB2/SART1/NOP2/PRPF3/SF3B2/EIF3I/DHX29/SF3B1/PRPF18/RPLP0/SRSF6/SRSF1/MCTS1/DDX1/EIF3G/RUVBL1/EIF6/TGS1/RPSA/SNRPD1/SNRNP200/GCFC2/HSP90AB1/MRPS11/XRCC5/BRIX1/ZNHIT3/RPF2/SF3B4/EIF3C/XAB2/SNRPA1/SNRPB/SFSWAP/HSP90AA1/ADAR/YTHDC1/SF3A3/MDN1/SRSF9/LSM4/EIF3L/CPSF6/POLR2D/EIF3H/SF1/EIF5/RRP7A/DDX39B/SNRPG/DHX9/MRPL20/BOP1/SNRPD2/PPAN/RPS5/CD2BP2/RBMX/PRPF…
GO:0043484	regulation of RNA splicing	136	-0.58093	-2.07503	8.01544e-08	2.2157e-05	1.88453e-05	1242	tags=41%, list=20%, signal=34%	SRRM1/RBM5/ERN1/SON/SF3B3/FXR2/SAP18/RBM4/SF3B5/RBM3/SETX/SRSF1/SRSF6/RBMX/TRA2A/SLC38A2/CLK3/ZC3H10/MBNL1/NCBP1/RBM12B/RBM7/TRA2B/CWC22/PTBP1/LARP7/USP22/CDK12/HNRNPL/DAZAP1/WTAP/RBM12/HNRNPH3/U2AF2/RBM39/SRSF7/HNRNPF/TRRAP/RBM15/ZNF326/FUS/CIRBP/SF3B4/NPM1/RNPS1/HNRNPU/THRAP3/NUP98/NCL/TAF9/DDX17/PRPF19/POLR2A/DDX5/RBM42/QKI		GO:1903311	regulation of mRNA metabolic process	201	-0.424103	-1.65954	0.000305017	0.0340467	0.03244	1567	tags=40%, list=25%, signal=31%	EIF4A3/SRSF6/ZC3H14/LSM1/ZBTB7A/HNRNPAB/EXOSC3/IWS1/RBM7/NSRP1/NUP98/PRDX6/UPF1/PAPOLA/SAFB/KHDRBS1/SLTM/HNRNPL/THRAP3/PABPC4/PTBP1/HNRNPK/SF3B4/YTHDF2/C1QBP/METTL14/SRSF2/SFSWAP/SNW1/RBM42/SAMD4A/MYEF2/YTHDC1/HNRNPA0/HNRNPU/SRSF9/IGF2BP1/DIS3/CDK11B/HNRNPM/SRSF4/ZFP36L2/CPSF6/RBM39/TRA2B/RBM8A/POLR2D/SYNCRIP/SF1/HNRNPA1/ZFP36L1/EXOSC5/DDX5/SRSF3/NCL/POLR2G/NCBP2/DHX9/SNRNP70/EXOSC7/LARP1/QKI/CDK…
GO:0000375	RNA splicing, via transesterification reactions	245	-0.575509	-2.16296	4.65226e-13	3.00071e-10	2.55222e-10	1289	tags=42%, list=21%, signal=34%	DDX41/SF3B2/EIF4A3/SRRM1/PPIH/RBM5/RBMX2/SNRPA/RALY/SON/PPWD1/SF3B3/FXR2/SAP18/RBM4/SF3B5/SF3A1/RBM3/SF3A2/SETX/SMNDC1/DHX9/SRSF1/SRSF6/RBMX/TRA2A/SNRNP40/PRPF4/RBM14/LSM8/KHSRP/NCBP2/ZC3H10/SNRPB2/MBNL1/KDM1A/NCBP1/PRPF6/RBM7/TRA2B/CWC22/WBP11/PTBP1/IK/LARP7/SRRM2/SNRPA1/PRPF40A/HNRNPL/CRNKL1/DAZAP1/WTAP/SF3B1/HNRNPH3/U2AF2/AQR/RBM19/SNRPG/HNRNPA3/RBM39/DDX39B/GEMIN4/SRSF7/SNRPD3/PRPF38A/HNRNPF/…		GO:0034470	ncRNA processing	322	-0.42155	-1.72511	3.11057e-06	0.00120379	0.00114698	1508	tags=39%, list=24%, signal=31%	DGCR8/TRMT11/ALKBH8/DDX3X/EXOSC3/DDX1/ERCC2/TSR3/WBP11/TSEN34/NOC4L/EIF6/LSM6/UTP18/TSR2/IMP3/PES1/RSL1D1/DDX52/TRMT2A/MRPS11/BRIX1/ZNHIT3/TRMT112/INTS6/TRMT1/RPF2/RPL10A/TBL3/UTP3/POP7/THUMPD1/YTHDF2/UTP23/WDR46/DIMT1/RRP9/POP5/MTFMT/WDR75/TFB1M/NSUN4/RPL27/RRP36/FAM98A/WDR3/ADAR/DCAF13/HSD17B10/NOP14/RRP12/XRN2/WDR12/MDN1/DIS3/GAR1/GTPBP3/UTP15/ZCCHC4/RPP25L/PWP1/ZCCHC8/DKC1/FCF1/INTS1/ZC3H7B/I…
GO:0045814	negative regulation of gene expression, epigenetic	49	-0.572112	-1.79925	0.00123393	0.0350512	0.0298123	1308	tags=43%, list=21%, signal=34%	MPHOSPH8/HDAC1/BMI1/MBD2/TRIM27/CENPV/HELLS/KDM1A/TPR/SPTY2D1/SMCHD1/CTR9/PPHLN1/BAZ2A/TRIM28/RIF1/LMNA/BAZ1A/SMARCA5/BEND3/EZH2		GO:0006913	nucleocytoplasmic transport	215	-0.415542	-1.64042	0.000307916	0.0340467	0.03244	1385	tags=32%, list=22%, signal=26%	NEMF/PTPN11/NUP98/UPF1/SEH1L/STK3/KHDRBS1/TXN/KPNA3/AKAP13/NUTF2/HSP90AB1/SDAD1/NUP214/TRIM28/LMNA/PPP1CC/ALYREF/PPP1R10/HSP90AA1/RANBP1/PHAX/YTHDC1/POM121C/SFN/NUP43/MDN1/TPR/CDKN1A/FBXO22/RPL23/CPSF6/CHP1/HSPA9/ZPR1/RBM8A/NXF1/PRKAG1/POLR2D/HNRNPA1/RANBP6/NUP50/RAE1/SMG5/DDX39B/SRSF3/NCBP2/DHX9/SQSTM1/ZC3H11A/RANBP3/DDX39A/PML/THOC3/GLE1/AKAP8L/LTV1/HNRNPA2B1/NPM1/MAGOHB/CALR/RRS1/NEDD4/KPNA4/N…
GO:0042254	ribosome biogenesis	255	-0.571766	-2.15568	8.73745e-14	1.12713e-10	9.58667e-11	1275	tags=46%, list=20%, signal=38%	ERI3/HEATR3/LAS1L/NOL11/EIF4A3/RPUSD4/POP4/REXO4/FTSJ3/EXOSC8/GAR1/DDX28/WDR36/WDR12/RPS14/UTP14A/DHX30/UTP15/TBL3/MRPS11/PWP2/RRP7A/FCF1/WDR43/MPHOSPH6/ZCCHC4/AATF/MTERF3/URB2/RPP30/EMG1/UTP23/MRTO4/RIOK1/XRN2/ERAL1/NOC2L/LYAR/MDN1/BMS1/EXOSC10/WBP11/NOL8/EXOSC2/GNL2/DKC1/EXOSC3/WDR18/URB1/DDX10/LSG1/NIP7/NOP16/EXOSC5/NOP58/NOP2/GLUL/GEMIN4/NSA2/NOP14/MYBBP1A/TSR1/RRP15/DDX49/DDX31/FBL/IMP3/PELP…		GO:0051169	nuclear transport	215	-0.415542	-1.64042	0.000307916	0.0340467	0.03244	1385	tags=32%, list=22%, signal=26%	NEMF/PTPN11/NUP98/UPF1/SEH1L/STK3/KHDRBS1/TXN/KPNA3/AKAP13/NUTF2/HSP90AB1/SDAD1/NUP214/TRIM28/LMNA/PPP1CC/ALYREF/PPP1R10/HSP90AA1/RANBP1/PHAX/YTHDC1/POM121C/SFN/NUP43/MDN1/TPR/CDKN1A/FBXO22/RPL23/CPSF6/CHP1/HSPA9/ZPR1/RBM8A/NXF1/PRKAG1/POLR2D/HNRNPA1/RANBP6/NUP50/RAE1/SMG5/DDX39B/SRSF3/NCBP2/DHX9/SQSTM1/ZC3H11A/RANBP3/DDX39A/PML/THOC3/GLE1/AKAP8L/LTV1/HNRNPA2B1/NPM1/MAGOHB/CALR/RRS1/NEDD4/KPNA4/N…
GO:0000377	RNA splicing, via transesterification reactions with bulged adenosine as nucleophile	241	-0.571015	-2.14337	9.55836e-13	4.62386e-10	3.93276e-10	1289	tags=41%, list=21%, signal=34%	DDX41/SF3B2/EIF4A3/SRRM1/PPIH/RBM5/RBMX2/SNRPA/RALY/SON/PPWD1/SF3B3/FXR2/SAP18/RBM4/SF3B5/SF3A1/RBM3/SF3A2/SETX/DHX9/SRSF1/SRSF6/RBMX/TRA2A/SNRNP40/PRPF4/RBM14/LSM8/NCBP2/ZC3H10/SNRPB2/MBNL1/KDM1A/NCBP1/PRPF6/RBM7/TRA2B/CWC22/WBP11/PTBP1/IK/LARP7/SRRM2/SNRPA1/PRPF40A/HNRNPL/CRNKL1/DAZAP1/WTAP/SF3B1/HNRNPH3/U2AF2/AQR/RBM19/SNRPG/HNRNPA3/RBM39/DDX39B/GEMIN4/SRSF7/SNRPD3/PRPF38A/HNRNPF/BUD31/DDX46/S…		GO:0034660	ncRNA metabolic process	400	-0.387532	-1.6069	2.64544e-05	0.00639867	0.00609671	1508	tags=36%, list=24%, signal=29%	DGCR8/TRMT11/ALKBH8/DDX3X/EXOSC3/DDX1/ERCC2/TSR3/RBM7/WBP11/TSEN34/NOC4L/EIF6/LSM6/UTP18/TSR2/IMP3/PES1/RSL1D1/DDX52/TRMT2A/MRPS11/BRIX1/ZNHIT3/TRMT112/INTS6/TRMT1/GTF3C2/SMARCB1/RPF2/RPL10A/TBL3/UTP3/POP7/THUMPD1/YTHDF2/TDRKH/GATC/UTP23/WDR46/DIMT1/RRP9/POP5/MTFMT/WDR75/TFB1M/NSUN4/RPL27/RRP36/FAM98A/WDR3/CDK7/ADAR/DCAF13/HSD17B10/NOP14/RRP12/XRN2/WDR12/SPIN1/MDN1/DIS3/GAR1/GTPBP3/UTP15/ZCCHC4/R…
GO:0000398	mRNA splicing, via spliceosome	241	-0.571015	-2.14337	9.55836e-13	4.62386e-10	3.93276e-10	1289	tags=41%, list=21%, signal=34%	DDX41/SF3B2/EIF4A3/SRRM1/PPIH/RBM5/RBMX2/SNRPA/RALY/SON/PPWD1/SF3B3/FXR2/SAP18/RBM4/SF3B5/SF3A1/RBM3/SF3A2/SETX/DHX9/SRSF1/SRSF6/RBMX/TRA2A/SNRNP40/PRPF4/RBM14/LSM8/NCBP2/ZC3H10/SNRPB2/MBNL1/KDM1A/NCBP1/PRPF6/RBM7/TRA2B/CWC22/WBP11/PTBP1/IK/LARP7/SRRM2/SNRPA1/PRPF40A/HNRNPL/CRNKL1/DAZAP1/WTAP/SF3B1/HNRNPH3/U2AF2/AQR/RBM19/SNRPG/HNRNPA3/RBM39/DDX39B/GEMIN4/SRSF7/SNRPD3/PRPF38A/HNRNPF/BUD31/DDX46/S…		GO:0007264	small GTPase mediated signal transduction	209	0.379762	1.74868	1.87888e-05	0.00484752	0.00461876	1205	tags=34%, list=19%, signal=28%	RAF1/HMOX1/PHACTR4/STAMBP/ABI2/RAC2/DENND4C/ARHGAP5/SIPA1L3/CBL/SYNJ2BP/PLEKHG4/HRAS/MYO9B/ITGB1/CCDC88A/IQGAP3/NCKAP1/ABR/RASA1/CSF1/ARHGAP17/SETDB1/ARHGAP1/SRGAP2/TSC2/RAP1GAP2/VAV2/CDC42EP4/KANK1/KANK2/TRIO/GBF1/ABL2/CYFIP1/ARHGAP12/ARHGEF12/RAC3/TGM2/ARAP1/ROCK2/ARHGAP35/TAX1BP3/GDI1/INF2/PRKD1/TIAM1/EPS8L2/RHOC/DOCK7/ARHGDIA/CDC42/CDK2/GIT1/ARL3/EPS8/ARFGEF2/DNAJA3/DNMBP/ARHGEF18/CCNA2/ARHGE…
GO:0032543	mitochondrial translation	116	-0.569383	-1.98827	2.96183e-06	0.000477595	0.000406212	1551	tags=48%, list=25%, signal=37%	MRPL48/MRPS34/FASTKD3/SARS2/MRPS10/MRPS5/MRPL21/MRPL38/MRPL30/MRPS17/RPUSD4/GFM1/MRPL39/COA3/PTCD3/MRPL3/MRPL16/MRPL23/MRPS18B/MRPS11/NOA1/MTG1/YARS2/TUFM/SHMT2/MRPS23/MRPS9/MRPS27/EARS2/MRPL11/MRPL43/QRSL1/DAP3/MRPS35/MRPL19/MRPL49/MRPL45/MRPS16/MRPL12/LRPPRC/RMND1/MRPL13/MTIF2/MRPS18C/MRPS18A/GFM2/MRPL47/MRPL14/MRPL9/DARS2/MRPL37/MRPL15/IARS2/MRPS22/MPV17L2/TRMT10C		GO:0018105	peptidyl-serine phosphorylation	130	0.407143	1.75322	0.000121622	0.0188272	0.0179387	1253	tags=38%, list=20%, signal=31%	RAF1/PRKACA/CSNK1E/AKT2/MARK2/MTOR/BAG4/NEK7/MASTL/RICTOR/RIPK2/TLK2/TGFB1/CAMK1D/PRKCD/SGK3/STK4/PDPK1/SRPK2/RPS6KA1/PRKCA/ROCK2/RPS6KA4/ATR/RIPK1/PRKD1/HAX1/PLK1/DOCK7/MAPK14/RPS6KA3/TNKS1BP1/CDK2/CHEK2/MAPK7/PRKAA1/AURKA/RPS6KA5/MAPKAPK2/PPM1F/SMYD3/GGNBP2/RPS6KB2/DYRK1A/CDK5/MAPK1/HDAC6/PFN2/RPS6KB1
GO:1902652	secondary alcohol metabolic process	59	-0.558757	-1.79511	0.00135422	0.0369205	0.0314023	1377	tags=39%, list=22%, signal=31%	DHCR24/NSDHL/LIMA1/EBP/DHCR7/FDXR/ACO2/SQLE/APP/NPC1/ERLIN1/CAT/IDH2/LSS/LDLR/SOAT1/CYP51A1/LBR/SCARB1/MSMO1/FDFT1/IDH3B/ERLIN2		GO:0051056	regulation of small GTPase mediated signal transduction	112	0.481658	2.04532	3.69118e-06	0.00129862	0.00123734	1104	tags=37%, list=18%, signal=31%	RAF1/STAMBP/DENND4C/ARHGAP5/SIPA1L3/CBL/PLEKHG4/MYO9B/ITGB1/ABR/RASA1/CSF1/ARHGAP17/ARHGAP1/SRGAP2/TSC2/RAP1GAP2/VAV2/KANK1/KANK2/TRIO/GBF1/ABL2/ARHGAP12/ARHGEF12/TGM2/ARAP1/ARHGAP35/INF2/TIAM1/EPS8L2/ARHGDIA/GIT1/EPS8/ARFGEF2/DNMBP/ARHGEF18/ARHGEF10/GABARAP/FLOT1/RALGAPB
GO:0140053	mitochondrial gene expression	137	-0.557764	-1.99553	1.09484e-06	0.000223002	0.000189671	1566	tags=48%, list=25%, signal=37%	TRMT61B/MRPL48/MRPS34/FASTKD3/SARS2/TFB2M/MRPS10/MRPS5/MRPL21/MRPL38/MTERF4/MRPL30/MRPS17/TRNT1/RPUSD4/GFM1/MRPL39/COA3/PTCD3/MRPL3/MRPL16/MRPL23/MRPS18B/MRPS11/NOA1/MTG1/YARS2/TUFM/SUPV3L1/SHMT2/MRPS23/MRPS9/MRPS27/EARS2/MRPL11/MRPL43/QRSL1/DAP3/MRPS35/MRPL19/TFAM/MRPL49/MRPL45/MRPS16/MRPL12/LRPPRC/PUS1/RMND1/MRPL13/MTIF2/MRPS18C/MRPS18A/GFM2/MRPL47/MRPL14/PNPT1/MRPL9/DARS2/MRPL37/MRPL15/IARS2/M…		GO:1902001	fatty acid transmembrane transport	11	0.819844	2.06533	0.000389633	0.0418856	0.0399089	115	tags=18%, list=2%, signal=18%	SLC27A1/AKT2
GO:0016575	histone deacetylation	57	-0.552592	-1.77074	0.00135083	0.0369205	0.0314023	1701	tags=56%, list=27%, signal=41%	SIRT1/AKAP8L/RBBP7/SIN3A/KAT2A/YEATS2/HDAC3/WDR5/HDAC1/MBIP/MBD2/TBL1X/NIPBL/C6orf89/CHD3/SMARCAD1/RBM14/MIER1/SAP30BP/TP53/GATAD2A/RBBP4/BAZ2A/SFPQ/GATAD2B/HDAC2/MTA1/MTA3/MTA2/MORF4L2/SMARCA5/CHD4
GO:0006397	mRNA processing	369	-0.552004	-2.12341	7.3953e-17	2.86198e-13	2.43422e-13	1493	tags=46%, list=24%, signal=37%	SNRPD2/ZC3H13/RRP1B/CPSF3/KHDRBS1/YTHDC1/WDR33/SNRNP70/HNRNPA1/THOC3/PRPF8/CPSF1/SRSF10/CLASRP/TUT1/RPRD1A/MFAP1/CWF19L1/DDX41/ZFP36L1/SF3B2/EIF4A3/CSTF1/SRRM1/RPUSD4/PPIH/RBM5/RBMX2/SUGP2/SNRPA/RALY/ERN1/SON/PPWD1/SF3B3/CPSF2/FXR2/SAP18/RBM4/SF3B5/SF3A1/CDC73/RBM3/SF3A2/SETX/NONO/SMNDC1/DHX9/SRSF1/SRSF6/RBM28/RBMX/TRA2A/SCAF1/RBBP6/PAPOLA/SNRNP40/PCF11/CSTF2T/PRPF4/RBM14/LSM8/KHSRP/NCBP2/APP/ZC3…
GO:0040029	epigenetic regulation of gene expression	83	-0.546621	-1.82528	0.000351951	0.0158633	0.0134924	1164	tags=37%, list=19%, signal=31%	BMI1/VPS72/MBD2/SUZ12/BRCA1/TRIM27/CENPV/HELLS/KDM1A/TPR/EXOSC10/SPTY2D1/SMCHD1/ARID1B/CTR9/PPHLN1/MSL1/BAZ2A/RBM15/MCRS1/CDYL/TRIM28/HNRNPU/RIF1/MTA1/LMNA/BAZ1A/ARID1A/SMARCA5/BEND3/EZH2
GO:0006368	transcription elongation by RNA polymerase II promoter	81	-0.544993	-1.81977	0.000398226	0.0169355	0.0144043	1167	tags=38%, list=19%, signal=32%	ZMYND11/CDC73/NELFCD/INTS12/INTS10/ERCC3/WDR43/INTS9/MED17/NCBP2/MED27/MED23/NCBP1/INTS3/MED1/INTS7/PAF1/LARP7/CDK12/CTR9/CCNK/INTS8/MED19/TCERG1/CCNT1/BRD4/HNRNPU/LEO1/MED28/CDK9/EZH2
GO:0042274	ribosomal small subunit biogenesis	69	-0.542799	-1.7766	0.0007469	0.0247052	0.0210127	1063	tags=42%, list=17%, signal=35%	RPS14/TBL3/MRPS11/PWP2/RRP7A/FCF1/WDR43/EMG1/UTP23/RIOK1/ERAL1/BMS1/NOP14/TSR1/IMP3/DHX37/PRKDC/NPM1/UTP6/NAT10/DCAF13/BYSL/WDR46/SURF6/DDX52/HEATR1/RCL1/UTP20/MPHOSPH10
GO:0051028	mRNA transport	100	-0.541401	-1.8602	0.000177142	0.00969587	0.0082467	1575	tags=45%, list=25%, signal=34%	NXT1/NUP214/AAAS/NUP205/YTHDC1/HNRNPA1/THOC3/NUP37/SARNP/ZFP36L1/AHCTF1/EIF4A3/NUP210/NUP155/IGF2BP1/DHX9/SRSF1/NUP107/NUP54/NUP93/POLDIP3/KHSRP/NCBP2/NUP35/AGFG1/NCBP1/TPR/CHTOP/NUP133/DDX39B/THOC6/SRSF7/LRPPRC/NUP62/UPF3B/NUP153/RAE1/RANBP2/MAGOHB/THOC2/FYTTD1/THOC1/NUP98/MYO1C/QKI
GO:0022613	ribonucleoprotein complex biogenesis	383	-0.536581	-2.06702	4.38465e-16	8.4843e-13	7.21621e-13	1275	tags=40%, list=20%, signal=34%	ERI3/SF3B2/HEATR3/LAS1L/NOL11/EIF4A3/RPUSD4/RBM5/RBMX2/POP4/SF3B3/REXO4/FTSJ3/EXOSC8/SF3B5/SF3A1/CDC73/GAR1/DDX28/WDR36/WDR12/RPS14/SF3A2/SETX/UTP14A/DHX30/DHX9/SRSF1/UTP15/TBL3/MRPS11/PWP2/RRP7A/SRSF6/RBMX/FCF1/WDR43/MPHOSPH6/ZCCHC4/AATF/MTERF3/URB2/RPP30/EMG1/UTP23/SNRPB2/NCBP1/MRTO4/PRPF6/RIOK1/XRN2/ERAL1/NOC2L/LYAR/MDN1/BMS1/EXOSC10/WBP11/NOL8/EXOSC2/GNL2/DKC1/SNRPA1/EXOSC3/WDR18/URB1/DDX10/C…
GO:0008380	RNA splicing	348	-0.536021	-2.06001	1.23502e-13	1.19488e-10	1.01629e-10	1507	tags=43%, list=24%, signal=35%	CTNNBL1/TAF15/SNRPD2/ZC3H13/RRP1B/TAF10/KHDRBS1/PDCD7/YTHDC1/SNRNP70/HNRNPA1/THOC3/PRPF8/SRSF10/PRMT1/CLASRP/MFAP1/CWF19L1/DDX41/SF3B2/EIF4A3/SRRM1/RPUSD4/PPIH/RBM5/RBMX2/SUGP2/SNRPA/RALY/ERN1/SON/PPWD1/SF3B3/FXR2/SAP18/RBM4/SF3B5/SF3A1/RBM3/SF3A2/SETX/NONO/SMNDC1/DHX9/SRSF1/SRSF6/RBM28/RBMX/TRA2A/SCAF1/SNRNP40/SLC38A2/CLK3/PRPF4/RBM14/LSM8/KHSRP/NCBP2/ZC3H10/SNRPB2/MBNL1/KDM1A/NCBP1/PRPF6/RBM12B…
GO:0022904	respiratory electron transport chain	83	-0.530206	-1.77046	0.00091903	0.0280316	0.0238419	1806	tags=55%, list=29%, signal=40%	SDHB/UQCRQ/CYC1/NDUFA7/NDUFAB1/NDUFB4/NDUFB8/SDHD/CHCHD2/NDUFA3/SDHC/SDHA/NDUFB2/NDUFS3/DGUOK/GPD2/COX6A1/NDUFA6/NDUFS2/NDUFB6/UQCRC2/NDUFB5/COX6B1/COX4I1/PLEC/SLC25A13/NDUFS5/NDUFA10/UQCRFS1/UQCRC1/COX6C/GHITM/MYBBP1A/NDUFB10/COX5A/SLC25A12/COX5B/NDUFA8/CYCS/ETFB/SOD2/UQCRB/NDUFA9/NDUFA2/NDUFA12/NDUFS1
GO:0090501	RNA phosphodiester bond hydrolysis	96	-0.523757	-1.78999	0.000379228	0.0163068	0.0138696	1402	tags=44%, list=22%, signal=35%	CPSF1/NOP9/NOL9/RRS1/TUT1/ERI3/POP4/RNASET2/ERN1/CPSF2/EXOSC8/TBL3/FCF1/PARN/PCF11/RPP30/CSTF2T/NCBP2/UTP23/NCBP1/CSTF2/XRN2/BMS1/EXOSC10/EXOSC2/FIP1L1/EXOSC3/EXOSC5/NOP14/TSR1/CPSF6/CSTF3/EXOG/NUDT21/ANGEL2/EXD2/PNPT1/BOP1/RCL1/UTP20/POLRMT/NHP2
GO:0050657	nucleic acid transport	122	-0.521544	-1.83821	7.2914e-05	0.00522551	0.00444449	1575	tags=42%, list=25%, signal=32%	NXT1/NUP214/AAAS/NUP205/KHDRBS1/YTHDC1/HNRNPA1/THOC3/NUP37/SARNP/ZFP36L1/AHCTF1/EIF4A3/NUP210/NUP155/IGF2BP1/DHX9/SRSF1/NUP107/NUP54/NUP93/POLDIP3/KHSRP/NCBP2/NUP35/AGFG1/NCBP1/TPR/CHTOP/NUP133/DDX39B/THOC6/SRSF7/LRPPRC/NUP62/FLOT1/CPSF6/UPF3B/NUP153/RAE1/NPM1/RANBP2/MAGOHB/NOL6/THOC2/FYTTD1/THOC1/PNPT1/NUP98/MYO1C/QKI
GO:0050658	RNA transport	122	-0.521544	-1.83821	7.2914e-05	0.00522551	0.00444449	1575	tags=42%, list=25%, signal=32%	NXT1/NUP214/AAAS/NUP205/KHDRBS1/YTHDC1/HNRNPA1/THOC3/NUP37/SARNP/ZFP36L1/AHCTF1/EIF4A3/NUP210/NUP155/IGF2BP1/DHX9/SRSF1/NUP107/NUP54/NUP93/POLDIP3/KHSRP/NCBP2/NUP35/AGFG1/NCBP1/TPR/CHTOP/NUP133/DDX39B/THOC6/SRSF7/LRPPRC/NUP62/FLOT1/CPSF6/UPF3B/NUP153/RAE1/NPM1/RANBP2/MAGOHB/NOL6/THOC2/FYTTD1/THOC1/PNPT1/NUP98/MYO1C/QKI
GO:0048863	stem cell differentiation	92	-0.516806	-1.75104	0.00140487	0.0377559	0.0321128	970	tags=27%, list=15%, signal=23%	RDH10/CHD3/UFL1/OCIAD1/NRP1/MED1/CDK12/TP53/GATAD2A/RBBP4/TCOF1/PRKDC/GATAD2B/CORO1C/NUDT21/HNRNPU/HDAC2/TACSTD2/MTA1/HSPA9/MTA3/MTA2/CHD2/EZH2/CHD4
GO:0051236	establishment of RNA localization	124	-0.514073	-1.82048	0.000176263	0.00969587	0.0082467	1575	tags=41%, list=25%, signal=31%	NXT1/NUP214/AAAS/NUP205/KHDRBS1/YTHDC1/HNRNPA1/THOC3/NUP37/SARNP/ZFP36L1/AHCTF1/EIF4A3/NUP210/NUP155/IGF2BP1/DHX9/SRSF1/NUP107/NUP54/NUP93/POLDIP3/KHSRP/NCBP2/NUP35/AGFG1/NCBP1/TPR/CHTOP/NUP133/DDX39B/THOC6/SRSF7/LRPPRC/NUP62/FLOT1/CPSF6/UPF3B/NUP153/RAE1/NPM1/RANBP2/MAGOHB/NOL6/THOC2/FYTTD1/THOC1/PNPT1/NUP98/MYO1C/QKI
GO:1903311	regulation of mRNA metabolic process	201	-0.513818	-1.91049	9.08915e-07	0.000195417	0.000166209	1256	tags=36%, list=20%, signal=30%	EIF4A3/SRRM1/RBM5/SNRPA/SON/FXR2/SAP18/RBM4/NBAS/EXOSC8/DHX34/IGF2BP1/CDC73/RBM3/PRKCA/DHX9/SRSF6/RBMX/TRA2A/PAPOLA/PARN/KHSRP/NCBP2/ZC3H10/SLTM/BARD1/MBNL1/NCBP1/RBM7/TRA2B/CWC22/TARDBP/EXOSC2/PTBP1/ZC3H14/PAF1/LARP7/VIM/EXOSC3/HNRNPL/DAZAP1/WTAP/EXOSC5/U2AF2/RBM39/SRSF7/HNRNPA0/HNRNPM/CPSF6/RBM15/HNRNPAB/SAFB2/FUS/CIRBP/SF3B4/NPM1/NUDT21/ANGEL2/MYEF2/RNPS1/PNPT1/HNRNPU/LEO1/THRAP3/NUP98/NCL/CDK…
GO:0006403	RNA localization	154	-0.513695	-1.84976	1.20085e-05	0.00149912	0.00127506	1016	tags=29%, list=16%, signal=25%	DHX9/SRSF1/NUP107/NUP54/PARN/NUP93/POLDIP3/KHSRP/NCBP2/NUP35/AGFG1/NCBP1/TPR/CHTOP/PRPF6/EXOSC10/DKC1/NUP133/NOP58/DDX39B/THOC6/SRSF7/LRPPRC/NUP62/FLOT1/CPSF6/FBL/HNRNPAB/UPF3B/NUP153/RAE1/NPM1/RANBP2/MAGOHB/NOL6/THOC2/FYTTD1/THOC1/PNPT1/HNRNPU/NUP98/MYO1C/ZNHIT6/NHP2/QKI
GO:0034470	ncRNA processing	322	-0.508081	-1.94359	1.86939e-10	6.57685e-08	5.59386e-08	1401	tags=42%, list=22%, signal=34%	NOP9/NOL9/RRS1/ALKBH8/INTS2/TUT1/MTERF4/OSGEP/WDR75/ERI3/LAS1L/NOL11/EIF4A3/DUS2/TRNT1/RPUSD4/POP4/REXO4/CTU2/FTSJ3/NUP155/EXOSC8/GAR1/WDR36/WDR12/RPS14/UTP14A/INTS12/INTS10/UTP15/TBL3/MRPS11/TRMT11/PWP2/RRP7A/FCF1/WDR43/INTS9/MPHOSPH6/ZCCHC4/PARN/RPP30/NCBP2/EMG1/ZC3H10/UTP23/TRMT61A/NCBP1/MRTO4/RIOK1/XRN2/LYAR/MDN1/BMS1/INTS3/EXOSC10/SRRT/WBP11/NOL8/EXOSC2/INTS7/TRMT1/LARP7/DKC1/EXOSC3/WDR18/UR…
GO:0015931	nucleobase-containing compound transport	148	-0.503047	-1.8094	5.76307e-05	0.00446062	0.00379392	1130	tags=31%, list=18%, signal=26%	NUP210/NUP155/IGF2BP1/SLC25A6/DHX9/SRSF1/SLC25A19/NUP107/NUP54/NUP93/POLDIP3/KHSRP/NCBP2/NUP35/AGFG1/NCBP1/TPR/CHTOP/SLC35B2/LRRC8E/NUP133/DDX39B/THOC6/SRSF7/LRPPRC/NUP62/FLOT1/CPSF6/UPF3B/NUP153/RAE1/NPM1/RANBP2/MAGOHB/SLC25A32/NOL6/SLC29A1/THOC2/FYTTD1/THOC1/PNPT1/SLC25A4/NUP98/SLC19A1/MYO1C/QKI
GO:0034660	ncRNA metabolic process	400	-0.496437	-1.91705	8.76908e-12	3.39363e-09	2.88641e-09	1401	tags=40%, list=22%, signal=33%	NOP9/WDR82/NOL9/RRS1/ALKBH8/INTS2/TUT1/MTERF4/OSGEP/WDR75/NARS2/ERI3/LAS1L/NOL11/EIF4A3/DUS2/TRNT1/RPUSD4/POP4/REXO4/CTU2/FTSJ3/NUP155/EXOSC8/CDK7/GAR1/WDR36/WDR12/RPS14/ZNF143/UTP14A/INTS12/INTS10/UTP15/TBL3/MRPS11/TRMT11/PWP2/RRP7A/FCF1/WDR43/INTS9/YARS2/MPHOSPH6/ZCCHC4/PARN/RPP30/KHSRP/NCBP2/EMG1/ZC3H10/UTP23/ICE2/TRMT61A/NCBP1/MRTO4/RBM7/RIOK1/XRN2/LYAR/MDN1/BMS1/INTS3/EARS2/EXOSC10/SRRT/WBP1…
GO:0006338	chromatin remodeling	183	-0.49321	-1.81271	2.8045e-05	0.00279887	0.00238055	901	tags=31%, list=14%, signal=27%	KDM4B/CHD3/SMARCAD1/CENPV/HCFC1/HELLS/EP400/KDM1A/TPR/ANP32B/BPTF/MIER1/SMARCC1/SPTY2D1/SMCHD1/ARID1B/CTR9/BAZ1B/PPHLN1/SF3B1/GATAD2A/SMARCD2/LOXL2/HLTF/RBBP4/BAZ2A/MYBBP1A/MCRS1/DEK/GATAD2B/ARID2/NPM1/TRIM28/BRD4/HP1BP3/RIF1/HDAC2/SART3/MTA1/LMNA/LIN54/BAZ1A/TSPYL2/MTA3/SMARCA2/ARID1A/DDX21/CHD1/MTA2/BRD2/CHD2/TOP1/SMARCA5/BEND3/EZH2/CHD4
GO:0045333	cellular respiration	143	-0.481843	-1.72547	0.000285739	0.0134855	0.0114699	1826	tags=51%, list=29%, signal=37%	LYRM7/SDHB/SLC25A33/UQCRQ/CYC1/MTFR2/NDUFA7/FH/NDUFAB1/NDUFB4/FXN/NDUFB8/SUCLG1/SDHD/CHCHD2/NDUFA3/DLST/SDHC/SDHA/NDUFB2/NDUFS3/DGUOK/GPD2/COX6A1/NDUFA6/NDUFS2/C2orf69/NDUFB6/UQCRC2/NNT/NDUFB5/CS/NOA1/ACO2/MTFR1/NDUFA13/COX6B1/CISD1/SHMT2/COX4I1/PLEC/SLC25A13/PDHA1/NDUFS5/NDUFA10/CAT/IDH2/TRAP1/UQCRFS1/UQCRC1/COX6C/GHITM/OGDH/MYBBP1A/NDUFB10/COX5A/PDHB/AK4/SLC25A12/COX5B/NDUFA8/CYCS/ETFB/PNPT1/SU…
GO:0006354	DNA-templated transcription elongation	155	-0.478248	-1.72385	0.000162476	0.00942436	0.00801577	1951	tags=45%, list=31%, signal=32%	MED30/SETD2/ATF7IP/SUPT4H1/KAT7/SND1/RECQL5/MED14/PHF8/SUPT16H/MED15/THOC5/HTATSF1/PTPN14/DPF2/CCAR2/GTF2F1/TAF15/PWWP2A/PHF10/TFB2M/NELFE/WDR82/INTS2/RALY/ZMYND11/HMGA1/CDC73/NELFCD/INTS12/INTS10/DHX9/ERCC3/WDR43/INTS9/MED17/NCBP2/MED27/MED23/NCBP1/INTS3/MED1/INTS7/KDM2A/PAF1/LARP7/CDK12/CTR9/CCNK/SMARCD2/INTS8/MED19/DDX39B/TRRAP/TCERG1/ZNF326/FUS/CCNT1/BRD4/THOC1/HNRNPU/LEO1/THRAP3/MED28/CDK9/Z…
GO:0043414	macromolecule methylation	179	-0.476887	-1.75026	0.000175827	0.00969587	0.0082467	1581	tags=38%, list=25%, signal=29%	KMT2B/TRMT61B/PWP1/TRMT1L/PAXBP1/SNRPD2/ZC3H13/KMT2A/TFB2M/NELFE/WDR82/WDR5/ALKBH8/PRMT1/NDUFAF7/MPHOSPH8/EHMT1/BMI1/ASH2L/FTSJ3/MBD2/SUZ12/NFYC/KANSL1/TRMT11/BRCA1/ZCCHC4/PRDM2/HCFC1/EMG1/HELLS/RNMT/TRMT61A/KDM1A/CHTOP/EED/NCOA6/TRMT1/PAF1/LARP7/CTR9/WTAP/NOP2/GATAD2A/SNRPG/SNRPD3/BAZ2A/FBL/RBM15/MCRS1/NSUN5/SNRPE/TRIM28/TDRKH/BRD4/PCMTD1/RIF1/DIMT1/TRMT6/MEPCE/LMNA/SNRPF/MTA2/HSD17B10/TRMT10C/S…
GO:0090305	nucleic acid phosphodiester bond hydrolysis	137	-0.46542	-1.66514	0.000845242	0.0265942	0.0226194	1402	tags=38%, list=22%, signal=30%	CPSF1/NOP9/NOL9/RRS1/MUS81/APTX/TUT1/ENDOD1/ERI3/LAS1L/POP4/RNASET2/ERN1/DNASE2/RAD1/CPSF2/REXO4/EXOSC8/ERCC3/TBL3/FCF1/PARN/PCF11/RPP30/CSTF2T/NCBP2/UTP23/NCBP1/CSTF2/XRN2/BMS1/EXOSC10/EXOSC2/FIP1L1/EXOSC3/EXOSC5/NOP14/TSR1/RAD50/CPSF6/CSTF3/EXOG/NUDT21/ANGEL2/EXD2/PNPT1/NTHL1/BOP1/RCL1/UTP20/POLRMT/NHP2
GO:0032259	methylation	195	-0.453603	-1.6803	0.000177883	0.00969587	0.0082467	1581	tags=35%, list=25%, signal=27%	KMT2B/TRMT61B/PWP1/TRMT1L/PAXBP1/SNRPD2/ZC3H13/KMT2A/TFB2M/NELFE/WDR82/WDR5/ALKBH8/PRMT1/NDUFAF7/MPHOSPH8/EHMT1/BMI1/ASH2L/FTSJ3/MBD2/SUZ12/NFYC/KANSL1/TRMT11/BRCA1/COMT/ZCCHC4/PRDM2/HCFC1/EMG1/HELLS/RNMT/TRMT61A/KDM1A/CHTOP/EED/NCOA6/TRMT1/PAF1/LARP7/CTR9/WTAP/NOP2/GATAD2A/SNRPG/SNRPD3/BAZ2A/FBL/RBM15/MCRS1/NSUN5/SNRPE/TRIM28/TDRKH/BRD4/PCMTD1/RIF1/DIMT1/TRMT6/MEPCE/LMNA/SNRPF/MTA2/HSD17B10/TRMT…
GO:0016570	histone modification	270	-0.444973	-1.68269	2.88404e-05	0.00279887	0.00238055	1717	tags=40%, list=27%, signal=30%	SET/TAF12/SIRT1/ZNF451/RNF2/AKAP8L/TAF6/RBBP7/SIN3A/KMT2B/KAT2A/PWP1/PAXBP1/TAF10/PWWP2A/YEATS2/HDAC3/TAF7/KMT2A/UIMC1/NELFE/WDR82/WDR5/PRMT1/GLYR1/MLLT1/TAF5/HDAC1/PARP2/TAF4/EHMT1/SF3B3/MBIP/BMI1/ASH2L/AURKB/VPS72/MBD2/SF3B5/BRD7/SUZ12/CDC73/NFYC/TBL1X/KANSL1/NIPBL/BRCA1/C6orf89/KDM4B/CHD3/UFL1/PRDM2/SMARCAD1/RBM14/HCFC1/EP400/BARD1/RING1/KDM1A/CHTOP/EED/NOC2L/MIER1/SAP30BP/NCOA6/KDM2A/PAF1/USP…
GO:0006325	chromatin organization	308	-0.397062	-1.51365	0.000596879	0.0217917	0.0185347	1168	tags=28%, list=19%, signal=24%	L3MBTL2/ZMYND11/BMI1/HMGA1/ASH2L/LRWD1/VPS72/BANF1/MBD2/HMG20B/BRD7/SUZ12/KANSL1/BRCA1/TRIM27/KDM4B/CHD3/SMARCAD1/CENPV/HCFC1/HELLS/EP400/RING1/KDM1A/TPR/ANP32B/EED/BPTF/MIER1/EXOSC10/SMARCC1/SPTY2D1/SMCHD1/KDM2A/ARID1B/USP22/CTR9/BAZ1B/PPHLN1/MSL1/SF3B1/GATAD2A/SMARCD2/LOXL2/HLTF/RBBP4/BAZ2A/ATAD2/TRRAP/MYBBP1A/RBM15/MCRS1/DEK/GATAD2B/ARID2/CDYL/NPM1/TRIM28/BRD4/HP1BP3/WAC/HNRNPU/TLK1/RIF1/HDAC2…
GO:0051276	chromosome organization	360	-0.386344	-1.48568	0.00058951	0.0217917	0.0185347	1160	tags=24%, list=18%, signal=21%	KIF4A/HMGA1/AURKB/XRCC1/NUP155/BANF1/ESCO2/BRD7/NCAPD3/GAR1/SETX/HUS1/DHX9/ERCC3/NIPBL/MSH3/NUP107/CDC27/CHD3/PARN/SUPV3L1/SMARCAD1/CENPV/SUN1/BUB3/HELLS/PIBF1/TPR/KIF2C/SMC6/CDCA5/EXOSC10/SMARCC1/AIFM1/RFC3/CENPC/SMC5/IK/NBN/ARID1B/DKC1/STAG1/NUP133/MAU2/KIF22/USP7/BAZ1B/PPHLN1/SMARCD2/TOP3A/SMC3/TERF2/NUP62/RAD50/SFPQ/TOP2B/PHB2/KIFC1/TFIP11/MCRS1/GNL3L/PDS5A/RAE1/PRKDC/PPP1R10/ARID2/NAT10/RFC1…
GO:0051253	negative regulation of RNA metabolic process	484	-0.386297	-1.50614	3.03613e-05	0.00279887	0.00238055	1496	tags=31%, list=24%, signal=25%	TAF15/TRIM33/SMARCC2/KHDRBS1/YEATS2/HDAC3/TAF7/ETV3/NCOR1/PHF10/SP2/UIMC1/CUX1/ZNF24/NELFE/SRSF10/WDR82/SUMO1/PRDX5/SARNP/CBX4/MPHOSPH8/SP100/HDAC1/DLG1/PDCD4/MBD1/EHMT1/L3MBTL2/ZMYND11/BMI1/HMGA1/AURKB/SAP18/VPS72/ZGPAT/MBD2/NBAS/DHX34/BRD7/IGF2BP1/DHRS7B/SUZ12/CDC73/NELFCD/PTPN2/RPS14/LRCH4/NONO/TBL1X/DHX9/ZNF131/NIPBL/SRSF6/RBMX/BRCA1/FOXK1/CTBP2/TRIM27/CHD3/NDUFA13/ZNF148/PARN/MAX/PRDM2/MTERF…
GO:0045892	negative regulation of DNA-templated transcription	418	-0.365754	-1.4135	0.00201977	0.0486862	0.0414094	1494	tags=29%, list=24%, signal=24%	TRIM33/SMARCC2/KHDRBS1/YEATS2/HDAC3/TAF7/ETV3/NCOR1/PHF10/SP2/UIMC1/CUX1/ZNF24/NELFE/WDR82/SUMO1/PRDX5/SARNP/CBX4/MPHOSPH8/SP100/HDAC1/DLG1/PDCD4/MBD1/EHMT1/L3MBTL2/ZMYND11/BMI1/HMGA1/AURKB/SAP18/VPS72/ZGPAT/MBD2/BRD7/DHRS7B/SUZ12/CDC73/NELFCD/PTPN2/RPS14/LRCH4/NONO/TBL1X/ZNF131/NIPBL/BRCA1/FOXK1/CTBP2/TRIM27/CHD3/NDUFA13/ZNF148/MAX/PRDM2/MTERF3/WWP2/IRF2BP2/CREG1/HCFC1/LCOR/RING1/KDM1A/TPR/EED/N…
GO:1902679	negative regulation of RNA biosynthetic process	420	-0.36347	-1.40477	0.00190458	0.0471252	0.0400818	1494	tags=29%, list=24%, signal=24%	TRIM33/SMARCC2/KHDRBS1/YEATS2/HDAC3/TAF7/ETV3/NCOR1/PHF10/SP2/UIMC1/CUX1/ZNF24/NELFE/WDR82/SUMO1/PRDX5/SARNP/CBX4/MPHOSPH8/SP100/HDAC1/DLG1/PDCD4/MBD1/EHMT1/L3MBTL2/ZMYND11/BMI1/HMGA1/AURKB/SAP18/VPS72/ZGPAT/MBD2/BRD7/DHRS7B/SUZ12/CDC73/NELFCD/PTPN2/RPS14/LRCH4/NONO/TBL1X/ZNF131/NIPBL/BRCA1/FOXK1/CTBP2/TRIM27/CHD3/NDUFA13/ZNF148/MAX/PRDM2/MTERF3/WWP2/IRF2BP2/CREG1/HCFC1/LCOR/RING1/KDM1A/TPR/EED/N…
GO:1903507	negative regulation of nucleic acid-templated transcription	420	-0.36347	-1.40477	0.00190458	0.0471252	0.0400818	1494	tags=29%, list=24%, signal=24%	TRIM33/SMARCC2/KHDRBS1/YEATS2/HDAC3/TAF7/ETV3/NCOR1/PHF10/SP2/UIMC1/CUX1/ZNF24/NELFE/WDR82/SUMO1/PRDX5/SARNP/CBX4/MPHOSPH8/SP100/HDAC1/DLG1/PDCD4/MBD1/EHMT1/L3MBTL2/ZMYND11/BMI1/HMGA1/AURKB/SAP18/VPS72/ZGPAT/MBD2/BRD7/DHRS7B/SUZ12/CDC73/NELFCD/PTPN2/RPS14/LRCH4/NONO/TBL1X/ZNF131/NIPBL/BRCA1/FOXK1/CTBP2/TRIM27/CHD3/NDUFA13/ZNF148/MAX/PRDM2/MTERF3/WWP2/IRF2BP2/CREG1/HCFC1/LCOR/RING1/KDM1A/TPR/EED/N…
GO:0070925	organelle assembly	412	0.276799	1.35832	0.000272277	0.0132592	0.0112774	1346	tags=30%, list=21%, signal=25%	EZR/PRKAR1A/PDCD6IP/SNAP29/EHD1/MAPRE1/SNF8/GDI2/RAB23/DHX29/VPS28/RDX/PATL1/TUBGCP4/GSK3B/ARHGEF5/SRC/SEPTIN9/CDK2/EDC3/DNM2/ARHGAP35/GSN/HDAC6/CSRP1/FLNA/VTA1/NEK7/EHD2/ARHGEF10/NDC80/FSCN1/SBDS/DRG1/CNOT7/KIF11/DCTN1/RHOA/CROCC/GBF1/ATG3/LRBA/DNAAF5/HAUS1/RPS19/FLNC/PLS1/MAP4/NUDCD3/SEPTIN6/ATXN10/SDCBP/SNX4/SEPTIN2/SEPTIN7/CHMP4B/RPL5/STAM/MAPT/DBNL/MYL9/CETN2/EMC6/UBQLN2/ATG101/ATG7/RPL10/TB…
GO:0120036	plasma membrane bounded cell projection organization	487	0.277868	1.40754	0.000101066	0.00686182	0.00583624	1053	tags=23%, list=17%, signal=20%	EZR/DVL2/CRKL/GDI1/ERBB2/SNAP29/UBA6/KIF5B/VCL/EHD1/GAK/STMN1/MAP1B/MAPRE1/GDI2/RAB23/NCDN/PHGDH/RDX/PRKCI/GSK3B/SRC/NCKAP1/SEPTIN9/SPAG9/DNM2/ARHGAP35/CORO1B/GSN/HDAC6/CFL1/FLNA/MAP2K1/PACSIN1/EHD2/FSCN1/HPRT1/DCTN1/RHOA/CROCC/GBF1/ATG3/TUBB3/VAV2/ABI1/PTK2/DNAAF5/LYPLA2/BLOC1S6/PFN1/TRIOBP/EXT1/CDC42EP4/CUL4B/FRY/ZPR1/LLGL1/PLS1/MAP4/BLOC1S4/NUDCD3/SEPTIN6/AKT1/TWF2/ATXN10/SDCBP/SEPTIN2/SEPTIN7…
GO:0030030	cell projection organization	499	0.283589	1.42531	9.56955e-06	0.00127704	0.00108617	1053	tags=23%, list=17%, signal=21%	EZR/DVL2/CRKL/GDI1/ERBB2/SNAP29/CAPG/UBA6/KIF5B/VCL/EHD1/GAK/STMN1/MAP1B/MAPRE1/GDI2/RAB23/NCDN/PHGDH/RDX/PRKCI/GSK3B/SRC/NCKAP1/SEPTIN9/SPAG9/DNM2/ARHGAP35/CORO1B/GSN/HDAC6/CFL1/FLNA/MAP2K1/PACSIN1/EHD2/FSCN1/NUBP2/HPRT1/DCTN1/RHOA/PACSIN2/CROCC/GBF1/ATG3/TUBB3/VAV2/ABI1/PTK2/DNAAF5/LYPLA2/BLOC1S6/PFN1/TRIOBP/EXT1/CDC42EP4/CUL4B/FRY/ZPR1/ITGA2/LLGL1/PLS1/MAP4/BLOC1S4/NUDCD3/SEPTIN6/AKT1/TWF2/ATX…
GO:0044087	regulation of cellular component biogenesis	400	0.28371	1.4157	0.000496257	0.0192052	0.0163347	1087	tags=26%, list=17%, signal=23%	EZR/PDCD6IP/CAPG/SAR1B/VCL/STMN1/MAP1B/MAPRE1/SNF8/RICTOR/GDI2/FHOD1/RDX/TLN1/PXN/RAF1/TBCD/GSK3B/ARHGEF5/SRC/NCKAP1/SEPTIN9/CDK2/DNM2/ARHGAP35/GSN/HDAC6/FLNA/NEK7/ARHGEF10/FSCN1/DRG1/DCTN1/RHOA/PRKACA/CROCC/ATG3/PTK2/ATM/PFN1/TRIOBP/CAPZA1/CDC42EP4/MAP4/ARFGEF1/TWF2/SDCBP/SNX4/SEPTIN7/PARK7/PHLDB1/CHMP4B/VPS18/CLIP1/STAM/PAK2/HSPA2/EIF4G1/ABI2/MAPT/DBNL/BIN1/ROCK2/ARL2/ARHGAP18/CAPZB/UBQLN2/CKAP…
GO:0044092	negative regulation of molecular function	400	0.286063	1.42745	0.000357181	0.0158633	0.0134924	1072	tags=26%, list=17%, signal=23%	ANXA3/HMOX1/PPP1R14B/UBE2O/PRKAR1A/SERPINB6/SERPINB9/GPI/YWHAE/CHORDC1/STMN1/SERPINH1/DFFA/PRKAR2A/IPO5/RDX/RAF1/RAP1GDS1/GSK3B/SRC/MVP/IPO7/NFKBIE/RPS6KA1/HSPB1/HDAC6/UBXN1/PXK/FLNA/PPP2R5A/PPME1/PRPSAP1/PHPT1/PSMF1/PPP1R7/ABCE1/SNX6/CACTIN/PEBP1/NOL3/EIF4A2/ARL6IP1/PRKAR1B/CCDC22/PPIA/FRY/ARRB1/RNH1/GPS1/HABP4/ARFGEF1/AKT1/TIPRL/PARK7/PRPSAP2/PIN1/RPL5/CAMK2D/TRIAP1/MAPK3/AIP/PAK2/PTPRB/MAPT/YW…
GO:0031344	regulation of cell projection organization	231	0.298447	1.44119	0.00161196	0.0421506	0.0358506	1096	tags=27%, list=17%, signal=23%	EZR/DVL2/CRKL/GDI1/EHD1/GAK/MAP1B/GDI2/RDX/PRKCI/GSK3B/SRC/NCKAP1/SEPTIN9/DNM2/ARHGAP35/CORO1B/CFL1/FLNA/MAP2K1/PACSIN1/FSCN1/RHOA/CROCC/ATG3/PFN1/CDC42EP4/ITGA2/PLS1/MAP4/AKT1/TWF2/SEPTIN7/PAK2/STK24/ABI2/MAPT/DBNL/TUBB2B/CAPZB/SEMA7A/TBC1D7/GRN/FAM98A/CRABP2/CDK5/FBXO7/MAP2K2/MARK2/WASL/BAG5/RCC2/NCK1/TANC2/PODXL/KLF5/SNX3/EPS8L2/RAC2/MIEN1/ARHGEF7/VPS35/CAMK2G
GO:0051640	organelle localization	316	0.31723	1.57032	4.55465e-05	0.00383185	0.00325913	936	tags=22%, list=15%, signal=20%	EZR/HMOX1/AHCYL1/KLC2/TRAPPC11/PDCD6IP/ARFGAP2/SNAP29/SAR1B/KIF5B/MAP1B/F8A1/MAPRE1/SNF8/DNM1L/CCDC186/FHOD1/TFG/DNM1/SPAG9/DNM2/HDAC6/CFL1/SEC16A/NDC80/DCTN2/DCTN1/ABCE1/CROCC/GBF1/COPG2/ATM/BLOC1S6/CDH3/LLGL1/MAP4/BLOC1S4/TRAPPC3/MYO1E/SDCBP/SNX4/CHMP4B/VPS18/TRAPPC2B/MYH9/STAM/MAPT/FYCO1/CBL/BIN1/EML4/FAM83D/ASPM/ACTR10/CLUH/CHMP1B/CCNB1/VPS4B/RAB3B/DYNC1H1/KIF1C/STARD3/FAM98A/CHMP7/YWHAZ/CDK5…
GO:0060627	regulation of vesicle-mediated transport	215	0.324583	1.52609	0.000588395	0.0217917	0.0185347	1037	tags=25%, list=17%, signal=22%	EZR/HMOX1/ARHGAP1/PDCD6IP/RUFY1/SAR1B/EHD1/TGM2/SNF8/VPS28/RDX/GSK3B/SRC/DNM2/MKLN1/MAP2K1/PACSIN1/EHD2/LYPLA1/PACSIN2/ATG3/PRKAR1B/MAPK1/ARRB1/ITGA2/SDCBP/SNX4/SEPTIN2/VPS18/MAPK3/STAM/APPL1/CBL/BIN1/PPP3R1/UBQLN2/CNN2/CORO1A/MSN/ARF1/VPS4B/TBC1D20/RAB3B/SORL1/ARFIP1/CDK5/AP2M1/MAP2K2/WASL/ARRB2/GIT1/ROCK1/SNX3/RAC2
GO:0051493	regulation of cytoskeleton organization	255	0.330012	1.61497	0.000132407	0.00840022	0.0071447	1000	tags=29%, list=16%, signal=25%	CAPG/STMN1/MAP1B/MAPRE1/RICTOR/CAPN2/FHOD1/RDX/PXN/TBCD/GSK3B/ARHGEF5/NCKAP1/ARHGAP35/CORO1B/GSN/ARHGAP17/HDAC6/FLNA/ARHGEF10/FSCN1/PHPT1/DRG1/DCTN1/RHOA/MPDZ/DIAPH1/PTK2/PFN1/TRIOBP/CAPZA1/MAPK1/CDC42EP4/TACC3/ARFGEF1/TWF2/PHLDB1/CHMP4B/ARHGDIA/CLIP1/MAPK3/PAK2/ABI2/MAPT/DBNL/BIN1/ROCK2/ARL2/ARHGAP18/CAPZB/PDXP/CKAP5/CORO1A/LIMCH1/GRB2/SWAP70/CHMP1B/ARF1/VPS4B/DYNC1H1/VASP/MAPRE2/SLAIN2/CHMP7/WA…
GO:0007017	microtubule-based process	392	0.336573	1.6566	1.85674e-07	4.2268e-05	3.59505e-05	1089	tags=26%, list=17%, signal=23%	EZR/KLC2/ERBB2/PDCD6IP/SPC25/KIF21A/KIF5B/CHORDC1/STMN1/MAP1B/SORD/MAPRE1/PPP2R1A/XRCC3/TUBGCP4/TBCD/GSK3B/CDK2/MAP7D1/HSPB1/KLC1/HDAC6/TUBB6/CFL1/FLNA/TUBG1/DPCD/KIF1B/NEK7/ARHGEF10/NDC80/SBDS/TUBB4B/DRG1/DCTN2/DYNC1LI2/KIF11/DCTN1/RHOA/CROCC/MPDZ/DIAPH1/TUBB3/COPG2/DNAAF5/BLOC1S6/HAUS1/ZPR1/LLGL1/MAP4/TACC3/BLOC1S4/PHLDB1/CHMP4B/MYH9/CLIP1/TUBA4A/MAPT/FYCO1/ROCK2/ARL2/EML4/CETN2/TUBB2B/CKAP5/TB…
GO:0030029	actin filament-based process	346	0.33726	1.68153	1.21653e-06	0.000235399	0.000200216	969	tags=27%, list=15%, signal=24%	EZR/PRKAR1A/PDCD6IP/PLS3/CAPG/STMN1/RICTOR/FHOD1/RDX/TLN1/PXN/PRKCI/RAP1GDS1/ARHGEF5/SRC/NCKAP1/MKLN1/ELMO2/ARHGAP35/CORO1B/ALDOA/GSN/ARHGAP17/MYL6/SHC1/CFL1/AKAP11/CSRP1/FLNA/PACSIN1/EHD2/ARHGEF10/FSCN1/PHPT1/PAWR/RHOA/CALD1/GPD1L/PACSIN2/DIAPH1/TRIP10/ABI1/EHBP1L1/STRIP1/PFN1/TRIOBP/CAPZA1/FLNC/DIAPH3/CDC42EP4/ARRB1/LLGL1/PLS1/ARFGEF1/TWF2/MYO1E/SDCBP/MYH9/ARHGDIA/CAMK2D/PAK2/ABI2/SH3KBP1/DBNL/…
GO:0000226	microtubule cytoskeleton organization	292	0.339755	1.66622	5.83065e-06	0.000867869	0.000738155	1083	tags=28%, list=17%, signal=24%	EZR/PDCD6IP/SPC25/CHORDC1/STMN1/MAP1B/MAPRE1/PPP2R1A/XRCC3/TUBGCP4/TBCD/GSK3B/CDK2/MAP7D1/HDAC6/TUBB6/CFL1/FLNA/TUBG1/NEK7/ARHGEF10/NDC80/SBDS/TUBB4B/DRG1/DCTN2/DYNC1LI2/KIF11/DCTN1/RHOA/CROCC/MPDZ/TUBB3/DNAAF5/HAUS1/ZPR1/LLGL1/MAP4/TACC3/PHLDB1/CHMP4B/MYH9/CLIP1/TUBA4A/MAPT/ROCK2/ARL2/EML4/CETN2/TUBB2B/CKAP5/TBCEL/NEDD1/ASPM/CDK1/CHMP1B/CCNB1/VPS4B/DYNC1H1/TBCE/MAPRE2/SLAIN2/SLK/CHMP7/CGN/CDK5/M…
GO:0007264	small GTPase mediated signal transduction	209	0.344418	1.60358	0.000136181	0.0084603	0.0071958	1056	tags=29%, list=17%, signal=25%	HMOX1/CRKL/GDI1/ARHGAP1/RUFY1/STMN1/TGM2/ARFGEF2/GDI2/RDX/ARHGAP5/RAF1/ARHGEF5/SRC/NCKAP1/CDK2/DNM2/ARHGAP35/ARHGAP17/CFL1/ARHGEF10/RHOA/GBF1/VAV2/ARHGEF1/CHM/DNMBP/CDC42EP4/RAP2C/ARRB1/ARFGEF1/PLEKHG4/SDCBP/PARK7/ARHGDIA/ABI2/CBL/DBNL/ROCK2/ARHGAP18/USP8/MAPKAP1/YWHAQ/GRB2/SWAP70/RALBP1/GIT2/PPP2CB/MAPRE2/CUL3/DOCK5/GIT1/ROCK1/LZTR1/DENND4C/ABR/EPS8L2/RAC2/DOCK7/ITSN1
GO:0070997	neuron death	146	0.351526	1.54259	0.000919901	0.0280316	0.0238419	1185	tags=34%, list=19%, signal=28%	HMOX1/GPI/TIGAR/CAPN2/TBK1/GCLM/PRKCI/GSK3B/FADD/ENO2/LANCL1/GCLC/ATN1/RHOA/SNX6/CASP7/UBE2M/ATM/AIMP2/ZPR1/AKT1/PARK7/GBE1/CHMP4B/IL27RA/EIF4G1/MAPT/CBL/FAS/G6PD/HSP90AB1/CORO1A/GRN/SORL1/CDK5/TRAF2/FBXO7/BAG5/ARRB2/MSH2/ROCK1/GAPDH/PSMC1/VPS35/STAMBP/NAE1/BID/GSK3A/EGLN1
GO:0022603	regulation of anatomical structure morphogenesis	291	0.353004	1.73272	1.45575e-06	0.000268274	0.000228177	1000	tags=24%, list=16%, signal=22%	EZR/DVL2/ANXA3/HMOX1/VAT1/CRKL/GDI1/ERBB2/MAP1B/DNM1L/FRS2/EPN1/RDX/PKM/GSK3B/SRC/SPAG9/DNM2/MKLN1/ARHGAP35/CORO1B/ALDOA/HSPB1/CFL1/FLNA/HTATIP2/MAP2K1/PGK1/RHOA/STAT3/DIAPH1/PTK2/STRIP1/TRIOBP/DNMBP/CDC42EP4/RNH1/TWF2/SEPTIN7/PHLDB1/MYH9/PAK2/ABI2/MAPT/SH3KBP1/DBNL/MYL12B/ROCK2/ARHGAP18/CAPZB/MYH10/SEMA7A/PKN1/CORO1A/MSN/GRN/RALBP1/ILK/WARS2/MYH14/CRABP2/CDK5/ADA/FERMT2/MAP2K2/MARK2/RCC2/RECK/DO…
GO:0043086	negative regulation of catalytic activity	286	0.358528	1.75692	1.77264e-06	0.000311824	0.000265218	1018	tags=27%, list=16%, signal=24%	ANXA3/PPP1R14B/UBE2O/PRKAR1A/SERPINB6/SERPINB9/GPI/CHORDC1/SERPINH1/DFFA/PRKAR2A/IPO5/RDX/RAF1/RAP1GDS1/GSK3B/SRC/MVP/IPO7/RPS6KA1/HSPB1/HDAC6/UBXN1/PPP2R5A/PPME1/PRPSAP1/PHPT1/PSMF1/PPP1R7/ABCE1/SNX6/PEBP1/NOL3/EIF4A2/ARL6IP1/PRKAR1B/PPIA/FRY/ARRB1/RNH1/GPS1/ARFGEF1/AKT1/TIPRL/PARK7/PRPSAP2/RPL5/TRIAP1/AIP/PAK2/PTPRB/MAPT/YWHAB/WNK1/CBL/BIN1/ROCK2/ARL2/ANXA5/PKN1/APBA3/BIRC6/CAST/USP47/SORL1/DUS…
GO:0097435	supramolecular fiber organization	328	0.358663	1.77809	1.35892e-07	3.28689e-05	2.79562e-05	1014	tags=29%, list=16%, signal=26%	EZR/PRKAR1A/PLS3/CAPG/STMN1/MAP1B/SERPINH1/MAPRE1/RICTOR/RIPK1/FHOD1/RDX/TUBGCP4/PXN/PRKCI/RAP1GDS1/TBCD/ARHGEF5/SRC/NCKAP1/PFDN4/ELMO2/ARHGAP35/CORO1B/ALDOA/GSN/PFDN1/ARHGAP17/HDAC6/CFL1/CSRP1/FLNA/TUBG1/PACSIN1/ARHGEF10/FSCN1/PAWR/DRG1/DCTN1/RHOA/CALD1/DIAPH1/ABI1/PFN1/TRIOBP/CAPZA1/FLNC/DIAPH3/EXT1/CDC42EP4/ARRB1/PLS1/ARFGEF1/TWF2/MYO1E/PARK7/CLIP1/PAK2/ABI2/MAPT/SH3KBP1/DBNL/BIN1/ROCK2/ARL2/A…
GO:0030036	actin cytoskeleton organization	320	0.3614	1.7904	4.54629e-08	1.3534e-05	1.15111e-05	969	tags=28%, list=15%, signal=25%	EZR/PRKAR1A/PDCD6IP/PLS3/CAPG/STMN1/RICTOR/FHOD1/RDX/TLN1/PXN/PRKCI/RAP1GDS1/ARHGEF5/SRC/NCKAP1/MKLN1/ELMO2/ARHGAP35/CORO1B/ALDOA/GSN/ARHGAP17/SHC1/CFL1/AKAP11/CSRP1/FLNA/PACSIN1/EHD2/ARHGEF10/FSCN1/PHPT1/PAWR/RHOA/CALD1/PACSIN2/DIAPH1/TRIP10/ABI1/EHBP1L1/STRIP1/PFN1/TRIOBP/CAPZA1/FLNC/DIAPH3/CDC42EP4/ARRB1/LLGL1/PLS1/ARFGEF1/TWF2/MYO1E/SDCBP/MYH9/ARHGDIA/PAK2/ABI2/SH3KBP1/DBNL/BIN1/ROCK2/ARHGAP1…
GO:1903050	regulation of proteolysis involved in protein catabolic process	118	0.361415	1.56217	0.00202545	0.0486862	0.0414094	1237	tags=36%, list=20%, signal=30%	UBE2K/F8A1/RAD23A/USP5/GSK3B/PBK/CDK2/SGTA/ARIH1/UBXN1/PSMF1/PITHD1/GCLC/PRKACA/RAD23B/PTK2/ZER1/CCDC22/AKT1/SDCBP/PARK7/HECTD1/RPL5/UBQLN4/UBQLN2/HSP90AB1/USP19/NUB1/MAPK9/GLMN/BAG5/USP9X/RPL23/USP25/COMMD1/PSMC1/RPS7/ARAF/GSK3A/FMR1/SIRT2/UBQLN1/PSMC2
GO:0090066	regulation of anatomical structure size	169	0.36284	1.6276	0.000263842	0.0130906	0.0111341	893	tags=25%, list=14%, signal=22%	EZR/GDI1/CAPG/MAP1B/RICTOR/GCLM/RDX/ARHGAP5/RAP1GDS1/GSK3B/NCKAP1/DNM2/ARHGAP35/GSN/GCLC/RHOA/VAV2/PFN1/TRIOBP/CAPZA1/EXT1/CDC42EP4/PLS1/ARFGEF1/TWF2/MAPT/DBNL/BIN1/ROCK2/ARHGAP18/CAPZB/PDXP/SEMA7A/HSP90AB1/CORO1A/GRB2/SWAP70/MSN/RAB3B/VASP/CRABP2/CDK5/AP2M1
GO:1902903	regulation of supramolecular fiber organization	184	0.363363	1.65925	0.000232942	0.0121823	0.0103615	1000	tags=30%, list=16%, signal=26%	CAPG/STMN1/MAP1B/MAPRE1/RICTOR/FHOD1/RDX/PXN/TBCD/ARHGEF5/NCKAP1/PFDN4/ARHGAP35/CORO1B/GSN/PFDN1/HDAC6/FLNA/ARHGEF10/DRG1/DCTN1/RHOA/PFN1/TRIOBP/CAPZA1/CDC42EP4/ARFGEF1/TWF2/PARK7/CLIP1/PAK2/ABI2/MAPT/DBNL/BIN1/ROCK2/ARL2/ARHGAP18/CAPZB/PDXP/CKAP5/CORO1A/LIMCH1/GRB2/SWAP70/ARF1/VASP/SLAIN2/WASH3P/ARFIP1/FERMT2/WASL/NCK1/GIT1/ROCK1
GO:0051656	establishment of organelle localization	246	0.364472	1.77965	4.27413e-06	0.000661636	0.000562746	899	tags=23%, list=14%, signal=21%	EZR/HMOX1/TRAPPC11/PDCD6IP/ARFGAP2/SNAP29/SAR1B/KIF5B/MAP1B/F8A1/MAPRE1/SNF8/CCDC186/FHOD1/TFG/DNM1/DNM2/HDAC6/CFL1/SEC16A/NDC80/DCTN2/DCTN1/ABCE1/CROCC/GBF1/COPG2/ATM/BLOC1S6/CDH3/LLGL1/MAP4/BLOC1S4/TRAPPC3/MYO1E/SDCBP/SNX4/CHMP4B/TRAPPC2B/MYH9/STAM/MAPT/FYCO1/CBL/EML4/FAM83D/ACTR10/CHMP1B/CCNB1/VPS4B/DYNC1H1/KIF1C/STARD3/CHMP7/YWHAZ/CDK5/CUL3
GO:0032535	regulation of cellular component size	148	0.365157	1.60779	0.000621059	0.0224626	0.0191053	893	tags=26%, list=14%, signal=23%	EZR/GDI1/CAPG/MAP1B/RICTOR/RDX/ARHGAP5/GSK3B/NCKAP1/DNM2/ARHGAP35/GSN/RHOA/VAV2/PFN1/TRIOBP/CAPZA1/CDC42EP4/PLS1/ARFGEF1/TWF2/MAPT/DBNL/BIN1/ARHGAP18/CAPZB/PDXP/SEMA7A/HSP90AB1/CORO1A/GRB2/SWAP70/MSN/RAB3B/VASP/CRABP2/CDK5/AP2M1
GO:0120031	plasma membrane bounded cell projection assembly	178	0.365376	1.6384	0.000103519	0.00690721	0.00587484	1070	tags=29%, list=17%, signal=25%	EZR/SNAP29/VCL/EHD1/MAPRE1/GDI2/RAB23/RDX/GSK3B/NCKAP1/SEPTIN9/DNM2/ARHGAP35/GSN/HDAC6/FLNA/EHD2/FSCN1/DCTN1/CROCC/GBF1/ATG3/VAV2/DNAAF5/PFN1/CDC42EP4/MAP4/NUDCD3/SEPTIN6/TWF2/ATXN10/SDCBP/SEPTIN2/SEPTIN7/ABI2/STK26/DBNL/CAPZB/TBC1D7/FAM98A/HSPB11/OCRL/WASL/RCC2/NCK1/ROCK1/PODXL/KLF5/EPS8L2/RAC2/MIEN1/ARHGEF7
GO:0110053	regulation of actin filament organization	130	0.365447	1.58069	0.0017315	0.0437967	0.0372507	1000	tags=31%, list=16%, signal=26%	CAPG/STMN1/RICTOR/FHOD1/RDX/PXN/ARHGEF5/NCKAP1/ARHGAP35/CORO1B/GSN/FLNA/ARHGEF10/RHOA/PFN1/TRIOBP/CAPZA1/CDC42EP4/ARFGEF1/TWF2/PAK2/ABI2/DBNL/BIN1/ROCK2/ARHGAP18/CAPZB/PDXP/CORO1A/LIMCH1/GRB2/SWAP70/ARF1/VASP/WASH3P/ARFIP1/FERMT2/WASL/NCK1/ROCK1
GO:0022604	regulation of cell morphogenesis	128	0.370381	1.59653	0.000659488	0.023202	0.0197341	981	tags=28%, list=16%, signal=24%	EZR/DVL2/CRKL/RDX/SRC/SPAG9/DNM2/MKLN1/ARHGAP35/CORO1B/ALDOA/CFL1/FLNA/RHOA/DIAPH1/PTK2/STRIP1/TRIOBP/DNMBP/CDC42EP4/SEPTIN7/MYH9/SH3KBP1/DBNL/MYL12B/ARHGAP18/CAPZB/MYH10/CORO1A/MSN/ILK/MYH14/FERMT2/MARK2/RCC2/DOCK5
GO:1901214	regulation of neuron death	122	0.372437	1.5995	0.000760204	0.0249321	0.0212057	1185	tags=34%, list=19%, signal=28%	HMOX1/GPI/TIGAR/CAPN2/TBK1/GCLM/PRKCI/GSK3B/ENO2/LANCL1/GCLC/RHOA/SNX6/UBE2M/ATM/AIMP2/ZPR1/AKT1/PARK7/GBE1/CHMP4B/IL27RA/EIF4G1/MAPT/CBL/G6PD/HSP90AB1/CORO1A/GRN/SORL1/CDK5/TRAF2/FBXO7/ARRB2/MSH2/ROCK1/PSMC1/VPS35/STAMBP/NAE1/GSK3A/EGLN1
GO:0005996	monosaccharide metabolic process	118	0.372842	1.61156	0.00117711	0.0342513	0.029132	549	tags=24%, list=9%, signal=22%	ENO1/GALK1/NUDT5/GPI/SORD/EPM2AIP1/TPI1/TIGAR/PKM/SRC/PGD/ALDOA/ENO2/PGK1/TSTD1/GCLC/ALDOC/BCKDK/AKR1A1/MAN2A1/FABP5/PFKP/PGM1/PMM2/MAPK14/AKT1/AKR1B1/PGM2
GO:0030031	cell projection assembly	181	0.37962	1.72765	3.79118e-05	0.00341206	0.00290208	1070	tags=30%, list=17%, signal=25%	EZR/SNAP29/CAPG/VCL/EHD1/MAPRE1/GDI2/RAB23/RDX/GSK3B/SRC/NCKAP1/SEPTIN9/DNM2/ARHGAP35/GSN/HDAC6/FLNA/EHD2/FSCN1/DCTN1/CROCC/GBF1/ATG3/VAV2/DNAAF5/PFN1/CDC42EP4/MAP4/NUDCD3/SEPTIN6/TWF2/ATXN10/SDCBP/SEPTIN2/SEPTIN7/ABI2/STK26/DBNL/CAPZB/TBC1D7/FAM98A/HSPB11/OCRL/WASL/RCC2/NCK1/ROCK1/PODXL/KLF5/EPS8L2/RAC2/MIEN1/ARHGEF7
GO:0007015	actin filament organization	204	0.379786	1.76712	1.7244e-05	0.00202225	0.00172	969	tags=31%, list=15%, signal=27%	EZR/PLS3/CAPG/STMN1/RICTOR/FHOD1/RDX/PXN/PRKCI/ARHGEF5/SRC/NCKAP1/ELMO2/ARHGAP35/CORO1B/ALDOA/GSN/ARHGAP17/CFL1/FLNA/PACSIN1/ARHGEF10/FSCN1/PAWR/RHOA/CALD1/DIAPH1/ABI1/PFN1/TRIOBP/CAPZA1/DIAPH3/CDC42EP4/ARRB1/PLS1/ARFGEF1/TWF2/MYO1E/PAK2/ABI2/SH3KBP1/DBNL/BIN1/ROCK2/ARHGAP18/CAPZB/PDXP/PDLIM1/CORO1A/LIMCH1/GRB2/CTNNA1/SWAP70/ARF1/ACTN1/VASP/WASH3P/ARFIP1/CUL3/FERMT2/WASL/BCAR1/NCK1
GO:0043254	regulation of protein-containing complex assembly	187	0.38334	1.73191	2.70812e-05	0.00279887	0.00238055	1467	tags=42%, list=23%, signal=33%	CAPG/SAR1B/STMN1/MAP1B/MAPRE1/RICTOR/RDX/RAF1/TBCD/GSK3B/ARHGEF5/SRC/NCKAP1/GSN/HDAC6/NEK7/FSCN1/DRG1/DCTN1/RHOA/ATM/PFN1/TRIOBP/CAPZA1/CDC42EP4/ARFGEF1/TWF2/PARK7/VPS18/CLIP1/EIF4G1/MAPT/DBNL/BIN1/ARL2/ARHGAP18/CAPZB/CKAP5/CORO1A/GRB2/MSN/RPL13A/FAF1/MAPK9/VASP/SLAIN2/SORL1/TRAF2/FERMT2/NCK1/RNF4/GIT1/PEX5/ARHGEF7/VPS35/ADD2/BID/SIRT2/PIH1D1/RPS3/BIRC2/CYFIP1/MED25/FBLIM1/NAPA/SH3GLB1/TUBB4A/HSP…
GO:0051346	negative regulation of hydrolase activity	121	0.38679	1.6651	0.00037237	0.0161918	0.0137717	1001	tags=31%, list=16%, signal=27%	UBE2O/SERPINB6/SERPINB9/GPI/SERPINH1/DFFA/RDX/RAF1/RAP1GDS1/GSK3B/SRC/RPS6KA1/UBXN1/PSMF1/ABCE1/PEBP1/NOL3/ARL6IP1/ARFGEF1/AKT1/TIPRL/PARK7/TRIAP1/AIP/PAK2/WNK1/BIN1/ROCK2/ARL2/BIRC6/CAST/USP47/SORL1/RCC2/RECK/ARRB2/ROCK1/GAPDH
GO:1902905	positive regulation of supramolecular fiber organization	85	0.417046	1.7277	0.00150717	0.0402258	0.0342135	993	tags=36%, list=16%, signal=31%	MAP1B/MAPRE1/RICTOR/FHOD1/PXN/ARHGEF5/NCKAP1/GSN/ARHGEF10/DRG1/DCTN1/RHOA/PFN1/CDC42EP4/CLIP1/ABI2/MAPT/BIN1/ROCK2/ARL2/PDXP/CKAP5/LIMCH1/GRB2/SWAP70/VASP/SLAIN2/FERMT2/WASL/NCK1/GIT1
GO:0032271	regulation of protein polymerization	97	0.417383	1.72819	0.000779215	0.0253408	0.0215533	1495	tags=45%, list=24%, signal=35%	CAPG/STMN1/MAP1B/MAPRE1/RICTOR/RDX/TBCD/NCKAP1/GSN/DRG1/DCTN1/RHOA/PFN1/TRIOBP/CAPZA1/CDC42EP4/ARFGEF1/TWF2/CLIP1/MAPT/DBNL/BIN1/ARL2/ARHGAP18/CAPZB/CKAP5/CORO1A/GRB2/VASP/SLAIN2/NCK1/GIT1/ARHGEF7/ADD2/RPS3/CYFIP1/TUBB4A/HSPA1B/CAPZA2/SNX9/AKAP9/ARPC1B/MAPRE3/FKBP4
GO:0031334	positive regulation of protein-containing complex assembly	88	0.422904	1.75872	0.000937989	0.0283595	0.0241208	1571	tags=52%, list=25%, signal=40%	MAP1B/MAPRE1/RICTOR/GSK3B/ARHGEF5/SRC/NCKAP1/NEK7/FSCN1/DRG1/DCTN1/RHOA/ATM/PFN1/CDC42EP4/PARK7/CLIP1/EIF4G1/MAPT/BIN1/ARL2/CKAP5/GRB2/MSN/FAF1/MAPK9/VASP/SLAIN2/FERMT2/NCK1/GIT1/BID/PIH1D1/RPS3/MED25/SH3GLB1/HSPA1B/SNX9/ISG15/AKAP9/RHOC/CLU/TGFB1/PFN2/PIEZO1/MYD88
GO:1901215	negative regulation of neuron death	84	0.424779	1.76705	0.00090907	0.0280316	0.0238419	1110	tags=37%, list=18%, signal=31%	HMOX1/GPI/TIGAR/GCLM/PRKCI/GSK3B/ENO2/GCLC/RHOA/SNX6/ZPR1/AKT1/PARK7/GBE1/CHMP4B/IL27RA/EIF4G1/CBL/HSP90AB1/CORO1A/GRN/SORL1/CDK5/TRAF2/FBXO7/ARRB2/MSH2/ROCK1/PSMC1/VPS35/STAMBP
GO:0051495	positive regulation of cytoskeleton organization	92	0.427467	1.77055	0.000430688	0.0175458	0.0149234	993	tags=37%, list=16%, signal=32%	MAP1B/MAPRE1/RICTOR/FHOD1/PXN/ARHGEF5/NCKAP1/GSN/ARHGEF10/DRG1/DCTN1/RHOA/PFN1/CDC42EP4/CLIP1/ABI2/MAPT/BIN1/ROCK2/ARL2/PDXP/CKAP5/LIMCH1/GRB2/SWAP70/VPS4B/DYNC1H1/VASP/SLAIN2/CDK5/FERMT2/WASL/NCK1/GIT1
GO:0051258	protein polymerization	132	0.42826	1.84389	2.18148e-05	0.00248304	0.00211192	1363	tags=40%, list=22%, signal=32%	UBE2K/CAPG/STMN1/MAP1B/MAPRE1/DNM1L/RICTOR/RDX/TUBGCP4/TBCD/NCKAP1/GSN/TUBG1/DRG1/DCTN1/RHOA/DIAPH1/PFN1/TRIOBP/CAPZA1/DIAPH3/CDC42EP4/GPX4/ARFGEF1/TWF2/CHMP4B/CLIP1/MAPT/DBNL/BIN1/ARL2/ARHGAP18/CAPZB/CKAP5/CORO1A/NEDD1/GRB2/VASP/SLAIN2/WASL/NCK1/GIT1/TUBGCP2/ARHGEF7/ADD2/CHMP2A/UBE2S/RPS3/CYFIP1/TUBB4A/HSPA1B/CAPZA2/SNX9
GO:0009132	nucleoside diphosphate metabolic process	78	0.440314	1.80717	0.000633786	0.0227107	0.0193163	762	tags=28%, list=12%, signal=25%	ENO1/PGAM1/GALK1/NUDT5/GPI/TPI1/TIGAR/RRM1/RRM2/PKM/ALDOA/ENO2/PGK1/ALDOC/STAT3/PFKP/PGM1/NME1/TJP2/ARL2/MPP1/CAD
GO:0051648	vesicle localization	122	0.440837	1.89326	1.03183e-05	0.00133107	0.00113212	936	tags=26%, list=15%, signal=23%	TRAPPC11/PDCD6IP/ARFGAP2/SNAP29/SAR1B/KIF5B/F8A1/SNF8/CCDC186/TFG/DNM1/DNM2/SEC16A/DCTN2/DCTN1/GBF1/BLOC1S6/CDH3/BLOC1S4/TRAPPC3/MYO1E/SDCBP/TRAPPC2B/STAM/FYCO1/VPS4B/DYNC1H1/KIF1C/STARD3/CDK5/CUL3/WASL
GO:0002768	immune response-regulating cell surface receptor signaling pathway	68	0.444233	1.73789	0.00094855	0.0284223	0.0241743	966	tags=29%, list=15%, signal=25%	EZR/CRKL/UBE2N/SRC/PHPT1/PAWR/VAV2/PTK2/EIF2B3/MAPK1/PAK2/RELA/GCSAML/WNK1/APPL1/CD276/MAPK9/DUSP3/ADA/BCAR1
GO:0016052	carbohydrate catabolic process	82	0.445475	1.83948	0.000316804	0.0145956	0.0124141	675	tags=24%, list=11%, signal=22%	ENO1/PGAM1/GALK1/NUDT5/GPI/SORD/TPI1/TIGAR/PKM/PGD/ALDOA/ENO2/PGK1/ALDOC/STAT3/PFKP/PGM1/PGM2/ARL2/NAGA
GO:0051650	establishment of vesicle localization	118	0.450065	1.94535	7.35051e-06	0.00101633	0.000864427	936	tags=27%, list=15%, signal=24%	TRAPPC11/PDCD6IP/ARFGAP2/SNAP29/SAR1B/KIF5B/F8A1/SNF8/CCDC186/TFG/DNM1/DNM2/SEC16A/DCTN2/DCTN1/GBF1/BLOC1S6/CDH3/BLOC1S4/TRAPPC3/MYO1E/SDCBP/TRAPPC2B/STAM/FYCO1/VPS4B/DYNC1H1/KIF1C/STARD3/CDK5/CUL3/WASL
GO:0009185	ribonucleoside diphosphate metabolic process	70	0.456219	1.80215	0.00124083	0.0350512	0.0298123	445	tags=24%, list=7%, signal=23%	ENO1/PGAM1/GALK1/NUDT5/GPI/TPI1/TIGAR/RRM1/RRM2/PKM/ALDOA/ENO2/PGK1/ALDOC/STAT3/PFKP/PGM1
GO:0006090	pyruvate metabolic process	66	0.456649	1.78144	0.00089527	0.0279411	0.0237649	445	tags=24%, list=7%, signal=23%	ENO1/PGAM1/GALK1/GPI/LDHB/TPI1/TIGAR/PKM/ALDOA/ENO2/PGK1/ME1/ALDOC/STAT3/PFKP/PGM1
GO:1902115	regulation of organelle assembly	99	0.456964	1.8979	4.28929e-05	0.00368879	0.00313745	871	tags=30%, list=14%, signal=27%	EZR/PDCD6IP/GDI2/RDX/GSK3B/ARHGEF5/SRC/SEPTIN9/DNM2/ARHGAP35/GSN/FSCN1/DRG1/RHOA/CROCC/ATG3/MAP4/SDCBP/SNX4/SEPTIN7/CHMP4B/STAM/UBQLN2/TBC1D7/CHMP1B/MSN/VPS4B/DYNC1H1/MAPK9/CHMP7
GO:0046031	ADP metabolic process	57	0.460287	1.76079	0.0019118	0.0471252	0.0400818	445	tags=25%, list=7%, signal=23%	ENO1/PGAM1/GALK1/GPI/TPI1/TIGAR/PKM/ALDOA/ENO2/PGK1/ALDOC/STAT3/PFKP/PGM1
GO:0010951	negative regulation of endopeptidase activity	73	0.461911	1.84213	0.000594787	0.0217917	0.0185347	1064	tags=36%, list=17%, signal=30%	UBE2O/SERPINB6/SERPINB9/GPI/SERPINH1/RAF1/SRC/RPS6KA1/PSMF1/PEBP1/NOL3/ARL6IP1/AKT1/PARK7/TRIAP1/PAK2/BIN1/BIRC6/CAST/USP47/SORL1/RECK/ARRB2/ROCK1/GAPDH/CSTB
GO:0010466	negative regulation of peptidase activity	76	0.463477	1.88294	0.000488709	0.0191041	0.0162487	1064	tags=36%, list=17%, signal=30%	UBE2O/SERPINB6/SERPINB9/GPI/SERPINH1/RAF1/SRC/RPS6KA1/UBXN1/PSMF1/PEBP1/NOL3/ARL6IP1/AKT1/PARK7/TRIAP1/PAK2/BIN1/BIRC6/CAST/USP47/SORL1/RECK/ARRB2/ROCK1/GAPDH/CSTB
GO:0051017	actin filament bundle assembly	80	0.470564	1.93751	0.000141309	0.0084603	0.0071958	915	tags=34%, list=15%, signal=29%	EZR/PLS3/STMN1/FHOD1/RDX/PXN/ARHGEF5/SRC/CORO1B/FLNA/ARHGEF10/FSCN1/PAWR/RHOA/CALD1/PFN1/ARRB1/PLS1/PAK2/ROCK2/PDXP/PDLIM1/LIMCH1/SWAP70/ACTN1/CUL3/FERMT2
GO:0061572	actin filament bundle organization	80	0.470564	1.93751	0.000141309	0.0084603	0.0071958	915	tags=34%, list=15%, signal=29%	EZR/PLS3/STMN1/FHOD1/RDX/PXN/ARHGEF5/SRC/CORO1B/FLNA/ARHGEF10/FSCN1/PAWR/RHOA/CALD1/PFN1/ARRB1/PLS1/PAK2/ROCK2/PDXP/PDLIM1/LIMCH1/SWAP70/ACTN1/CUL3/FERMT2
GO:0044782	cilium organization	98	0.471746	1.95136	2.53568e-05	0.00272586	0.00231844	553	tags=24%, list=9%, signal=23%	SNAP29/EHD1/MAPRE1/GDI2/RAB23/GSK3B/SEPTIN9/DNM2/ARHGAP35/GSN/HDAC6/FLNA/EHD2/DCTN1/CROCC/GBF1/ATG3/DNAAF5/MAP4/NUDCD3/SEPTIN6/ATXN10/SEPTIN2/SEPTIN7
GO:0016482	cytosolic transport	112	0.475654	2.03214	2.69986e-06	0.000454281	0.000386383	1355	tags=42%, list=22%, signal=34%	EZR/UBE2O/KIF5B/VPS51/GAK/SNF8/WDR91/RDX/SRC/SPAG9/FLNA/MAP2K1/VPS26B/VPS52/DCTN1/SNX6/GBF1/VPS26A/MAPK1/MAPK3/HEATR5A/SNX2/CORO1A/MSN/PIK3C3/KIF1C/SORL1/WASH3P/ARFIP1/MAP2K2/PIK3R4/ERC1/TANC2/SNX3/STX6/AKTIP/MON2/VPS35/EPS15/PTPN23/VPS53/AP1G1/SNX1/RNF126/CLN3/PREPL/RAB21
GO:0030010	establishment of cell polarity	72	0.483588	1.91908	9.39167e-05	0.00649031	0.00552025	1044	tags=33%, list=17%, signal=28%	CRKL/MAP1B/MAPRE1/RICTOR/PRKCI/GSK3B/GSN/NDC80/FSCN1/DCTN1/RHOA/GBF1/PTK2/LLGL1/MAP4/ARFGEF1/MYH9/ROCK2/HSP90AB1/MSN/MARK2/ROCK1/MAD2L1/DOCK7
GO:0006900	vesicle budding from membrane	63	0.49282	1.91806	0.000647652	0.0229946	0.0195578	1079	tags=38%, list=17%, signal=32%	TRAPPC11/ARFGAP2/SAR1B/SEC23B/TFG/PRKCI/DNM1/SEC23A/SEC16A/GBF1/TRAPPC3/CHMP4B/TRAPPC2B/SEC24C/TBC1D20/CHMP7/SEC31A/AP2M1/CUL3/WASL/SNX3/SEC13/SEC24A/CHMP5
GO:0046939	nucleotide phosphorylation	61	0.499061	1.92163	0.000274092	0.0132592	0.0112774	543	tags=25%, list=9%, signal=23%	ENO1/PGAM1/GALK1/GPI/TPI1/TIGAR/PKM/ALDOA/ENO2/PGK1/ALDOC/STAT3/PFKP/PGM1/NME1
GO:0006165	nucleoside diphosphate phosphorylation	59	0.503802	1.92871	0.00035904	0.0158633	0.0134924	543	tags=25%, list=9%, signal=23%	ENO1/PGAM1/GALK1/GPI/TPI1/TIGAR/PKM/ALDOA/ENO2/PGK1/ALDOC/STAT3/PFKP/PGM1/NME1
GO:0060271	cilium assembly	89	0.50451	2.09439	1.2491e-05	0.00151063	0.00128485	553	tags=27%, list=9%, signal=25%	SNAP29/EHD1/MAPRE1/GDI2/RAB23/GSK3B/SEPTIN9/DNM2/ARHGAP35/GSN/HDAC6/FLNA/EHD2/DCTN1/CROCC/GBF1/ATG3/DNAAF5/MAP4/NUDCD3/SEPTIN6/ATXN10/SEPTIN2/SEPTIN7
GO:1902117	positive regulation of organelle assembly	46	0.553848	2.00711	0.000218344	0.0115752	0.00984517	982	tags=37%, list=16%, signal=31%	PDCD6IP/GSK3B/ARHGEF5/SRC/SEPTIN9/ARHGAP35/FSCN1/RHOA/CROCC/SDCBP/SNX4/SEPTIN7/MSN/VPS4B/DYNC1H1/MAPK9/ATG2A
GO:0006414	translational elongation	31	0.561369	1.87682	0.00195416	0.0478645	0.0407105	1280	tags=58%, list=20%, signal=46%	EIF5A/GTPBP1/DPH2/TRIP4/EEF2/EEF1B2/RPLP2/USP16/RPLP1/EEF1G/EEF1A2/EEF1D/ASCC3/EEFSEC/DPH5/GTPBP2/HBS1L/LTN1
GO:0031122	cytoplasmic microtubule organization	38	0.56379	1.95415	0.000666061	0.0232221	0.0197513	868	tags=26%, list=14%, signal=23%	EZR/TUBGCP4/TUBG1/DCTN1/RHOA/CLIP1/MAPT/DYNC1H1/SLAIN2/SLK
GO:0006096	glycolytic process	50	0.568046	2.10737	3.03754e-05	0.00279887	0.00238055	445	tags=28%, list=7%, signal=26%	ENO1/PGAM1/GALK1/GPI/TPI1/TIGAR/PKM/ALDOA/ENO2/PGK1/ALDOC/STAT3/PFKP/PGM1
GO:0006757	ATP generation from ADP	50	0.568046	2.10737	3.03754e-05	0.00279887	0.00238055	445	tags=28%, list=7%, signal=26%	ENO1/PGAM1/GALK1/GPI/TPI1/TIGAR/PKM/ALDOA/ENO2/PGK1/ALDOC/STAT3/PFKP/PGM1
GO:0071985	multivesicular body sorting pathway	32	0.570429	1.89871	0.00103155	0.030474	0.0259192	1204	tags=50%, list=19%, signal=41%	PDCD6IP/SNF8/VPS28/VTA1/CHMP4B/STAM/UBAP1/CHMP1B/UBXN6/VPS4B/VPS37B/CHMP7/CHMP5/PTPN23/VPS36/CHMP2A
GO:0031113	regulation of microtubule polymerization	31	0.573706	1.91806	0.00131756	0.0366832	0.0312005	1495	tags=61%, list=24%, signal=47%	STMN1/MAP1B/MAPRE1/TBCD/DRG1/DCTN1/CLIP1/MAPT/ARL2/CKAP5/SLAIN2/GIT1/ARHGEF7/RPS3/TUBB4A/HSPA1B/AKAP9/MAPRE3/FKBP4
GO:0072524	pyridine-containing compound metabolic process	44	0.592835	2.12286	7.90265e-05	0.00556059	0.00472949	705	tags=34%, list=11%, signal=30%	PSAT1/PGAM1/PGLS/LDHB/TIGAR/PDXK/PGD/MDH1/ME1/GPD1L/TKT/NAPRT/PRPS2/PDXP/G6PD
GO:0045022	early endosome to late endosome transport	33	0.635662	2.12856	0.000128115	0.00826343	0.00702835	1100	tags=52%, list=18%, signal=43%	EZR/SNF8/WDR91/RDX/SRC/FLNA/MAP2K1/MAPK1/MAPK3/MSN/PIK3C3/WASH3P/MAP2K2/PIK3R4/SNX3/AKTIP/PTPN23
GO:0048199	vesicle targeting, to, from or within Golgi	24	0.640421	1.98599	0.00190312	0.0471252	0.0400818	581	tags=33%, list=9%, signal=30%	TRAPPC11/ARFGAP2/SAR1B/TFG/SEC16A/GBF1/TRAPPC3/TRAPPC2B
GO:0098927	vesicle-mediated transport between endosomal compartments	36	0.64075	2.21385	5.42816e-05	0.00429722	0.00365495	1100	tags=53%, list=18%, signal=44%	EZR/SNF8/WDR91/RDX/SRC/FLNA/MAP2K1/MAPK1/MAPK3/CORO1A/MSN/PIK3C3/SORL1/WASH3P/MAP2K2/PIK3R4/SNX3/AKTIP/PTPN23
GO:0003151	outflow tract morphogenesis	18	0.648303	1.91487	0.00205905	0.0491009	0.0417622	26	tags=11%, list=0%, signal=11%	DVL2/CRKL
GO:0009124	nucleoside monophosphate biosynthetic process	33	0.653756	2.18915	5.44093e-05	0.00429722	0.00365495	1238	tags=64%, list=20%, signal=51%	PFAS/PAICS/SHMT1/DUT/ATIC/APRT/GART/HPRT1/ADK/TYMS/CDA/PRPS2/TK1/CAD/AMPD2/DCK/GMPS/ADA/PRPS1/NUDT2/IMPDH1
GO:0043094	cellular metabolic compound salvage	22	0.65664	2.01093	0.00120243	0.034727	0.0295366	902	tags=55%, list=14%, signal=47%	ENOPH1/PDXK/APRT/HPRT1/ADK/NAPRT/PGM2/CDA/AMPD2/DCK/MRI1/ADA
GO:1903649	regulation of cytoplasmic transport	21	0.663915	1.998	0.000689529	0.0236148	0.0200853	1100	tags=57%, list=18%, signal=47%	EZR/RDX/SRC/MAP2K1/MAPK1/MAPK3/MSN/SORL1/ARFIP1/MAP2K2/SNX3/PTPN23
GO:0006098	pentose-phosphate shunt	18	0.671185	1.98246	0.000695742	0.0236186	0.0200885	705	tags=39%, list=11%, signal=35%	PGAM1/PGLS/TIGAR/PGD/TKT/PRPS2/G6PD
GO:0009156	ribonucleoside monophosphate biosynthetic process	26	0.673662	2.11267	0.000405081	0.0170398	0.014493	1238	tags=65%, list=20%, signal=53%	PFAS/PAICS/ATIC/APRT/GART/HPRT1/ADK/CDA/PRPS2/CAD/AMPD2/DCK/GMPS/ADA/PRPS1/NUDT2/IMPDH1
GO:0046037	GMP metabolic process	20	0.677997	2.02463	0.000555726	0.0210849	0.0179335	902	tags=55%, list=14%, signal=47%	PFAS/PAICS/ATIC/APRT/GART/HPRT1/ADK/TJP2/MPP1/GMPS/ADA
GO:1902017	regulation of cilium assembly	22	0.696121	2.13183	0.00024005	0.0123866	0.0105353	730	tags=45%, list=12%, signal=40%	GDI2/GSK3B/SEPTIN9/DNM2/ARHGAP35/CROCC/ATG3/MAP4/SEPTIN7/TBC1D7
GO:0042472	inner ear morphogenesis	18	0.70196	2.07336	0.000246202	0.0125368	0.0106631	503	tags=28%, list=8%, signal=26%	DVL2/ALDH1A3/CHD7/TRIOBP/PLS1
GO:0009263	deoxyribonucleotide biosynthetic process	13	0.72588	1.95934	0.00172906	0.0437967	0.0372507	788	tags=62%, list=13%, signal=54%	RRM1/RRM2/SHMT1/DUT/ADK/TYMS/TBPL1/DCK
GO:0009265	2'-deoxyribonucleotide biosynthetic process	13	0.72588	1.95934	0.00172906	0.0437967	0.0372507	788	tags=62%, list=13%, signal=54%	RRM1/RRM2/SHMT1/DUT/ADK/TYMS/TBPL1/DCK
GO:0046385	deoxyribose phosphate biosynthetic process	13	0.72588	1.95934	0.00172906	0.0437967	0.0372507	788	tags=62%, list=13%, signal=54%	RRM1/RRM2/SHMT1/DUT/ADK/TYMS/TBPL1/DCK
GO:1904385	cellular response to angiotensin	14	0.727451	1.98715	0.00136425	0.0369205	0.0314023	1184	tags=57%, list=19%, signal=46%	AHCYL1/RAP1GDS1/SRC/AGTRAP/RELA/ROCK2/ROCK1/NFKB1
GO:1990776	response to angiotensin	14	0.727451	1.98715	0.00136425	0.0369205	0.0314023	1184	tags=57%, list=19%, signal=46%	AHCYL1/RAP1GDS1/SRC/AGTRAP/RELA/ROCK2/ROCK1/NFKB1
GO:0009069	serine family amino acid metabolic process	22	0.727735	2.22865	5.94243e-05	0.00450925	0.00383529	341	tags=36%, list=5%, signal=35%	PSAT1/MTHFD1/PHGDH/GCLM/SCLY/SHMT1/GART/GCLC
GO:2000641	regulation of early endosome to late endosome transport	16	0.733281	2.06074	0.000835526	0.026504	0.0225426	1100	tags=62%, list=18%, signal=52%	EZR/RDX/SRC/MAP2K1/MAPK1/MAPK3/MSN/MAP2K2/SNX3/PTPN23
GO:0009127	purine nucleoside monophosphate biosynthetic process	18	0.740706	2.1878	6.64459e-05	0.00494511	0.004206	1238	tags=78%, list=20%, signal=63%	PFAS/PAICS/ATIC/APRT/GART/HPRT1/ADK/PRPS2/AMPD2/DCK/GMPS/ADA/NUDT2/IMPDH1
GO:0072525	pyridine-containing compound biosynthetic process	11	0.74877	1.91991	0.00206808	0.0491009	0.0417622	141	tags=18%, list=2%, signal=18%	PSAT1/PDXK
GO:0032528	microvillus organization	11	0.759772	1.94812	0.00164656	0.0427664	0.0363745	1025	tags=64%, list=16%, signal=53%	EZR/FSCN1/PLS1/TWF2/STK26/PODXL/KLF5
GO:0045724	positive regulation of cilium assembly	11	0.777061	1.99245	0.00116003	0.03401	0.0289268	553	tags=45%, list=9%, signal=42%	GSK3B/SEPTIN9/ARHGAP35/CROCC/SEPTIN7
GO:0009168	purine ribonucleoside monophosphate biosynthetic process	16	0.785215	2.20669	0.000106617	0.00699335	0.00594811	1238	tags=81%, list=20%, signal=65%	PFAS/PAICS/ATIC/APRT/GART/HPRT1/ADK/PRPS2/AMPD2/GMPS/ADA/NUDT2/IMPDH1
GO:0006177	GMP biosynthetic process	13	0.792852	2.14012	0.000142098	0.0084603	0.0071958	902	tags=69%, list=14%, signal=59%	PFAS/PAICS/ATIC/APRT/GART/HPRT1/ADK/GMPS/ADA
GO:0006167	AMP biosynthetic process	12	0.801995	2.14289	0.000713139	0.0238412	0.0202779	902	tags=75%, list=14%, signal=64%	PFAS/PAICS/ATIC/APRT/GART/HPRT1/ADK/PRPS2/ADA
GO:0071800	podosome assembly	11	0.812435	2.08316	0.000296899	0.0138434	0.0117743	849	tags=73%, list=14%, signal=63%	ARHGEF5/SRC/GSN/FSCN1/RHOA/DBNL/MSN/MAPK9
GO:0009070	serine family amino acid biosynthetic process	12	0.815027	2.17771	0.00042514	0.0175458	0.0149234	234	tags=33%, list=4%, signal=32%	PSAT1/MTHFD1/PHGDH/SHMT1
GO:0072697	protein localization to cell cortex	10	0.820221	2.08286	0.000480571	0.0189777	0.0161412	2	tags=10%, list=0%, signal=10%	EZR
