# Supplementary material for: The Proteogenomics of Prostate Cancer Radioresistance
Source: Cancer Res Commun. 2024 Sep 19;4(9):2463–79. doi: 10.1158/2767-9764.CRC-24-0292 (PMC11411600; doi:10.1158/2767-9764.CRC-24-0292)
Supplement: Supplementary Table 14 — Supporting data for Figure 5F [file crc-24-0292_supplementary_table_14_suppst14.xlsx]

## Sheet: Table S14
Table S14: supporting data for Figure 5F.
	RNA-RNA correlations									Protein-RNA correlations						RNA - Normal and Tumor fold changes					Protein - Normal and Tumor fold changes
	CPCG (n = 144)			Houlahan et al., 2019 (n = 40)			TCGA (n = 483)			CPCG (n = 56)			Khoo et al. (n = 40)			TCGA (n = 51 normal, 483 tumor)					Khoo et al. (n = 40)
	estimate	pvalue	adjP	estimate	pvalue	adjP	estimate	pvalue	adjP	estimate	pvalue	adjP	estimate	pvalue	adjP	Log2MeanTumorExpression	Log2MeanNormalTissueExpression	Log2FoldChange	P.val	AdjP.Val	Log2MeanTumorExpression	Log2MeanNormalTissueExpression	Log2FoldChange	P.val	AdjP.Val
AGPS	-0.03292	0.695288	0.758496	-0.02863	0.860786	0.860786	0.198353	1.12e-05	1.35e-05	0.170101	0.214384	0.428768	NA	NA	NA	2.58199	3.49557	-0.91357	1.01e-13	1.21e-12	NA	NA	NA	NA	NA
DVL2	0.110554	0.187123	0.374247	0.236203	0.142278	0.426833	0.26216	4.94e-09	8.47e-09	0.332547	0.03364	0.201839	NA	NA	NA	4.70917	4.93733	-0.22816	0.00583	0.007773	NA	NA	NA	NA	NA
HNRNPDL	0.284426	0.00055	0.006603	-0.04196	0.797098	0.860786	0.482871	1.4e-29	1.67e-28	0.173386	0.201269	0.428768	0.144288	0.374391	0.957507	6.94676	6.79499	0.151772	0.053086	0.063703	25.3887	25.0724	0.316295	3.23e-05	8.09e-05
CLPX	0.112693	0.178683	0.374247	-0.0503	0.757914	0.860786	0.428931	4.88e-23	2.93e-22	-0.10837	0.426593	0.731302	-0.0324255	0.842555	0.957507	4.99286	4.86958	0.123282	0.117767	0.117767	17.0532	6.04554	11.0077	1.96e-08	6.52e-08
LTA4H	0.075424	0.368928	0.491903	-0.13668	0.400371	0.800742	0.289557	8.78e-11	1.76e-10	-0.02471	0.856527	0.856527	-0.179639	0.267359	0.957507	5.24627	5.0755	0.170771	0.003763	0.005645	26.5075	26.367	0.140573	0.04734	0.078899
EZR	0.139019	0.096559	0.374247	0.08812	0.588714	0.860786	0.158053	0.000489	0.000534	0.092623	0.497168	0.745162	0.0881329	0.588659	0.957507	8.49371	8.61681	-0.1231	0.067743	0.073902	27.651	27.4637	0.187298	0.0042	0.0084
GNG5	0.077205	0.357696	0.491903	-0.26595	0.09717	0.388681	0.107379	0.018245	0.018245	0.043834	0.748378	0.816412	0.0869712	0.593601	0.957507	3.56684	2.77041	0.796434	1.87e-10	1.12e-09	16.4449	14.3728	2.07208	0.409863	0.512328
TXNDC5	0.004745	0.954989	0.954989	-0.29035	0.069143	0.388681	0.364286	1.33e-16	3.98e-16	0.078846	0.563521	0.745162	0.0571006	0.726361	0.957507	-1.89401	-2.86627	0.972254	1.45e-08	4.36e-08	26.8722	26.2935	0.578646	1.7e-10	8.5e-10
QKI	0.121985	0.145253	0.374247	-0.32067	0.043654	0.388681	0.379213	5.76e-18	2.31e-17	0.346599	0.010243	0.122922	-0.0899379	0.581016	0.957507	3.12028	3.70602	-0.58574	2.87e-06	6.88e-06	18.003	18.0962	-0.09318	0.95731	0.95731
PDS5B	-0.05427	0.518245	0.621894	-0.05253	0.747526	0.860786	0.306922	5.39e-12	1.29e-11	0.067525	0.620968	0.745162	0.104103	0.522649	0.957507	3.54647	3.89487	-0.3484	0.001687	0.002892	19.7499	19.7369	0.012989	0.925024	0.95731
NHP2	0.209514	0.011726	0.070355	0.181122	0.263365	0.632076	0.242627	6.69e-08	8.92e-08	-0.22339	0.097925	0.3917	-0.00870047	0.957507	0.957507	6.19644	5.69488	0.501566	5.04e-10	2.01e-09	24.746	23.3821	1.36395	1.51e-17	1.51e-16
PSAT1	0.08526	0.309605	0.491903	-0.09701	0.551502	0.860786	0.260666	6.07e-09	9.11e-09	-0.19478	0.150289	0.428768	0.0221249	0.892209	0.957507	5.7199	4.98274	0.737163	1.69e-05	3.37e-05	23.1479	22.3745	0.773344	0.226773	0.323961
